# Supplementary material for: Crystal structures of 1-hy­droxy-4-prop­yloxy-9,10-anthra­quinone and its acetyl derivative
Source: Acta Crystallogr E Crystallogr Commun. 2017 Nov 10;73(Pt 12):1845–9. doi: 10.1107/S2056989017015973 (PMC5730237; doi:10.1107/S2056989017015973)
Supplement: Supplementary file 1 [file e-73-01845-sup1.cif]

##############################################################################
#                                                                            #
# This CIF contains the data in a paper accepted for publication in          #
# Acta Crystallographica Section E. It conforms to the requirements of       #
# Notes for Authors for Acta Crystallographica Section E, and has been       #
# peer reviewed under the auspices of the IUCr Commission on Journals.       #
#                                                                            #
# Full details of the Crystallographic Information File format               #
# are given in the paper "The Crystallographic Information File (CIF):       #
# a New Standard Archive File for Crystallography" by S. R. Hall, F. H.      #
# Allen and I. D. Brown [Acta Cryst. (1991), A47, 655-685].                  #
#                                                                            #
# The current version of the core CIF dictionary is obtainable from          #
# ftp://ftp.iucr.org/pub/cif_core.dic.                                       #
#                                                                            #
# Software is freely available for graphical display of the structure(s)     #
# in this CIF. For information consult the CIF software page                 #
# http://www.iucr.org/resources/cif/software.                                #
#                                                                            #
# This file may be used for bona fide research purposes within the           #
# scientific community so long as proper attribution is given to the journal # 
# article from which it was obtained.                                        #
#                                                                            #
##############################################################################
data_global
_journal_data_validation_number     ?
_journal_date_recd_electronic     2017-10-24
_journal_date_accepted     2017-11-02
_journal_name_full     'Acta Crystallographica, Section E'
_journal_year     2017
_journal_volume     73
_journal_issue     12
_journal_page_first     1845
_journal_page_last     1849
_journal_paper_category     GO
_journal_paper_doi     10.1107/S2056989017015973
_journal_coeditor_code     NR2068
_publ_contact_author_name     'Professor Chitoshi Kitamura'
_publ_contact_author_address
;
Department of Materials Science
School of Engineering
The University of Shiga
Prefecture 2500 Hassaka-cho
Hikone
Shiga 522-8533
Japan
;
_publ_contact_author_email     kitamura.c@mat.usp.ac.jp
_publ_contact_author_fax     '+81-749-28-8581'
_publ_contact_author_phone     '+81-749-28-8363'
_publ_section_title
;
Crystal structures of 1-hydroxy-4-propyloxy-9,10-anthraquinone and its acetyl
derivative
;
loop_
    _publ_author_name
    _publ_author_address
    'Nakagawa, Hidemi'
;
 Department of Materials Science
 School of Engineering
 The University of Shiga Prefecture
 2500 Hassaka-cho, Hikone,
 Shiga 522-8533
 Japan
;
    'Kitamura, Chitoshi'
;
 Department of Materials Science
 School of Engineering
 The University of Shiga Prefecture
 2500 Hassaka-cho, Hikone,
 Shiga 522-8533
 Japan
;
_publ_section_synopsis
;
The title compounds were synthesized from the commercially available dye
quinizarin. In both compounds, the anthraquinone frameworks are close to
planarity but there is a large difference in the conformation of the propyloxy
group.
;
data_I
_chemical_name_systematic
;
1-Hydroxy-4-propyloxy-9,10-anthraquinone
;
_chemical_formula_moiety     'C17 H14 O4'
_chemical_formula_sum     'C17 H14 O4'
_chemical_formula_iupac     'C17 H14 O4'
_chemical_formula_weight     282.28
_chemical_melting_point     ?
_symmetry_cell_setting     monoclinic
_symmetry_space_group_name_H-M     'P 21/n'
_symmetry_space_group_name_Hall     '-P 2yn'
loop_
    _symmetry_equiv_pos_as_xyz
    'x, y, z'
    '-x+1/2, y+1/2, -z+1/2'
    '-x, -y, -z'
    'x-1/2, -y-1/2, z-1/2'
_cell_length_a     4.7354(3)
_cell_length_b     25.9882(17)
_cell_length_c     11.0671(9)
_cell_angle_alpha     90
_cell_angle_beta     102.268(7)
_cell_angle_gamma     90
_cell_volume     1330.87(17)
_cell_formula_units_Z     4
_cell_measurement_reflns_used     8070
_cell_measurement_theta_min     3.01
_cell_measurement_theta_max     27.44
_cell_measurement_temperature     200
_exptl_crystal_description     needle
_exptl_crystal_colour     orange
_exptl_crystal_size_max     0.5
_exptl_crystal_size_mid     0.13
_exptl_crystal_size_min     0.05
_exptl_crystal_density_diffrn     1.409
_exptl_crystal_density_method     'not measured'
_exptl_crystal_F_000     592
_exptl_absorpt_coefficient_mu     0.1
_exptl_absorpt_correction_type     none
_shelx_estimated_absorpt_T_min     0.951
_shelx_estimated_absorpt_T_max     0.995
_diffrn_ambient_temperature     200
_diffrn_radiation_type     MoK\a
_diffrn_radiation_wavelength     0.71073
_diffrn_radiation_monochromator     graphite
_diffrn_measurement_device_type     'R-AXIS RAPID'
_diffrn_measurement_method     \w
_diffrn_detector_area_resol_mean     10
_diffrn_reflns_number     12176
_diffrn_reflns_av_R_equivalents     0.0393
_diffrn_reflns_theta_min     3.013
_diffrn_reflns_theta_max     27.473
_diffrn_reflns_theta_full     25.242
_diffrn_measured_fraction_theta_max     0.994
_diffrn_measured_fraction_theta_full     0.995
_diffrn_reflns_limit_h_min     -6
_diffrn_reflns_limit_h_max     5
_diffrn_reflns_limit_k_min     -33
_diffrn_reflns_limit_k_max     32
_diffrn_reflns_limit_l_min     -14
_diffrn_reflns_limit_l_max     14
_diffrn_standards_number     0
_diffrn_standards_interval_count     .
_diffrn_standards_interval_time     .
_diffrn_standards_decay_%     ?
_reflns_number_total     3029
_reflns_number_gt     2035
_reflns_threshold_expression     'I > 2\s(I)'
_refine_ls_structure_factor_coef     Fsqd
_refine_ls_matrix_type     full
_refine_ls_R_factor_all     0.079
_refine_ls_R_factor_gt     0.0471
_refine_ls_wR_factor_gt     0.1087
_refine_ls_wR_factor_ref     0.1227
_refine_ls_goodness_of_fit_ref     1.024
_refine_ls_restrained_S_all     1.024
_refine_ls_number_reflns     3029
_refine_ls_number_parameters     195
_refine_ls_number_restraints     0
_refine_ls_number_constraints     0
_refine_ls_hydrogen_treatment     mixed
_refine_ls_weighting_scheme     calc
_refine_ls_weighting_details
              'w=1/[\s^2^(Fo^2^)+(0.0601P)^2^+0.1583P] where P=(Fo^2^+2Fc^2^)/3'
_atom_sites_solution_hydrogens     mixed
_atom_sites_solution_primary     direct
_atom_sites_solution_secondary     direct
_refine_ls_shift/su_max     0
_refine_ls_shift/su_mean     0
_refine_diff_density_max     0.172
_refine_diff_density_min     -0.204
_refine_ls_extinction_method     none
loop_
    _atom_type_symbol
    _atom_type_description
    _atom_type_scat_dispersion_real
    _atom_type_scat_dispersion_imag
    _atom_type_scat_source
    C C 0.0033 0.0016 'International Tables Vol C Tables 4.2.6.8 and 6.1.1.4'
    H H 0 0 'International Tables Vol C Tables 4.2.6.8 and 6.1.1.4'
    O O 0.0106 0.006 'International Tables Vol C Tables 4.2.6.8 and 6.1.1.4'
_computing_data_collection
;
PROCESS-AUTO (Rigaku, 1998)
;
_computing_cell_refinement
;
PROCESS-AUTO (Rigaku, 1998)
;
_computing_data_reduction
;
PROCESS-AUTO (Rigaku, 1998)
;
_computing_structure_solution
;
SIR2004 (Burla <i>et al.</i>,  2005)
;
_computing_structure_refinement
;
SHELXL2014 (Sheldrick, 2015)
;
_computing_molecular_graphics
;
Mercury (Macrae <i>et al.</i>,  2008)
;
_computing_publication_material
;
WinGX (Farrugia, 2012) and publCIF (Westrip, 2010)
;
loop_
    _atom_site_type_symbol
    _atom_site_label
    _atom_site_fract_x
    _atom_site_fract_y
    _atom_site_fract_z
    _atom_site_U_iso_or_equiv
    _atom_site_adp_type
    _atom_site_calc_flag
    _atom_site_occupancy
    _atom_site_disorder_assembly
    _atom_site_disorder_group
    C C1 0.5957(3) 0.24895(6) 0.42197(15) 0.0330(4) Uani d 1 . .
    C C2 0.3444(4) 0.23736(6) 0.33536(16) 0.0358(4) Uani d 1 . .
    H H2 0.2979 0.2025 0.314 0.043 Uiso calc 1 . .
    C C3 0.1644(3) 0.27569(6) 0.28092(15) 0.0350(4) Uani d 1 . .
    H H3 -0.0048 0.267 0.2214 0.042 Uiso calc 1 . .
    C C4 0.2236(3) 0.32769(6) 0.31091(15) 0.0304(3) Uani d 1 . .
    C C5 0.4712(3) 0.34058(6) 0.40077(14) 0.0288(3) Uani d 1 . .
    C C6 0.5450(3) 0.39481(6) 0.43736(16) 0.0334(4) Uani d 1 . .
    C C7 0.7983(3) 0.40429(6) 0.54037(15) 0.0319(4) Uani d 1 . .
    C C8 0.8576(4) 0.45434(7) 0.58305(17) 0.0409(4) Uani d 1 . .
    H H8 0.7373 0.4819 0.5465 0.049 Uiso calc 1 . .
    C C9 1.0910(4) 0.46402(8) 0.67839(18) 0.0497(5) Uani d 1 . .
    H H9 1.1314 0.4983 0.7065 0.06 Uiso calc 1 . .
    C C10 1.2665(4) 0.42437(8) 0.73352(19) 0.0512(5) Uani d 1 . .
    H H10 1.4256 0.4314 0.7996 0.061 Uiso calc 1 . .
    C C11 1.2107(4) 0.37463(7) 0.69259(17) 0.0434(4) Uani d 1 . .
    H H11 1.3308 0.3473 0.7306 0.052 Uiso calc 1 . .
    C C12 0.9770(3) 0.36437(6) 0.59508(15) 0.0321(4) Uani d 1 . .
    C C13 0.9209(3) 0.31127(6) 0.55027(15) 0.0315(4) Uani d 1 . .
    C C14 0.6585(3) 0.30036(6) 0.45649(14) 0.0296(3) Uani d 1 . .
    C C15 -0.1815(3) 0.35323(7) 0.15327(15) 0.0375(4) Uani d 1 . .
    H H15A -0.3207 0.3296 0.1798 0.045 Uiso calc 1 . .
    H H15B -0.1016 0.336 0.0881 0.045 Uiso calc 1 . .
    C C16 -0.3300(4) 0.40232(7) 0.10439(17) 0.0445(4) Uani d 1 . .
    H H16A -0.3997 0.4198 0.172 0.053 Uiso calc 1 . .
    H H16B -0.5009 0.3939 0.0388 0.053 Uiso calc 1 . .
    C C17 -0.1379(4) 0.43891(8) 0.0523(2) 0.0580(5) Uani d 1 . .
    H H17A -0.0718 0.4222 -0.0161 0.087 Uiso calc 1 . .
    H H17B 0.0296 0.4481 0.1172 0.087 Uiso calc 1 . .
    H H17C -0.2469 0.4701 0.0221 0.087 Uiso calc 1 . .
    O O1 0.7687(3) 0.20912(4) 0.46962(12) 0.0422(3) Uani d 1 . .
    O O2 0.0480(2) 0.36605(4) 0.25698(11) 0.0374(3) Uani d 1 . .
    O O3 0.4064(3) 0.43123(4) 0.38701(13) 0.0522(4) Uani d 1 . .
    O O4 1.0922(2) 0.27624(4) 0.59342(11) 0.0396(3) Uani d 1 . .
    H H1 0.930(6) 0.2263(10) 0.525(2) 0.086(8) Uiso d 1 . .
loop_
    _atom_site_aniso_label
    _atom_site_aniso_U_11
    _atom_site_aniso_U_22
    _atom_site_aniso_U_33
    _atom_site_aniso_U_12
    _atom_site_aniso_U_13
    _atom_site_aniso_U_23
    C1 0.0370(8) 0.0307(8) 0.0344(9) 0.0001(7) 0.0146(7) 0.0027(6)
    C2 0.0412(9) 0.0306(8) 0.0372(10) -0.0049(7) 0.0122(7) -0.0038(7)
    C3 0.0325(8) 0.0403(9) 0.0326(9) -0.0083(7) 0.0076(7) -0.0063(7)
    C4 0.0279(7) 0.0336(8) 0.0299(9) -0.0001(7) 0.0066(6) 0.0004(6)
    C5 0.0283(7) 0.0311(7) 0.0276(8) -0.0018(6) 0.0073(6) -0.0001(6)
    C6 0.0332(8) 0.0307(8) 0.0352(9) 0.0002(7) 0.0049(7) -0.0006(7)
    C7 0.0314(8) 0.0344(8) 0.0300(9) -0.0035(7) 0.0068(7) -0.0012(7)
    C8 0.0418(9) 0.0356(8) 0.0436(11) -0.0034(8) 0.0051(8) -0.0033(7)
    C9 0.0521(11) 0.0469(10) 0.0457(12) -0.0109(9) 0.0003(9) -0.0103(8)
    C10 0.0474(10) 0.0597(11) 0.0396(11) -0.0105(10) -0.0059(8) -0.0062(9)
    C11 0.0381(9) 0.0520(10) 0.0354(10) -0.0002(8) -0.0026(7) 0.0033(8)
    C12 0.0305(8) 0.0371(8) 0.0283(9) -0.0009(7) 0.0056(6) 0.0028(7)
    C13 0.0310(8) 0.0357(8) 0.0290(9) 0.0006(7) 0.0095(6) 0.0058(6)
    C14 0.0301(7) 0.0316(7) 0.0286(8) -0.0008(7) 0.0099(6) 0.0017(6)
    C15 0.0286(8) 0.0520(10) 0.0294(9) -0.0023(8) 0.0003(7) -0.0052(7)
    C16 0.0337(9) 0.0589(11) 0.0376(11) 0.0077(9) 0.0002(7) -0.0031(8)
    C17 0.0502(11) 0.0622(12) 0.0572(14) 0.0067(10) 0.0019(10) 0.0147(10)
    O1 0.0472(7) 0.0307(6) 0.0489(8) 0.0055(6) 0.0106(6) 0.0054(5)
    O2 0.0331(6) 0.0388(6) 0.0357(7) 0.0023(5) -0.0028(5) -0.0018(5)
    O3 0.0524(8) 0.0329(6) 0.0595(9) 0.0053(6) -0.0150(6) -0.0012(6)
    O4 0.0382(6) 0.0392(6) 0.0394(7) 0.0067(5) 0.0038(5) 0.0076(5)
_geom_special_details
;
 All esds (except the esd in the dihedral angle between two l.s. planes)
 are estimated using the full covariance matrix.  The cell esds are taken
 into account individually in the estimation of esds in distances, angles
 and torsion angles; correlations between esds in cell parameters are only
 used when they are defined by crystal symmetry.  An approximate (isotropic)
 treatment of cell esds is used for estimating esds involving l.s. planes.
;
loop_
    _geom_bond_atom_site_label_1
    _geom_bond_atom_site_label_2
    _geom_bond_site_symmetry_2
    _geom_bond_distance
    _geom_bond_publ_flag
    C1 O1 . 1.3552(19) ?
    C1 C2 . 1.393(2) ?
    C1 C14 . 1.404(2) ?
    C2 C3 . 1.365(2) ?
    C2 H2 . 0.95 ?
    C3 C4 . 1.406(2) ?
    C3 H3 . 0.95 ?
    C4 O2 . 1.3531(18) ?
    C4 C5 . 1.407(2) ?
    C5 C14 . 1.424(2) ?
    C5 C6 . 1.487(2) ?
    C6 O3 . 1.2172(19) ?
    C6 C7 . 1.489(2) ?
    C7 C8 . 1.392(2) ?
    C7 C12 . 1.393(2) ?
    C8 C9 . 1.379(3) ?
    C8 H8 . 0.95 ?
    C9 C10 . 1.382(3) ?
    C9 H9 . 0.95 ?
    C10 C11 . 1.376(3) ?
    C10 H10 . 0.95 ?
    C11 C12 . 1.397(2) ?
    C11 H11 . 0.95 ?
    C12 C13 . 1.471(2) ?
    C13 O4 . 1.2449(18) ?
    C13 C14 . 1.468(2) ?
    C15 O2 . 1.4422(19) ?
    C15 C16 . 1.501(2) ?
    C15 H15A . 0.99 ?
    C15 H15B . 0.99 ?
    C16 C17 . 1.512(3) ?
    C16 H16A . 0.99 ?
    C16 H16B . 0.99 ?
    C17 H17A . 0.98 ?
    C17 H17B . 0.98 ?
    C17 H17C . 0.98 ?
    O1 H1 . 0.98(3) ?
loop_
    _geom_angle_atom_site_label_1
    _geom_angle_atom_site_label_2
    _geom_angle_atom_site_label_3
    _geom_angle_site_symmetry_1
    _geom_angle_site_symmetry_3
    _geom_angle
    _geom_angle_publ_flag
    O1 C1 C2 . . 117.38(14) ?
    O1 C1 C14 . . 123.06(15) ?
    C2 C1 C14 . . 119.56(15) ?
    C3 C2 C1 . . 120.52(15) ?
    C3 C2 H2 . . 119.7 ?
    C1 C2 H2 . . 119.7 ?
    C2 C3 C4 . . 121.52(15) ?
    C2 C3 H3 . . 119.2 ?
    C4 C3 H3 . . 119.2 ?
    O2 C4 C3 . . 122.08(14) ?
    O2 C4 C5 . . 118.55(13) ?
    C3 C4 C5 . . 119.36(15) ?
    C4 C5 C14 . . 118.68(13) ?
    C4 C5 C6 . . 122.03(14) ?
    C14 C5 C6 . . 119.28(14) ?
    O3 C6 C5 . . 122.65(15) ?
    O3 C6 C7 . . 119.34(14) ?
    C5 C6 C7 . . 118.00(14) ?
    C8 C7 C12 . . 119.21(15) ?
    C8 C7 C6 . . 119.08(15) ?
    C12 C7 C6 . . 121.71(14) ?
    C9 C8 C7 . . 120.09(17) ?
    C9 C8 H8 . . 120 ?
    C7 C8 H8 . . 120 ?
    C8 C9 C10 . . 120.70(17) ?
    C8 C9 H9 . . 119.6 ?
    C10 C9 H9 . . 119.6 ?
    C11 C10 C9 . . 119.97(18) ?
    C11 C10 H10 . . 120 ?
    C9 C10 H10 . . 120 ?
    C10 C11 C12 . . 119.90(17) ?
    C10 C11 H11 . . 120 ?
    C12 C11 H11 . . 120 ?
    C7 C12 C11 . . 120.12(15) ?
    C7 C12 C13 . . 120.16(14) ?
    C11 C12 C13 . . 119.72(15) ?
    O4 C13 C14 . . 120.98(14) ?
    O4 C13 C12 . . 120.02(14) ?
    C14 C13 C12 . . 118.98(14) ?
    C1 C14 C5 . . 120.30(14) ?
    C1 C14 C13 . . 118.34(14) ?
    C5 C14 C13 . . 121.36(13) ?
    O2 C15 C16 . . 107.86(14) ?
    O2 C15 H15A . . 110.1 ?
    C16 C15 H15A . . 110.1 ?
    O2 C15 H15B . . 110.1 ?
    C16 C15 H15B . . 110.1 ?
    H15A C15 H15B . . 108.4 ?
    C15 C16 C17 . . 113.45(15) ?
    C15 C16 H16A . . 108.9 ?
    C17 C16 H16A . . 108.9 ?
    C15 C16 H16B . . 108.9 ?
    C17 C16 H16B . . 108.9 ?
    H16A C16 H16B . . 107.7 ?
    C16 C17 H17A . . 109.5 ?
    C16 C17 H17B . . 109.5 ?
    H17A C17 H17B . . 109.5 ?
    C16 C17 H17C . . 109.5 ?
    H17A C17 H17C . . 109.5 ?
    H17B C17 H17C . . 109.5 ?
    C1 O1 H1 . . 102.8(14) ?
    C4 O2 C15 . . 118.00(12) ?
loop_
    _geom_torsion_atom_site_label_1
    _geom_torsion_atom_site_label_2
    _geom_torsion_atom_site_label_3
    _geom_torsion_atom_site_label_4
    _geom_torsion_site_symmetry_1
    _geom_torsion_site_symmetry_2
    _geom_torsion_site_symmetry_3
    _geom_torsion_site_symmetry_4
    _geom_torsion
    _geom_torsion_publ_flag
    O1 C1 C2 C3 . . . . -178.11(14) ?
    C14 C1 C2 C3 . . . . 2.2(2) ?
    C1 C2 C3 C4 . . . . -0.7(2) ?
    C2 C3 C4 O2 . . . . 179.53(15) ?
    C2 C3 C4 C5 . . . . -1.2(2) ?
    O2 C4 C5 C14 . . . . -179.17(13) ?
    C3 C4 C5 C14 . . . . 1.5(2) ?
    O2 C4 C5 C6 . . . . -0.3(2) ?
    C3 C4 C5 C6 . . . . -179.55(14) ?
    C4 C5 C6 O3 . . . . -4.5(3) ?
    C14 C5 C6 O3 . . . . 174.43(16) ?
    C4 C5 C6 C7 . . . . 175.19(14) ?
    C14 C5 C6 C7 . . . . -5.9(2) ?
    O3 C6 C7 C8 . . . . 4.9(2) ?
    C5 C6 C7 C8 . . . . -174.80(14) ?
    O3 C6 C7 C12 . . . . -175.16(16) ?
    C5 C6 C7 C12 . . . . 5.2(2) ?
    C12 C7 C8 C9 . . . . 0.0(3) ?
    C6 C7 C8 C9 . . . . 179.96(16) ?
    C7 C8 C9 C10 . . . . -0.7(3) ?
    C8 C9 C10 C11 . . . . 0.6(3) ?
    C9 C10 C11 C12 . . . . 0.2(3) ?
    C8 C7 C12 C11 . . . . 0.8(2) ?
    C6 C7 C12 C11 . . . . -179.20(15) ?
    C8 C7 C12 C13 . . . . -179.10(14) ?
    C6 C7 C12 C13 . . . . 0.9(2) ?
    C10 C11 C12 C7 . . . . -0.9(3) ?
    C10 C11 C12 C13 . . . . 179.01(16) ?
    C7 C12 C13 O4 . . . . 175.01(14) ?
    C11 C12 C13 O4 . . . . -4.9(2) ?
    C7 C12 C13 C14 . . . . -6.2(2) ?
    C11 C12 C13 C14 . . . . 173.89(15) ?
    O1 C1 C14 C5 . . . . 178.51(14) ?
    C2 C1 C14 C5 . . . . -1.9(2) ?
    O1 C1 C14 C13 . . . . -1.2(2) ?
    C2 C1 C14 C13 . . . . 178.45(14) ?
    C4 C5 C14 C1 . . . . 0.0(2) ?
    C6 C5 C14 C1 . . . . -178.97(14) ?
    C4 C5 C14 C13 . . . . 179.65(14) ?
    C6 C5 C14 C13 . . . . 0.7(2) ?
    O4 C13 C14 C1 . . . . 3.8(2) ?
    C12 C13 C14 C1 . . . . -174.90(13) ?
    O4 C13 C14 C5 . . . . -175.84(14) ?
    C12 C13 C14 C5 . . . . 5.4(2) ?
    O2 C15 C16 C17 . . . . 64.4(2) ?
    C3 C4 O2 C15 . . . . -9.3(2) ?
    C5 C4 O2 C15 . . . . 171.45(14) ?
    C16 C15 O2 C4 . . . . -175.86(13) ?
loop_
    _geom_hbond_atom_site_label_D
    _geom_hbond_atom_site_label_H
    _geom_hbond_atom_site_label_A
    _geom_hbond_site_symmetry_A
    _geom_hbond_distance_DH
    _geom_hbond_distance_HA
    _geom_hbond_distance_DA
    _geom_hbond_angle_DHA
    _geom_hbond_publ_flag
    O1 H1 O4 . 0.98(3) 1.61(3) 2.5249(18) 153(2) y
    C8 H8 O3 3_666 0.95 2.51 3.270(2) 136.6 y
    C15 H15A O1 4_465 0.99 2.88 3.359(2) 110.8 y
_shelx_hkl_file
;
   0   0   2 7616.24  159.48   1
   0   0  -2 7529.36 120.863   1
   0   0   3 17.1705 32.8392   1
   0   0  -3  -15.44 31.3905   1
   0   0   4 788.055 88.4115   1
   0   0  -4  749.34 46.3133   1
   0   0   5-19.9741 32.7542   1
   0   0  -5 16.6612 29.8441   1
   0   0   616211.30 352.465   1
   0   0  -616043.90 401.288   1
   0   0   7 90.9314  76.923   1
   0   0  -7 15.4079  37.127   1
   0   0   8 3574.23 116.553   1
   0   0  -8 3558.88 102.417   1
   0   0   9-13.3085  47.434   1
   0   0  -9 7.42903 71.0709   1
   0   0  10 64.8558 49.8344   1
   0   0 -10-4.06689 43.7016   1
   0   0  11 50.4818 54.2498   1
   0   0 -11 66.2638 80.2797   1
   0   0  12 130.635 98.8186   1
   0   0 -12 56.3608  52.068   1
   0   0  13 29.9295 58.5919   1
   0   0 -13-56.6047 53.3451   1
   0   0  14 761.212 152.739   1
   0   0 -14 927.142 81.8977   1
   0  -1   2-6.86345 20.8197   1
   0   1   2 33.0774 39.5516   1
   0   1  -2 5.45921 20.2375   1
   0  -1  -2 27.6662 22.0768   1
   0  -1   3 6390.52  129.98   1
   0   1   3 6510.81 134.767   1
   0   1  -3 6305.78 178.535   1
   0  -1  -3 6407.98 130.125   1
   0  -1   4 827.249 87.6771   1
   0   1   4 766.697 52.2982   1
   0   1  -4 804.053 78.6578   1
   0  -1  -4 814.072 49.0466   1
   0  -1   5 151.391 36.6824   1
   0   1   5 180.991 66.9868   1
   0   1  -5 138.979 33.4785   1
   0  -1  -5 136.633 61.7463   1
   0  -1   6 3190.56 137.584   1
   0   1   6 2855.46 84.9951   1
   0   1  -6 2866.93 79.8433   1
   0  -1  -6 2792.78 79.0631   1
   0  -1   7 5904.02 148.222   1
   0   1   7 5786.11 150.731   1
   0   1  -7 5710.98  185.82   1
   0  -1  -7 5648.50 191.608   1
   0  -1   8 188.838 91.0633   1
   0   1   8 255.369  92.332   1
   0   1  -8 257.243 45.1336   1
   0  -1  -8 173.753   46.74   1
   0  -1   9 112.391 53.1398   1
   0   1   9 135.902 54.5024   1
   0   1  -9  190.69 45.6402   1
   0  -1  -9 109.089 47.4721   1
   0  -1  10 108.526 88.9644   1
   0   1  10 93.8684 53.9021   1
   0   1 -10 88.8808 76.4645   1
   0  -1 -10 80.6991 46.2921   1
   0   1  11 11.0421 96.3892   1
   0  -1  11 50.2437 55.0648   1
   0   1 -11 99.8584 48.1276   1
   0  -1 -11 129.525 49.7301   1
   0  -1  12 2.61226 54.5499   1
   0   1  12-1.27249 54.8406   1
   0   1 -12 55.0409 49.1036   1
   0  -1 -12-47.3613 83.8716   1
   0   1  13 68.2431 61.8014   1
   0  -1  13 93.1893 60.3714   1
   0   1 -13 9.38395 91.5891   1
   0  -1 -13  62.402 55.7115   1
   0   1  14-102.736 105.701   1
   0   1 -14 53.0486 55.8303   1
   0  -1 -14-97.7963   94.78   1
   0  -2   2 1286.13 37.0643   1
   0   2   2 1314.85 41.6279   1
   0   2  -2 1314.39 62.1771   1
   0  -2  -2 1327.92 70.1973   1
   0  -2   3 1201.09 90.3815   1
   0   2   3 1221.97 98.2827   1
   0   2  -3 1135.45 49.2766   1
   0  -2  -3 1203.18  55.282   1
   0  -2   4 527.598 78.1471   1
   0   2   4 552.578 48.3378   1
   0   2  -4 541.973 71.6731   1
   0  -2  -4 594.846 45.7878   1
   0  -2   5 591.315 43.8539   1
   0   2   5  566.69 46.6511   1
   0   2  -5 590.446 69.4488   1
   0  -2  -5 607.478 43.1446   1
   0  -2   6 56.2644 37.5052   1
   0   2   6 92.3758 70.1368   1
   0  -2  -6 78.5254 38.7019   1
   0  -2   7 3003.29 152.283   1
   0   2   7 2819.08 156.775   1
   0   2  -7 2745.74 81.8716   1
   0  -2  -7 2767.48 86.6489   1
   0  -2   8 499.963  58.695   1
   0   2   8 546.509 61.0574   1
   0   2  -8 543.192 50.5378   1
   0  -2  -8 511.776 89.9325   1
   0  -2   9 220.257   93.04   1
   0   2   9 172.866 56.7364   1
   0   2  -9 299.756 81.0498   1
   0  -2  -9 237.382 49.4026   1
   0  -2  10 120.103  49.179   1
   0   2  10 53.0672 87.0325   1
   0   2 -10 23.8154 43.0251   1
   0  -2 -10-20.6132 44.6102   1
   0  -2  11 132.854 94.9245   1
   0   2  11 56.6066 58.6146   1
   0   2 -11 133.149 49.7414   1
   0  -2 -11 208.334 51.3403   1
   0  -2  12-63.5822 55.5997   1
   0   2  12-40.8938 57.1861   1
   0   2 -12-17.1723 82.7833   1
   0  -2 -12-22.3596 50.2003   1
   0  -2  13 114.354 101.458   1
   0   2  13-66.8473 103.718   1
   0   2 -13-31.1589 52.8784   1
   0  -2 -13 137.518 54.1763   1
   0  -2  14 28.0142 61.6821   1
   0   2  14-75.6262 62.7183   1
   0  -2 -14 16.5513 57.1033   1
   0  -3   110766.00 175.342   1
   0   3   110883.60 158.658   1
   0   3  -110807.70 153.674   1
   0  -3  -110938.30 187.043   1
   0  -3   231519.80 727.746   1
   0   3   231633.40 753.455   1
   0   3  -230929.20 711.211   1
   0  -3  -230564.30 655.866   1
   0  -3   3 621.361 75.7671   1
   0   3   3 504.286 84.7309   1
   0   3  -3 545.199  39.798   1
   0  -3  -3 587.929 47.1621   1
   0  -3   4 340.317 39.0195   1
   0   3   4 304.369 43.0801   1
   0   3  -4 320.831 62.6078   1
   0  -3  -4 322.409 40.7763   1
   0  -3   5 346.689 40.0506   1
   0   3   5 392.965 42.5957   1
   0   3  -5 356.256 61.8033   1
   0  -3  -5 354.298 40.7334   1
   0  -3   610930.00 295.038   1
   0   3   610980.20  239.67   1
   0   3  -610806.60 271.061   1
   0  -3  -610988.50 224.147   1
   0  -3   7 7093.13 170.431   1
   0   3   7 7016.78 176.105   1
   0   3  -7 6995.08 208.751   1
   0  -3  -7 6912.65 223.333   1
   0  -3   8 822.884 106.121   1
   0   3   8 799.961 66.7956   1
   0   3  -8 863.862 54.2714   1
   0  -3  -8 745.467  57.503   1
   0  -3   9 136.195 50.9767   1
   0   3   9 133.862 92.3356   1
   0   3  -9 109.831 42.9829   1
   0  -3  -9  127.55 78.9833   1
   0  -3  10-1.26741 47.1923   1
   0   3  10-25.1232 50.7527   1
   0   3 -10-19.3362 41.4468   1
   0  -3  11-39.4363 52.5443   1
   0   3  11-111.772 55.7003   1
   0   3 -11 59.9252 76.8296   1
   0  -3 -11-40.6715 81.3444   1
   0  -3  12 98.7284 54.3677   1
   0   3  12-38.1696 96.8946   1
   0   3 -12 8.69675 48.5231   1
   0  -3 -12 38.7748 50.5859   1
   0  -3  13 351.034 72.0027   1
   0   3  13 279.421 70.5958   1
   0   3 -13 416.814 62.5057   1
   0  -3 -13 407.605 109.343   1
   0   4   0 8888.44 140.815   1
   0  -4   0 8714.26 137.013   1
   0  -4   0 8786.29 120.088   1
   0  -4   1 7650.89 108.571   1
   0   4   1 7785.83 146.176   1
   0   4  -1 7744.85 110.018   1
   0  -4  -1 7784.41 115.512   1
   0  -4   2 5177.92 89.5978   1
   0   4   2 5278.67 101.507   1
   0   4  -2 5115.10 89.0879   1
   0  -4  -2 5269.92 99.7182   1
   0  -4   335270.00 902.121   1
   0   4   335355.30 955.232   1
   0   4  -333196.20 762.547   1
   0  -4  -333877.90 796.411   1
   0  -4   4 0.07809   28.76   1
   0   4   4 26.8321  33.691   1
   0   4  -4 22.7878 48.1552   1
   0  -4  -4-24.6088 57.6777   1
   0  -4   5 15.1335 31.3115   1
   0   4   5-29.9665 61.5382   1
   0   4  -5 15.1604 28.0002   1
   0  -4  -5 27.1413 56.5148   1
   0  -4   6 1468.97 62.5058   1
   0   4   6 1517.02 112.056   1
   0   4  -6 1452.90 53.4326   1
   0  -4  -6 1436.00 60.1696   1
   0  -4   7 352.519 84.0634   1
   0   4   7 307.564 91.2936   1
   0   4  -7 313.049 41.9303   1
   0  -4  -7 313.189 47.0315   1
   0  -4   8 724.488 61.1208   1
   0   4   8 757.088 66.3116   1
   0   4  -8 684.958 52.0177   1
   0  -4  -8 754.663 96.8419   1
   0  -4   9 119.101 48.5234   1
   0   4   9 81.7468 51.9861   1
   0   4  -9 31.9965 69.8596   1
   0  -4  -9 24.8806  45.904   1
   0  -4  10-16.2148 80.0424   1
   0   4  10 74.3268 49.4852   1
   0   4 -10-6.28034 69.5214   1
   0  -4 -10-16.7382 44.5261   1
   0  -4  11-8.59955  50.475   1
   0   4  11-110.629 91.6791   1
   0   4 -11 26.9701 44.1085   1
   0  -4 -11 57.8239 48.0847   1
   0  -4  12 26.6351 93.0403   1
   0   4  12-51.6147 54.6311   1
   0   4 -12-11.8414 46.6381   1
   0  -4 -12-33.1018 50.9222   1
   0  -4  13-40.0578 55.5942   1
   0   4  13-8.90635 57.1922   1
   0   4 -13 48.3137 81.1991   1
   0  -4 -13 20.7173 54.8132   1
   0   5   0 0.80374 27.8746   1
   0  -5   0 14.5227 27.6127   1
   0  -5   0-17.7157 15.9618   1
   0  -5   1  108.78 19.0493   1
   0   5   1 104.658 22.3299   1
   0  -5  -1 97.7255 23.1472   1
   0   5  -1 115.798 29.5996   1
   0   5  -1 113.241 33.9739   1
   0  -5  -1 136.941 39.9872   1
   0  -5   2 869.626  36.921   1
   0   5   2 890.547 42.9581   1
   0  -5  -2 868.881 42.9445   1
   0  -5   3 1521.94 88.4144   1
   0   5   3 1412.91 106.113   1
   0   5  -3 1511.59 81.5616   1
   0  -5  -3 1547.52 61.0977   1
   0  -5   4 1880.09 55.6673   1
   0   5   4 1852.00 61.6385   1
   0   5  -4 1861.84 82.4946   1
   0  -5  -4 1904.58 61.4035   1
   0  -5   5 1269.82 84.1353   1
   0   5   5 1302.75 58.7106   1
   0   5  -5 1295.34 47.2508   1
   0  -5  -5 1341.20 54.9432   1
   0  -5   6 906.107 85.7319   1
   0   5   6 916.632 56.8045   1
   0   5  -6 913.156 44.7503   1
   0  -5  -6 908.198 52.2051   1
   0  -5   7 399.204 48.5343   1
   0   5   7 446.732 53.3365   1
   0   5  -7 384.995 40.8935   1
   0  -5  -7 404.339 83.4764   1
   0  -5   8 854.637 61.6188   1
   0   5   8 799.819 67.4711   1
   0   5  -8 820.679 51.5591   1
   0  -5  -8 911.336 61.3372   1
   0  -5   9-16.9546 76.2722   1
   0   5   9 65.3719 81.3155   1
   0   5  -9 -20.081   37.82   1
   0  -5  -9 30.2874 43.3625   1
   0  -5  10 34.7884  48.488   1
   0   5  10-23.5825 83.4026   1
   0   5 -10 26.9557 40.3182   1
   0  -5 -10-8.40718 77.7813   1
   0  -5  11 74.5345 90.5554   1
   0   5  11  18.902 56.3254   1
   0   5 -11 127.886 46.8028   1
   0  -5 -11 95.7935 52.3448   1
   0   5  12 71.8873 58.0749   1
   0   5 -12  46.226 82.2604   1
   0  -5 -12 124.107 92.2104   1
   0  -5  13  30.059 60.7795   1
   0   5  13 35.9588 62.6473   1
   0   5 -13 117.738 51.5858   1
   0  -5 -13 53.0497 58.4608   1
   0   6   027292.00 544.529   1
   0  -6   028574.90 566.579   1
   0  -6   028288.30 616.362   1
   0  -6   1 9342.36  145.61   1
   0   6   1 9522.19 160.976   1
   0  -6  -1 9514.17  159.46   1
   0   6  -1 9364.01 143.953   1
   0  -6  -1 9450.16 156.527   1
   0  -6   2 4726.00 86.1742   1
   0   6   2 4767.59 147.933   1
   0   6  -2 4738.34 84.7439   1
   0  -6  -2 4753.88  97.354   1
   0  -6   3 2349.60 60.3706   1
   0   6   3 2329.26 112.048   1
   0   6  -3 2371.16   90.39   1
   0  -6  -3 2409.53 113.994   1
   0  -6   4 205.301 55.6674   1
   0   6   4 211.628 64.7771   1
   0   6  -4 234.644 50.6957   1
   0  -6  -4 279.853 36.0178   1
   0  -6   5 962.397 45.6087   1
   0   6   5 932.593 50.6512   1
   0   6  -5 934.012 40.4719   1
   0  -6  -5 928.684  50.324   1
   0  -6   6 3323.67 86.3945   1
   0   6   6 3187.55 94.7182   1
   0   6  -6 3263.13 116.077   1
   0  -6  -6 3286.38 90.7897   1
   0  -6   7  220.20 44.6352   1
   0   6   7 222.198 81.3543   1
   0   6  -7 209.486 37.5645   1
   0  -6  -7 207.814 45.9328   1
   0  -6   8 73.7874 70.4349   1
   0   6   8-22.3381 76.2586   1
   0   6  -8  44.336 35.4948   1
   0  -6  -8-61.7254 42.3656   1
   0  -6   9 206.258 50.3035   1
   0   6   9 190.027 52.6946   1
   0   6  -9 180.164 72.7208   1
   0  -6  -9 108.412 86.6903   1
   0  -6  10 2.53194 45.9787   1
   0   6  10 -89.106 49.0728   1
   0   6 -10-39.5431 66.7727   1
   0  -6 -10  81.877 45.7783   1
   0  -6  11 850.715 126.292   1
   0   6  11 904.693 82.4629   1
   0   6 -11 1138.29 67.0204   1
   0  -6 -11 1027.92  124.87   1
   0  -6  12 65.9736 53.4647   1
   0   6  12-143.278 94.2967   1
   0   6 -12-16.0565  46.396   1
   0  -6 -12  26.216  53.235   1
   0  -6  13 156.329 116.225   1
   0   6  13 308.392 123.552   1
   0   6 -13 342.798 59.5116   1
   0  -6 -13 352.131 70.2166   1
   0   7   0-38.0199 21.1107   1
   0  -7   0 11.1546  20.976   1
   0  -7   0-12.4766 38.2983   1
   0  -7   1 15.6728  36.715   1
   0   7   1 -51.702 43.4697   1
   0  -7  -1 13.1314 25.2904   1
   0   7  -1  11.602 18.3512   1
   0  -7  -1  13.229 24.9301   1
   0  -7   2 528.652 57.1947   1
   0   7   2 501.235 69.0374   1
   0   7  -2 565.519 30.4698   1
   0  -7  -2  560.91 40.9689   1
   0  -7   3 624.453 35.7569   1
   0   7   3 629.051 72.4739   1
   0   7  -3 641.295 56.7595   1
   0  -7  -3 683.366 43.1478   1
   0  -7   4 216.512 30.5488   1
   0   7   4 189.464 62.2929   1
   0   7  -4 202.093 27.2335   1
   0  -7  -4 187.618 61.3624   1
   0  -7   5 2392.18 100.531   1
   0   7   5 2465.20 73.2349   1
   0   7  -5 2482.52 89.6404   1
   0  -7  -5 2515.43 72.2226   1
   0  -7   6 358.511 69.9192   1
   0   7   6  316.29 46.3676   1
   0   7  -6 378.922 35.9452   1
   0  -7  -6 368.118 45.1682   1
   0  -7   7-34.9441 66.2173   1
   0   7   7-39.4291 41.9365   1
   0   7  -7  60.163 32.2199   1
   0  -7  -7 54.4367  39.798   1
   0  -7   8 169.291 46.0788   1
   0   7   8 116.424  49.104   1
   0   7  -8 150.604  38.101   1
   0  -7  -8 110.961 80.8587   1
   0  -7   9 50.4119 44.0918   1
   0   7   9-47.8649 47.8114   1
   0   7  -9 37.0886 38.0801   1
   0  -7  -9  78.033  46.128   1
   0  -7  10 1080.10 120.032   1
   0   7  10 1038.41 78.2141   1
   0   7 -10 1179.52 63.1439   1
   0  -7 -10 1144.54 72.9294   1
   0  -7  11 679.854 72.7288   1
   0   7  11 802.734 122.721   1
   0  -7  12 1414.58 96.4258   1
   0   7  12 1454.02 102.517   1
   0   7 -12 1759.47 83.5719   1
   0  -7 -12 1779.75 95.2179   1
   0  -7  13 70.6687 59.9958   1
   0   7  13  102.05 65.4774   1
   0   7 -13 56.5226 86.4496   1
   0  -7 -13 8.22038 101.202   1
   0   8   0 875.635 34.4339   1
   0  -8   0 936.961 57.9396   1
   0  -8   0 869.984 35.1284   1
   0  -8   1 1864.63 41.6271   1
   0  -8   1 1904.79  44.193   1
   0   8   1 1821.64 81.7965   1
   0  -8  -1 1925.79 86.0016   1
   0   8  -1 1817.08 41.9254   1
   0  -8  -1 1875.77 51.2634   1
   0  -8   212443.70 216.559   1
   0   8   212269.90 235.928   1
   0  -8  -212667.40 236.407   1
   0   8  -212202.60  212.90   1
   0  -8  -212411.60  228.68   1
   0  -8   3 83.2342 44.3088   1
   0   8   3 83.9906 30.1888   1
   0   8  -3 56.8464  41.179   1
   0  -8  -3 113.513 54.1013   1
   0  -8   4 85.8957 49.1291   1
   0   8   4 124.903 32.9918   1
   0   8  -4 112.752 25.6962   1
   0  -8  -4 112.954 33.6558   1
   0  -8   5-3.54891 28.0827   1
   0   8   5-39.4274 57.4104   1
   0   8  -5 34.3276 24.9482   1
   0  -8  -5 3.37163 56.6474   1
   0  -8   6 288.948 38.6699   1
   0   8   6 253.858 44.0108   1
   0   8  -6 290.308 32.7963   1
   0  -8  -6 308.616 76.9416   1
   0  -8   7 182.639 43.0006   1
   0   8   7 129.845 47.6252   1
   0   8  -7 262.952 59.9802   1
   0  -8  -7 169.262 46.2542   1
   0  -8   8 95.7901 44.0486   1
   0   8   8 130.759 83.5988   1
   0   8  -8 118.689 36.8749   1
   0  -8  -8 94.3973  46.671   1
   0  -8   9 731.268 104.379   1
   0   8   9 671.244 114.757   1
   0   8  -9  790.06 52.7068   1
   0  -8  -9 837.336 64.4231   1
   0  -8  10-15.8343 49.1785   1
   0   8  10 116.315 52.8465   1
   0   8 -10 100.909 69.6787   1
   0  -8 -10 157.257 83.5237   1
   0  -8  11 5.23553 49.4466   1
   0   8  11-32.3606 53.2056   1
   0   8 -11  49.113 72.5449   1
   0  -8 -11-47.8122 50.2639   1
   0  -8  12 904.924 135.582   1
   0   8  12 851.745 87.3765   1
   0   8 -12 1047.70 114.082   1
   0  -8 -12 1065.91 82.4522   1
   0  -8  13 239.521 68.5137   1
   0   8  13 210.064  74.341   1
   0   8 -13 402.212 59.0453   1
   0  -8 -13 360.312 68.9053   1
   0   9   0 13.1563  39.885   1
   0  -9   0-7.86935 38.8117   1
   0  -9   0 9.09403 22.1936   1
   0  -9   1 154.563 21.9374   1
   0  -9   1 152.371 23.3498   1
   0   9   1 145.599 26.9182   1
   0  -9  -1 145.308 28.8323   1
   0   9  -1  152.42  39.499   1
   0  -9  -1 184.083  28.582   1
   0  -9   2 4533.44 80.0066   1
   0   9   2 4530.54  92.106   1
   0  -9  -2 4480.30 90.6129   1
   0   9  -2 4442.34  73.939   1
   0   9  -2 4474.74 78.4741   1
   0  -9  -2 4573.49 89.6154   1
   0  -9   3 1285.48 39.7242   1
   0   9   3 1179.49 46.0102   1
   0   9  -3 1204.08 60.0743   1
   0  -9  -3 1247.56 47.7728   1
   0  -9   4 328.739 32.2035   1
   0   9   4 298.125  37.513   1
   0   9  -4 354.848 27.5253   1
   0  -9  -4 325.276 65.3492   1
   0  -9   5 77.4798 53.9753   1
   0   9   5 111.023 35.7299   1
   0   9  -5 139.587 27.1298   1
   0  -9  -5 102.601 36.9207   1
   0  -9   6  76.197 57.7434   1
   0   9   6 16.7131 68.6707   1
   0   9  -6 54.6322 49.1605   1
   0  -9  -6 58.1983 38.5931   1
   0  -9   7 1268.58 100.045   1
   0   9   7 1161.77 68.3082   1
   0   9  -7 1270.80 51.7056   1
   0  -9  -7 1292.97 66.9887   1
   0  -9   8 334.054 82.4189   1
   0   9   8 273.559 53.1392   1
   0   9  -8 294.559 39.9622   1
   0  -9  -8 295.941 52.1637   1
   0  -9   9 256.616 50.6245   1
   0   9   9 79.2986  55.685   1
   0   9  -9 224.776 42.1175   1
   0  -9  -9 192.209 89.5358   1
   0  -9  10 139.699 49.7089   1
   0   9  10 14.2826  55.455   1
   0   9 -10 159.929 42.2514   1
   0  -9 -10 139.834 53.4671   1
   0  -9  11 585.814 113.535   1
   0   9  11 492.841 73.6534   1
   0   9 -11 661.599 57.6271   1
   0  -9 -11 690.288 68.2237   1
   0  -9  12 299.511 68.6679   1
   0   9  12 312.882 122.411   1
   0   9 -12 467.439 56.9134   1
   0  -9 -12 250.697 114.029   1
   0  -9  13 55.5246 59.2627   1
   0   9  13 23.4769 107.105   1
   0   9 -13 66.4075 50.4088   1
   0  -9 -13 42.7931  60.327   1
   0  10   0 3542.88 93.7026   1
   0 -10   0 3677.07  67.428   1
   0 -10   0 3521.38 65.2579   1
   0 -10   1 6280.37 127.464   1
   0 -10   1 6254.37 133.312   1
   0  10   1 5991.01 145.324   1
   0 -10  -1 6289.60 150.472   1
   0  10  -1 6046.90 99.1733   1
   0 -10  -1 6246.17 145.908   1
   0 -10   216100.50 289.458   1
   0  10   215745.80 308.907   1
   0 -10  -215955.80  302.46   1
   0  10  -215352.30 274.146   1
   0 -10  -216324.70 357.439   1
   0 -10   329946.40 717.847   1
   0  10   329648.10 688.336   1
   0 -10  -330102.90 684.812   1
   0  10  -328631.10 685.893   1
   0 -10  -329751.60  741.22   1
   0 -10   4 9480.16 215.471   1
   0  10   4 9393.72 243.323   1
   0  10  -4 9249.54 162.616   1
   0 -10  -4 9545.67 183.569   1
   0 -10   5 7370.90 144.766   1
   0  10   5 7163.59 215.515   1
   0  10  -5 7079.60 130.972   1
   0 -10  -5 7477.29 211.425   1
   0 -10   6 451.155 42.8949   1
   0  10   6 462.347 49.3942   1
   0  10  -6 521.479 36.6281   1
   0 -10  -6 526.218 50.1904   1
   0 -10   7 316.336 43.6958   1
   0  10   7 292.665 49.4197   1
   0  10  -7 266.886 61.9964   1
   0 -10  -7 342.486 49.5373   1
   0 -10   8 78.1802 43.2605   1
   0  10   8 41.7774 81.5368   1
   0  10  -8 169.447  60.292   1
   0 -10  -8 48.3391  79.458   1
   0 -10   9 3208.45 108.343   1
   0  10   9 2905.44 180.234   1
   0  10  -9 3280.74 93.4524   1
   0 -10  -9 3303.84 114.564   1
   0 -10  10 730.932 64.8227   1
   0  10  10 615.961  118.66   1
   0  10 -10 797.198 54.8967   1
   0 -10 -10 829.039 68.4521   1
   0 -10  11 526.945 112.924   1
   0  10  11 415.911 122.592   1
   0  10 -11 743.667 58.8509   1
   0 -10 -11 661.572 69.7227   1
   0 -10  12 1791.29 103.064   1
   0  10  12 1619.42 108.527   1
   0  10 -12 2138.59 132.356   1
   0 -10  13 497.296  76.272   1
   0  10  13  522.38 81.6571   1
   0  10 -13 811.498 106.208   1
   0 -10 -13 684.283 77.5476   1
   0  11   0-5.30041 19.5658   1
   0 -11   0-3.17751 19.6944   1
   0 -11   0-41.2574 35.4959   1
   0 -11   1 100.301 34.6877   1
   0 -11   1 114.424 37.1812   1
   0  11   1  99.806 24.0495   1
   0 -11  -1 126.652 24.7156   1
   0  11  -1 116.122 19.5426   1
   0 -11  -1 119.095 43.0655   1
   0 -11   2 7903.72 166.287   1
   0  11   2 7655.72 187.532   1
   0 -11  -2 8133.70 145.686   1
   0  11  -2 7501.18 152.986   1
   0 -11  -2 8036.20 141.719   1
   0 -11   3 4952.66 90.6549   1
   0  11   3 4770.95 144.446   1
   0 -11  -3 5044.76 146.753   1
   0  11  -3 4690.91 80.6567   1
   0  11  -3 4859.49 87.2551   1
   0 -11  -3 5008.11 99.7873   1
   0 -11   4 792.319 36.9528   1
   0  11   4 683.793 43.2103   1
   0  11  -4 696.272 53.2828   1
   0 -11  -4 764.059  44.416   1
   0 -11   5 3677.30 121.378   1
   0  11   5 3414.43 95.7274   1
   0  11  -5 3463.13 104.897   1
   0 -11  -5 3655.30 93.0105   1
   0 -11   6 3758.17 93.1344   1
   0  11   6 3764.67 158.752   1
   0  11  -6 3676.85  81.942   1
   0 -11  -6 3905.51 158.034   1
   0 -11   7 1462.01 63.1676   1
   0  11   7 1408.96 70.6059   1
   0  11  -7 1495.66 53.8063   1
   0 -11  -7 1618.29 116.661   1
   0 -11   8 1756.99 74.8776   1
   0  11   8 1512.52 80.5057   1
   0  11  -8 1790.65 63.2483   1
   0 -11  -8 1732.64 81.1552   1
   0 -11   9 3691.87 124.136   1
   0  11  -9 4093.67 105.885   1
   0 -11  -9 4014.80 127.867   1
   0 -11  10 542.853 103.529   1
   0  11  10 535.127 67.2356   1
   0  11 -10 634.875 52.1216   1
   0 -11 -10  688.59 65.3736   1
   0 -11  11 1297.80 82.9654   1
   0  11 -11 1560.96 71.2046   1
   0 -11 -11 1496.30 140.856   1
   0 -11  12 736.365 80.2844   1
   0  11  12 659.811 84.5738   1
   0  11 -12 1049.02 68.0612   1
   0 -11 -12 1055.50 82.2365   1
   0 -11  13-17.3765 98.3361   1
   0  11  13 34.2708 64.3959   1
   0  11 -13 52.8206 49.9732   1
   0 -11 -13 150.587 59.9719   1
   0  12   0 2364.67 49.1273   1
   0 -12   0 2478.91 50.5203   1
   0 -12   0 2469.41 75.4982   1
   0 -12   1 687.904 43.5291   1
   0 -12   1  727.01 46.3699   1
   0  12   1 684.239 52.9513   1
   0 -12   1 693.748 29.9002   1
   0 -12  -1 725.921 54.8245   1
   0  12  -1  657.67 43.7637   1
   0 -12  -1 735.278  54.333   1
   0 -12   2 491.956 45.9071   1
   0  12   2  481.56 31.8085   1
   0 -12  -2 518.247 56.1829   1
   0  12  -2 495.262 38.6744   1
   0 -12  -2 506.973 33.5196   1
   0 -12   3 1423.92 40.2778   1
   0  12   3 1321.79 47.8655   1
   0 -12  -3 1458.02 48.9552   1
   0  12  -3 1291.45  33.645   1
   0  12  -3 1346.88 37.5854   1
   0 -12  -3 1496.33 48.2508   1
   0 -12   4 3131.87 97.7474   1
   0  12   4 2904.31 77.3494   1
   0 -12  -4 3245.14 80.3354   1
   0  12  -4 2921.71 60.6333   1
   0 -12  -4 3215.95 118.401   1
   0 -12   5 156.982 31.0889   1
   0  12   5 80.5919 36.4714   1
   0  12  -5 144.893 27.1605   1
   0 -12  -5 141.711 39.1493   1
   0 -12   6-114.498 55.5711   1
   0  12   6  11.033 37.4654   1
   0  12  -6-58.6459 45.9144   1
   0 -12  -6 13.5514 38.8493   1
   0 -12   7 179.733 68.7822   1
   0  12   7 189.014 47.0449   1
   0  12  -7 220.142 33.8971   1
   0 -12  -7 209.751 47.7353   1
   0 -12   8-55.3001 65.7416   1
   0  12   8-19.6417 73.1651   1
   0  12  -8-20.5927  54.495   1
   0 -12  -8 52.2625 43.2809   1
   0 -12   9 1202.27 121.058   1
   0  12   9 1225.82  82.727   1
   0  12  -9 1556.63 65.1436   1
   0 -12  -9 1411.60 81.4336   1
   0 -12  10 66.7437 48.0494   1
   0  12 -10 102.711 41.0697   1
   0 -12 -10 28.1383 89.2915   1
   0 -12  11-74.1325 47.0238   1
   0  12  11-3.75764 52.9747   1
   0  12 -11 14.4091 40.6495   1
   0 -12 -11 13.3601 49.7317   1
   0 -12  12-54.4528 50.6639   1
   0  12  12 28.5913 93.1516   1
   0  12 -12 14.5949 42.3186   1
   0 -12 -12 28.8211 52.2186   1
   0 -12  13 117.583 105.568   1
   0  12  13 187.083 116.581   1
   0  12 -13 266.211  88.867   1
   0 -12 -13 347.282 109.428   1
   0  13   0  -36.17 35.0693   1
   0 -13   0-45.8937 35.3324   1
   0 -13   0-21.6907 20.6927   1
   0 -13   1 1037.87 48.5246   1
   0 -13   1 1074.99 50.6832   1
   0  13   1 972.558 35.3246   1
   0 -13   1 1023.17 33.4286   1
   0  13  -1 1014.07 31.0843   1
   0 -13  -1 1001.63 35.6786   1
   0 -13  -1 1019.03 59.5708   1
   0 -13   2 3157.20 58.9105   1
   0  13   2 2959.32 96.0241   1
   0 -13  -2 3140.90 68.7451   1
   0  13  -2 2988.58 54.5631   1
   0 -13  -2 3090.60 66.7155   1
   0 -13   3 35.1066 38.0507   1
   0  13   3 43.5234  26.144   1
   0 -13  -3 42.0631 47.7229   1
   0  13  -3 52.4605 29.2867   1
   0 -13  -3 9.35848 28.2041   1
   0 -13   4 192.359 48.3979   1
   0  13   4 164.549 57.0475   1
   0 -13  -4 192.983 60.7546   1
   0  13  -4 154.254 24.6323   1
   0 -13  -4 107.319 59.5409   1
   0 -13   5 2555.00 66.9375   1
   0  13   5 2354.18 115.326   1
   0  13  -5 2371.94 57.3607   1
   0 -13  -5 2534.42 78.0082   1
   0 -13   6 526.921 42.0101   1
   0  13   6 442.208 47.4075   1
   0  13  -6 517.302 35.5006   1
   0 -13  -6 502.563 50.2793   1
   0 -13   7 46.8924 65.2698   1
   0  13   7  64.594 44.9258   1
   0  13  -7 151.604 53.6113   1
   0 -13  -7 194.291 45.6344   1
   0 -13   8 1125.45 101.013   1
   0  13   8 899.814 72.0878   1
   0  13  -8 1125.48 53.0793   1
   0 -13  -8 1258.34 69.9328   1
   0 -13   9 5061.00 145.188   1
   0  13   9 4865.93 164.479   1
   0  13  -9 5175.76 125.795   1
   0 -13  -9 5349.46 219.579   1
   0 -13  10 2896.13 107.418   1
   0  13  10 2561.38  175.01   1
   0  13 -10 3167.00 136.072   1
   0 -13 -10 3148.15 170.597   1
   0 -13  11 19.8361 47.7807   1
   0  13  11 41.2305  91.092   1
   0  13 -11 44.0979  67.137   1
   0 -13 -11  34.238 49.7457   1
   0 -13  12 52.5246  88.281   1
   0  13  12 54.0002 56.0119   1
   0  13 -12 75.9838  72.286   1
   0 -13 -12 28.6027 53.6041   1
   0  14   0 3742.02 94.8564   1
   0 -14   0 3868.80 93.8453   1
   0 -14   0 3841.46 69.7565   1
   0 -14   1 499.001  40.051   1
   0 -14   1 495.011  42.825   1
   0 -14   1 474.281 44.8002   1
   0  14   1  449.00 29.3245   1
   0  14  -1 477.777 25.0991   1
   0 -14  -1 525.069 28.9492   1
   0 -14  -1 491.848 49.8665   1
   0 -14   2 888.694  30.949   1
   0  14   2 745.758 35.2953   1
   0 -14  -2 864.626 62.0658   1
   0  14  -2 771.164 27.5424   1
   0 -14  -2 884.054 37.6722   1
   0 -14   3 192.448  24.933   1
   0  14   3 151.917 29.6428   1
   0 -14  -3 191.396 31.3084   1
   0  14  -3 135.973 33.4184   1
   0 -14  -3 246.719 54.5588   1
   0 -14   4 542.857 33.6721   1
   0  14   4 493.541 40.1681   1
   0 -14  -4 549.044 41.7638   1
   0  14  -4 505.154 40.2294   1
   0  14  -4 463.818 48.8408   1
   0 -14  -4 504.372 41.6357   1
   0 -14   5 610.224  64.377   1
   0  14   5 560.986 46.7238   1
   0 -14  -5 655.774 48.6967   1
   0  14  -5 650.852 54.8122   1
   0 -14  -5 618.276 81.9683   1
   0 -14   6 607.616 42.5986   1
   0  14   6 464.209 48.9137   1
   0  14  -6 478.978 58.9668   1
   0 -14  -6 628.213  50.476   1
   0 -14   7-43.1538  33.776   1
   0  14   7 27.6574 37.9928   1
   0  14  -7-4.53298 28.4883   1
   0 -14  -7-5.62752 40.4642   1
   0 -14   8 4357.66 118.527   1
   0  14   8 4067.69 192.826   1
   0  14  -8 4508.96 145.522   1
   0 -14  -8 4581.31 186.971   1
   0 -14   9 1530.12 75.2372   1
   0  14  -9 1509.73 65.4242   1
   0 -14  -9 1754.56 130.533   1
   0 -14  10-121.568 46.2737   1
   0  14  10-118.192 52.9412   1
   0 -14 -10-8.35629 49.8426   1
   0 -14  11 532.001 101.115   1
   0  14  11 448.295 69.6384   1
   0  14 -11 668.147 52.7645   1
   0 -14 -11 587.988 64.6294   1
   0 -14  12 62.2305  83.363   1
   0  14  12  55.734 53.0231   1
   0  14 -12-58.9061 40.4559   1
   0 -14 -12 101.017 85.7884   1
   0  15   0 12.5098 19.7368   1
   0 -15   0 0.87721 19.0422   1
   0 -15   0  8.0025 35.6528   1
   0 -15   1 353.782 39.4233   1
   0 -15   1  335.45 40.9637   1
   0 -15   1 333.494 25.9172   1
   0  15  -1 332.653 39.6914   1
   0 -15  -1 332.135 47.2491   1
   0 -15  -1 364.966 48.1342   1
   0 -15   2 206.181 23.2083   1
   0  15   2 180.007 46.3799   1
   0 -15  -2 151.774 29.1645   1
   0  15  -2 192.999 35.1012   1
   0 -15  -2 142.698 28.8966   1
   0 -15   3 981.798 35.6058   1
   0  15   3 863.742 41.4147   1
   0 -15  -3 895.819 71.3017   1
   0  15  -3 847.298 28.6604   1
   0 -15  -3 1012.61 72.9763   1
   0 -15   4 127.658 27.2669   1
   0  15   4  88.774 55.3736   1
   0 -15  -4 128.135 34.9806   1
   0  15  -4 104.762 33.4584   1
   0  15  -4 149.912 24.3515   1
   0 -15  -4  86.905  34.604   1
   0 -15   5 588.814 62.1083   1
   0  15   5 540.316 75.1079   1
   0 -15  -5 585.868 79.3997   1
   0  15  -5 557.043 33.2517   1
   0 -15  -5 535.649 80.7405   1
   0 -15   6 701.213  43.961   1
   0  15   6 605.058 50.7466   1
   0 -15  -6 714.293 54.8959   1
   0  15  -6 668.016 37.3675   1
   0 -15  -6 780.248 88.2686   1
   0 -15   7 326.678 40.2882   1
   0  15   7 261.273 46.4943   1
   0  15  -7 265.705 58.5236   1
   0 -15  -7 330.687   81.56   1
   0 -15   8-63.8055 37.0647   1
   0  15   8 17.2649 43.1418   1
   0  15  -8-8.42209 31.7045   1
   0 -15  -8-59.6593 72.3422   1
   0 -15   9  481.86  53.908   1
   0  15   9 347.522 97.8801   1
   0  15  -9 551.669 44.2055   1
   0 -15  -9 552.049 58.8282   1
   0 -15  10 114.931 48.7772   1
   0  15  10 147.006  92.204   1
   0  15 -10 248.998 68.4554   1
   0 -15 -10 256.948 53.1518   1
   0 -15  11 130.634 76.8596   1
   0  15  11-56.2945 88.1443   1
   0  15 -11 91.5641 64.6898   1
   0 -15 -11 -25.412 49.2607   1
   0 -15  12 12.3116 48.2471   1
   0  15  12 34.6046 91.6343   1
   0 -15 -12-86.3935 85.6661   1
   0  16   0 119.409 22.1799   1
   0 -16   0 73.2749 21.7291   1
   0 -16   0 75.6935 40.7486   1
   0 -16   1 112.217 34.7449   1
   0 -16   1 76.2617 36.9412   1
   0 -16   1 145.949 38.9588   1
   0  16  -1 89.4742 20.8797   1
   0 -16  -1 90.1101 24.8739   1
   0 -16  -1 62.3304 43.8974   1
   0 -16   2 501.373 28.4576   1
   0  16   2 439.266  33.017   1
   0 -16  -2 551.024  34.104   1
   0  16  -2 451.638 24.6996   1
   0 -16  -2 490.259 57.7266   1
   0 -16   3 78.7706 24.6981   1
   0  16   3 36.3302 49.3131   1
   0 -16  -3 150.528 31.0482   1
   0  16  -3 74.4671  19.343   1
   0 -16  -3 151.943  53.332   1
   0 -16   4 155.377 48.3025   1
   0  16   4 162.453 33.7856   1
   0 -16  -4 153.468 36.2045   1
   0  16  -4 165.514 20.3861   1
   0 -16  -4 242.774 35.5221   1
   0 -16   5 690.737 39.1811   1
   0  16   5 595.993 46.2947   1
   0 -16  -5 681.233  49.829   1
   0  16  -5 551.545 43.1829   1
   0  16  -5 700.429 55.5427   1
   0 -16  -5 686.572 48.8583   1
   0 -16   6 131.749 57.6061   1
   0  16   6 37.0418 39.9508   1
   0 -16  -6  191.07 73.1146   1
   0  16  -6 155.355 29.2402   1
   0 -16  -6 128.057 70.6887   1
   0 -16   7 46.1418 33.9205   1
   0  16   7 55.7134 39.1778   1
   0 -16  -7 43.1357 42.0974   1
   0  16  -7 24.4273 28.2479   1
   0 -16  -7 41.9307 68.2135   1
   0 -16   8 95.3485 38.5995   1
   0  16   8 88.3312 42.9904   1
   0 -16  -8 96.7381 46.9823   1
   0  16  -8 134.629 54.2334   1
   0 -16  -8 87.4036 44.6513   1
   0 -16   9 170.897 74.8906   1
   0  16   9 118.834  50.201   1
   0  16  -9 207.958 38.2201   1
   0 -16  -9 268.124 50.5145   1
   0 -16  10  269.88 80.6679   1
   0  16  10 90.5578 54.6129   1
   0  16 -10 207.612 40.7756   1
   0 -16 -10 262.398 52.1077   1
   0 -16  11 359.964 91.1095   1
   0  16  11 196.011 61.6851   1
   0  16 -11 348.111 46.9624   1
   0 -16 -11 463.658  95.786   1
   0 -16  12-41.6547 48.1284   1
   0  16  12  1.4775 53.5586   1
   0  16 -12 1.56241 40.4525   1
   0 -16 -12 5.07404 85.9332   1
   0  17   0 13.1044 20.6298   1
   0 -17   0   11.30 34.7816   1
   0 -17   0-10.9321 21.6795   1
   0 -17   1 261.964 39.5463   1
   0 -17   1 267.528 41.9643   1
   0 -17   1 212.003 42.3566   1
   0  17  -1 222.408 40.4493   1
   0 -17  -1 250.172 27.7971   1
   0 -17  -1 249.942 29.0973   1
   0 -17   2 1201.60 38.0246   1
   0  17   2 1131.45 69.4678   1
   0 -17   2 1198.57 38.2041   1
   0 -17  -2 1218.10 71.0216   1
   0  17  -2 1159.56 51.4799   1
   0 -17  -2 1250.51 72.0286   1
   0 -17   3 231.751 27.8195   1
   0  17   3 267.224 31.6545   1
   0 -17  -3 288.316 35.4109   1
   0  17  -3 221.538 35.9974   1
   0 -17  -3  238.47 57.7381   1
   0 -17   4 668.033  58.374   1
   0  17   4  591.59 68.7355   1
   0 -17  -4  646.09 44.9061   1
   0  17  -4 559.292 42.1109   1
   0 -17  -4 701.492 44.3405   1
   0 -17   5 20.4487 27.9803   1
   0  17   5-37.8361 56.4155   1
   0 -17  -5 -30.234 60.2127   1
   0  17  -5 21.1558 18.5262   1
   0  17  -5 33.4531 24.4912   1
   0 -17  -5 3.67089 35.3509   1
   0 -17   6 1051.95 79.0836   1
   0  17   6 884.115  56.962   1
   0 -17  -6 1036.35 59.6185   1
   0  17  -6 992.396 42.4097   1
   0 -17  -6 1091.61 58.0877   1
   0 -17   7-0.10943 54.2586   1
   0  17   7-17.7722  37.582   1
   0 -17  -7-4.15687 68.3605   1
   0  17  -7-18.4783  46.201   1
   0 -17  -7 12.1707 37.6706   1
   0 -17   8 156.426 60.1168   1
   0  17   8  40.415  41.296   1
   0 -17  -8 -2.7172 45.7541   1
   0  17  -8 40.2005 30.0206   1
   0 -17  -8-8.58943 41.6843   1
   0 -17   9  320.70 76.4236   1
   0  17   9 98.9486 85.4066   1
   0 -17  -9 237.308  54.975   1
   0  17  -9 259.424 63.6341   1
   0 -17  -9 271.948 51.2505   1
   0 -17  10 53.8348 73.0922   1
   0  17  10-0.49636 48.8727   1
   0 -17 -10-51.4756 52.5538   1
   0  17 -10 120.073 60.9158   1
   0 -17 -10 94.6809 46.8213   1
   0 -17  11   62.54 45.7241   1
   0  17  11-44.9403 52.4769   1
   0 -17 -11 23.9623 54.8906   1
   0  17 -11 61.2026 39.1288   1
   0 -17 -11 83.8968 82.3316   1
   0 -17  12 21.5695  49.895   1
   0  17  12 53.2539 56.0175   1
   0 -17 -12  38.216   59.85   1
   0  17 -12 20.8265 41.5312   1
   0 -17 -12 114.141   52.66   1
   0  18   0  60.391 38.6638   1
   0 -18   0 87.6556 38.6006   1
   0 -18   0  52.677 24.0428   1
   0 -18   1 24.8409 20.0149   1
   0 -18   1 45.5101 21.2946   1
   0 -18   1 36.0014 21.4457   1
   0  18  -1 36.5749 34.1859   1
   0 -18  -1-8.64901  42.437   1
   0 -18  -1 21.5887 25.3407   1
   0 -18   2 82.4767 23.8858   1
   0  18   2 56.3193 27.7425   1
   0 -18   2 72.9081 23.8575   1
   0  18  -2 88.8529 20.3856   1
   0 -18  -2  97.327 28.2105   1
   0 -18  -2 84.3983 48.3749   1
   0 -18   3 73.5116 41.0224   1
   0  18   3 35.5385 27.7567   1
   0 -18  -3 56.5833 52.0775   1
   0  18  -3 34.7642 18.9706   1
   0 -18  -3 38.5053 29.7103   1
   0 -18   4 538.111 55.6335   1
   0  18   4 379.649 38.6931   1
   0 -18  -4 432.179 71.7389   1
   0  18  -4 398.157 39.7669   1
   0 -18  -4  488.65 40.6754   1
   0 -18   5 545.385 38.0635   1
   0  18   5 498.161 43.6936   1
   0 -18  -5  492.60 46.7516   1
   0 -18  -5  527.57 46.9277   1
   0 -18   6-13.7638 30.4383   1
   0  18   6 5.75704 35.7568   1
   0 -18  -6-20.5286 38.1631   1
   0  18  -6 35.3719 19.0008   1
   0  18  -6 55.6183 26.1421   1
   0 -18  -6 41.8349 37.3649   1
   0 -18   7 54.1675 57.6919   1
   0  18   7 0.61134 67.8563   1
   0 -18  -7 67.1584 42.1625   1
   0  18  -7 63.2453 20.3028   1
   0 -18  -7 141.528 39.7922   1
   0 -18   8 6.81166 61.8679   1
   0  18   8 21.4788 41.9221   1
   0 -18  -8 88.5714 78.9014   1
   0  18  -8  82.506 53.4402   1
   0 -18  -8 121.771 42.7275   1
   0 -18   9 233.559 72.6794   1
   0  18   9  180.78   49.69   1
   0 -18  -9 153.393 54.8694   1
   0  18  -9 227.784 37.1238   1
   0 -18  -9 195.296 49.3808   1
   0 -18  10 852.469 61.6517   1
   0  18  10 758.006 113.903   1
   0 -18 -10 853.664 73.8976   1
   0  18 -10  949.05 52.2815   1
   0 -18 -10 944.997 107.901   1
   0 -18  11 139.297  50.533   1
   0  18  11 284.438 97.0027   1
   0  18 -11  247.01 43.5154   1
   0 -18 -11 357.135  91.996   1
   0  19   0-14.2587 36.6538   1
   0 -19   0-5.50794 21.4862   1
   0 -19   0 6.71538 22.3418   1
   0 -19   1 345.756 26.4103   1
   0 -19   1 404.753 27.9303   1
   0 -19   1 369.502 46.2396   1
   0  19  -1  325.29 26.0031   1
   0 -19  -1 357.927 31.3681   1
   0 -19  -1 360.164 31.4152   1
   0 -19   2 1092.68 37.3659   1
   0 -19   2 1020.33 59.0943   1
   0  19   2 927.955 43.5037   1
   0  19  -2 941.205 52.1431   1
   0 -19  -2 978.796 69.5015   1
   0 -19  -2 1046.67 44.0575   1
   0 -19   3 13.1739 40.6846   1
   0  19   3 15.4226 27.6954   1
   0 -19  -3 13.6136 30.0113   1
   0  19  -3 30.6445 30.9991   1
   0 -19  -3-4.41959 28.9693   1
   0 -19   4 1095.10 65.9194   1
   0  19   4 787.241 76.9675   1
   0 -19  -4 940.599 52.1237   1
   0  19  -4 906.896 32.1071   1
   0 -19  -4 1041.01 79.4041   1
   0 -19   5 400.131 35.2405   1
   0  19   5 319.533 68.6988   1
   0 -19  -5 385.741 44.6625   1
   0  19  -5 318.683 37.4226   1
   0 -19  -5 451.508 44.2661   1
   0 -19   6 167.296 32.9421   1
   0  19   6 91.5717 64.8943   1
   0 -19  -6 166.194 71.5758   1
   0  19  -6 102.631 33.4378   1
   0 -19  -6 181.197 38.8515   1
   0 -19   7-23.7845 31.7392   1
   0  19   7-2.67781 38.5747   1
   0 -19  -7 31.5079 40.7976   1
   0  19  -7 42.7552 31.3527   1
   0  19  -7 37.6219  47.416   1
   0 -19  -7 103.953  37.706   1
   0 -19   8-15.7167 57.4454   1
   0  19   8-28.9379 68.1332   1
   0 -19  -8-52.2828  42.606   1
   0  19  -8 9.50036 29.9813   1
   0 -19  -8 21.4548 39.1686   1
   0 -19   9  66.426 40.3748   1
   0  19   9 110.934 46.9238   1
   0 -19  -9  -0.934 84.9349   1
   0  19  -9 192.905 58.7569   1
   0 -19  -9 65.1231 46.1817   1
   0 -19  10-82.3114 41.3387   1
   0  19  10 18.2937 48.0784   1
   0 -19 -10 62.6916 87.9956   1
   0  19 -10-9.31828 57.7788   1
   0 -19 -10-6.54434 76.7883   1
   0 -19  11 47.1933 46.3196   1
   0  19  11 40.1621 53.8446   1
   0 -19 -11-31.9444 97.8952   1
   0  19 -11 117.401 39.0288   1
   0 -19 -11 59.6059 50.8817   1
   0  20   0 6.54968 22.8647   1
   0 -20   0 36.2262 22.1104   1
   0 -20   0 37.0301 41.1652   1
   0 -20   1 1324.16 40.1491   1
   0 -20   1 1359.61 41.2865   1
   0 -20   1 1301.75 63.6389   1
   0  20  -1 1286.17 58.7266   1
   0 -20  -1 1341.27 45.3051   1
   0 -20  -1 1299.48 44.4466   1
   0 -20   2 6433.47 121.409   1
   0 -20   2 6392.86 120.821   1
   0  20  -2 6089.84 113.488   1
   0 -20  -2 6536.77 180.302   1
   0 -20  -2 6421.21 129.572   1
   0 -20   3 4085.01 116.981   1
   0  20   3 3575.19 93.9685   1
   0 -20  -3 4154.87 139.627   1
   0  20  -3 3776.64 72.9882   1
   0 -20  -3 4005.69 93.1433   1
   0 -20   4 71.3036 28.0187   1
   0  20   4 91.8545 32.6826   1
   0 -20  -4 108.348  60.771   1
   0  20  -4 104.924 33.1835   1
   0 -20  -4  126.64 56.9658   1
   0 -20   5 39.3963 46.9793   1
   0  20   5 -24.161  31.874   1
   0 -20  -5  62.267 61.6359   1
   0  20  -5 27.0198 29.6357   1
   0 -20  -5 43.6275 33.3423   1
   0 -20   6 7.83285 29.1231   1
   0  20   6 26.0441 34.2389   1
   0 -20  -6 90.5292 37.3049   1
   0  20  -6-6.92617 17.8061   1
   0 -20  -6 31.2289 35.3115   1
   0 -20   7 103.818 34.0552   1
   0  20   7 23.2135 66.8876   1
   0 -20  -7 83.1628 73.4591   1
   0  20  -7 52.7316 20.3601   1
   0  20  -7 97.5052 29.4741   1
   0 -20  -7 113.565 40.3014   1
   0 -20   8 320.934  42.387   1
   0  20   8 231.942 50.2767   1
   0 -20  -8 380.234 53.5931   1
   0  20  -8 251.974 39.7164   1
   0  20  -8 359.547 60.0338   1
   0 -20  -8 400.801 48.6143   1
   0 -20   9 690.922 54.1769   1
   0  20   9 499.427 102.283   1
   0 -20  -9 674.418 68.0437   1
   0  20  -9 805.773 47.4926   1
   0 -20  -9 694.806 98.6343   1
   0 -20  10 564.334 56.3438   1
   0  20  10 473.137 105.008   1
   0 -20 -10 577.672 67.7843   1
   0  20 -10 706.976 48.7512   1
   0 -20 -10 622.726 100.722   1
   0 -20  11 23.5798 42.9769   1
   0  20  11-18.1231 49.0574   1
   0 -20 -11-38.3441 53.0405   1
   0  20 -11 23.1817 60.8828   1
   0 -20 -11 9.36595 47.4362   1
   0  21   0 3.86603 21.7583   1
   0 -21   0 4.93565 37.7055   1
   0 -21   0-10.8087 39.2948   1
   0 -21   1  203.49 25.0988   1
   0 -21   1 197.676 26.1558   1
   0 -21   1 162.611 26.7167   1
   0  21  -1 193.381 39.5638   1
   0 -21  -1 163.983 48.8394   1
   0 -21  -1 151.682 49.3047   1
   0 -21   2 3598.71 76.6431   1
   0 -21   2 3535.79 103.528   1
   0  21  -2 3301.54 69.4515   1
   0 -21  -2 3553.30  88.393   1
   0 -21  -2 3544.01 83.6509   1
   0 -21   3 6228.58 158.042   1
   0  21   3 5568.78 177.239   1
   0 -21   3 6121.88 118.943   1
   0  21  -3 5553.28 134.411   1
   0 -21  -3 6119.47 138.008   1
   0 -21  -3 6030.64 127.625   1
   0 -21   4 2889.00 67.8836   1
   0  21   4 2422.06 110.865   1
   0 -21  -4 2780.65 83.4775   1
   0  21  -4 2575.06 55.7513   1
   0 -21  -4 2898.22 114.764   1
   0 -21   5 82.8763 49.5141   1
   0  21   5 137.878 57.5257   1
   0 -21  -5 123.423 38.9971   1
   0  21  -5 101.228 19.7586   1
   0 -21  -5 144.747 36.4123   1
   0 -21   6 20.6349 29.8639   1
   0  21   6 55.2317  58.343   1
   0 -21  -6 46.9946 64.8352   1
   0  21  -6  20.748 17.7759   1
   0 -21  -6 43.5743 35.9774   1
   0 -21   7 216.852 36.1391   1
   0  21   7 156.663 42.2246   1
   0 -21  -7 94.8806  46.221   1
   0  21  -7 141.597 21.3338   1
   0 -21  -7 234.865 42.0775   1
   0 -21   8  121.96 37.2875   1
   0  21   8 63.0758 74.4245   1
   0 -21  -8 248.973 80.6579   1
   0  21  -8 132.833 20.9966   1
   0  21  -8 131.491 33.1178   1
   0 -21  -8 44.6282 43.3679   1
   0 -21   9 277.739 44.7174   1
   0  21   9 307.104 51.9982   1
   0 -21  -9 337.791 57.0099   1
   0  21  -9 194.066 40.7739   1
   0  21  -9 335.559 64.2908   1
   0 -21  -9 361.367 83.6868   1
   0 -21  10 204.028 48.2249   1
   0  21  10 250.983 54.7382   1
   0 -21 -10 201.286 58.3657   1
   0  21 -10 181.829 25.3457   1
   0  21 -10 321.958 40.2206   1
   0 -21 -10 279.876 87.3283   1
   0 -22   0 141.939 41.6753   1
   0 -22   0 46.4357 25.9384   1
   0 -22   1 155.886  43.785   1
   0 -22   1 227.369 43.3905   1
   0  22  -1 115.427 23.0689   1
   0 -22  -1 149.841 28.1805   1
   0 -22  -1 147.767 48.5739   1
   0 -22   2 1189.28 41.9225   1
   0 -22   2 1153.59 40.3053   1
   0  22  -2 1071.76 54.6341   1
   0 -22  -2 1144.29 77.1819   1
   0 -22  -2 1135.39 47.6157   1
   0 -22   3 577.786 56.5332   1
   0  22   3 439.536  39.558   1
   0 -22   3  573.33 52.6062   1
   0  22  -3 508.407 27.3168   1
   0 -22  -3 511.721 41.7452   1
   0 -22  -3 534.555 66.0853   1
   0 -22   4 47.9354 27.3372   1
   0  22   4 63.2178 32.0354   1
   0 -22  -4  3.0228 34.7408   1
   0  22  -4 66.4355 19.0452   1
   0 -22  -4 51.8271 55.1966   1
   0 -22   5 117.113 47.9118   1
   0  22   5 57.2793 31.9101   1
   0 -22  -5-7.24503  63.123   1
   0  22  -5 30.5155 30.9772   1
   0 -22  -5 13.8388 33.7691   1
   0 -22   6 147.746 32.6843   1
   0  22   6 104.427 37.7735   1
   0 -22  -6 92.1012 42.8724   1
   0  22  -6 159.877 33.0267   1
   0 -22  -6 174.048 39.3565   1
   0 -22   7 46.5841 31.0714   1
   0  22   7-5.43937 62.0168   1
   0 -22  -7-11.6215 40.8482   1
   0  22  -7  12.272 29.9498   1
   0 -22  -7 19.4322 37.0756   1
   0 -22   8 13.3176 34.6411   1
   0 -22  -8 99.5092 44.9716   1
   0  22  -8 19.2502 31.8441   1
   0 -22  -8 154.303 68.4177   1
   0  22   9 100.124 71.4321   1
   0 -22  -9-0.84686  78.219   1
   0  22  -9-3.34627 18.9802   1
   0  22  -9 -25.545 30.9272   1
   0 -22  -9 17.0517 68.8268   1
   0 -22  10 4.20576  40.031   1
   0  22  10 0.92447 46.1252   1
   0 -22 -10 83.4742 85.7625   1
   0  22 -10 44.2414 33.3327   1
   0  22 -10-0.27544 34.2298   1
   0 -22 -10-24.8961 44.7393   1
   0 -23   0-15.9016 23.9444   1
   0 -23   0-63.3353 23.3129   1
   0 -23   0-3.35881 24.4396   1
   0 -23   1 53.5246 38.9222   1
   0 -23   1 15.8424 38.7263   1
   0  23  -1-3.60154  34.045   1
   0 -23  -1 10.6924 24.7473   1
   0 -23  -1-36.2951 41.5653   1
   0 -23   2 3251.45 71.9325   1
   0 -23   2 3105.14 68.6351   1
   0 -23  -2 3150.23 118.711   1
   0 -23  -2 3248.20 77.4457   1
   0 -23   3 2038.57 83.3584   1
   0 -23   3 1985.06 53.5149   1
   0  23  -3 1824.21 67.0474   1
   0 -23  -3 1805.00 100.466   1
   0 -23  -3 2087.27 94.2879   1
   0 -23   4 5191.03 110.331   1
   0 -23  -4 5244.94 174.412   1
   0 -23  -4 5245.86 162.781   1
   0 -23   5  273.14 52.8538   1
   0  23   5 164.096 36.1454   1
   0 -23  -5 171.981 41.3857   1
   0  23  -5 165.652  21.073   1
   0 -23  -5 211.405 37.1193   1
   0 -23   6 50.4047 30.4094   1
   0  23   6 27.5008 59.4989   1
   0 -23  -6 23.9626 39.4946   1
   0  23  -6 35.2108 18.1291   1
   0 -23  -6  79.293 35.3222   1
   0 -23   7 121.905 33.4952   1
   0  23   7 77.1761 38.4184   1
   0 -23  -7 75.6544 74.9034   1
   0  23  -7  82.872 18.8914   1
   0 -23  -7 45.9255 38.7659   1
   0 -23   8  6.4424 32.6577   1
   0  23   8  62.158 38.9601   1
   0 -23  -8-39.0278 43.6666   1
   0  23  -8-43.1472 29.7989   1
   0 -23  -8 15.5213 64.5809   1
   0  23   9 16.5097 41.4843   1
   0 -23  -9 30.2755 46.9763   1
   0  23  -9-24.5501 30.7581   1
   0 -23  -9 55.6388 69.0895   1
   0 -23  10 53.9656 38.8563   1
   0  23  10-74.1951 76.3242   1
   0 -23 -10 -26.301 50.1389   1
   0  23 -10-21.8171 19.8156   1
   0  23 -10 19.3465 33.0593   1
   0 -23 -10   39.54 43.1735   1
   0 -24   0-28.2938 23.2947   1
   0 -24   0 8.60637 22.7591   1
   0 -24   0-3.73047 40.0853   1
   0 -24   1 318.179 45.9266   1
   0 -24   1  268.12 28.1281   1
   0  24  -1  265.28 41.3676   1
   0 -24  -1 233.419 51.0907   1
   0 -24  -1 285.569 30.5304   1
   0 -24   2 133.876 26.6201   1
   0 -24   2 157.539 41.6608   1
   0  24  -2 142.797 35.7388   1
   0 -24  -2 68.7131 31.1938   1
   0 -24  -2 81.3794 29.7994   1
   0 -24   3 4333.52 93.7862   1
   0 -24   3 4411.62 90.4525   1
   0  24  -3 4175.84 82.0018   1
   0 -24  -3 4470.70 110.715   1
   0 -24  -3 4377.07 137.666   1
   0 -24   4 196.345 27.5258   1
   0  24   4 140.305 59.4811   1
   0  24  -4 153.941 21.1324   1
   0 -24  -4 125.366 37.6294   1
   0 -24  -4 128.605 58.2148   1
   0 -24   5  57.237 48.7719   1
   0  24   5 63.1104 58.4375   1
   0 -24  -5 67.9945 37.9778   1
   0  24  -5 57.8089 30.5504   1
   0 -24  -5  78.917 34.4141   1
   0 -24   6 71.1521 30.0852   1
   0  24   6 41.6471 35.8635   1
   0 -24  -6   46.84 67.8538   1
   0  24  -6-9.20487 29.8166   1
   0 -24  -6 75.7822 35.7691   1
   0 -24   7 89.8571 32.7345   1
   0  24   7 40.8026 38.3301   1
   0 -24  -7 50.7678 43.1824   1
   0  24  -7 23.0383 30.7299   1
   0 -24  -7 109.211 37.5801   1
   0 -24   8-44.2165 32.7482   1
   0  24   8 57.0753 38.8107   1
   0 -24  -8 68.0828 73.5453   1
   0  24  -8 2.19698 17.6488   1
   0 -24  -8-14.1887 64.4038   1
   0  24   9  13.035 43.7037   1
   0 -24  -9 5.17942 49.0653   1
   0  24  -9  37.629 19.4011   1
   0 -24  -9 41.7089 70.4918   1
   0 -25   0-61.5419   24.56   1
   0 -25   0 1.95706 23.8719   1
   0 -25   0 5.72336 40.7725   1
   0 -25   1 8.51287 23.1529   1
   0 -25   1-18.1719  22.981   1
   0  25  -1 8.01542 20.3182   1
   0 -25  -1 31.8383 42.3454   1
   0 -25  -1 24.1712 24.0716   1
   0 -25   2-2.68367 40.2171   1
   0 -25   2-20.0478 22.3528   1
   0  25  -2 1.50945 18.7266   1
   0 -25  -2-28.3218 46.3078   1
   0 -25  -2 0.87614 26.1142   1
   0 -25   3 3.83787  25.073   1
   0 -25   3-8.08958 37.6045   1
   0  25  -3-1.09289 29.9624   1
   0 -25  -3-32.1906 30.8199   1
   0 -25  -3 27.7946 47.6641   1
   0 -25   4 21.7671 25.9605   1
   0 -25   4  10.048 38.8611   1
   0  25   4-11.4627 30.1389   1
   0  25  -4 6.51437  29.571   1
   0 -25  -4 23.8889 32.4462   1
   0 -25  -4 52.3869 50.6771   1
   0 -25   5 38.0971 46.2562   1
   0  25   5-25.3294 32.3025   1
   0 -25  -5-69.3682 59.7335   1
   0  25  -5 21.7041 17.1678   1
   0 -25  -5 63.7899 32.5527   1
   0 -25   6 404.609 59.4441   1
   0  25   6 209.317 41.5958   1
   0 -25  -6 308.474 47.4125   1
   0  25  -6 290.993 22.8293   1
   0 -25  -6 388.482 43.0304   1
   0 -25   7 30.7344 31.9787   1
   0  25   7 104.641 62.8578   1
   0 -25  -7 162.397 71.5112   1
   0  25  -7 16.6564 29.9845   1
   0 -25  -7  7.2886 62.4225   1
   0 -25   8 207.642 38.4735   1
   0  25   8 208.983 45.7687   1
   0 -25  -8 189.475 52.3089   1
   0  25  -8 149.308 34.8735   1
   0 -25  -8 181.573 75.2114   1
   0 -25   9-11.7238 37.2178   1
   0  25   9 -32.299 43.4934   1
   0 -25  -9-73.0331 85.5998   1
   0 -25  -9-115.303 71.3331   1
   0 -26   0  306.64 49.1822   1
   0 -26   0 312.968  50.041   1
   0 -26   0 334.629 30.5977   1
   0 -26   1 454.764 31.5713   1
   0 -26   1 475.594 49.5635   1
   0 -26  -1 380.785  33.374   1
   0 -26  -1 445.361 32.9818   1
   0 -26   2  215.22 46.2954   1
   0 -26   2 197.497 26.6847   1
   0  26  -2 180.213 21.7948   1
   0 -26  -2 214.541 53.3703   1
   0 -26  -2  157.49 51.4843   1
   0 -26   3   20.61 24.8809   1
   0 -26   3-6.31601 22.2245   1
   0  26  -3-11.0477 17.7961   1
   0 -26  -3 42.7892 50.6541   1
   0 -26  -3 54.1295  47.256   1
   0 -26   4 147.832 27.9773   1
   0 -26   4 139.329 25.8155   1
   0  26  -4 86.7308 19.7327   1
   0 -26  -4 65.0567  61.195   1
   0 -26  -4 108.036 32.8488   1
   0 -26   5 70.3942 47.4481   1
   0  26   5 24.0534 56.1343   1
   0 -26   5  31.715 24.5663   1
   0  26  -5 44.4376 18.0095   1
   0 -26  -5 19.5131  36.902   1
   0 -26  -5 77.5545 33.4187   1
   0 -26   6 113.001 52.7615   1
   0  26   6 18.6908 36.8403   1
   0 -26  -6 67.3281 40.9399   1
   0  26  -6 76.5151 18.7047   1
   0 -26  -6 109.373 36.3847   1
   0 -26   7 35.9467 32.6247   1
   0  26   7 128.344 38.0979   1
   0 -26  -7-0.60377 72.9693   1
   0  26  -7 37.8816 18.4255   1
   0 -26  -7 91.6456  63.642   1
   0 -26   8-23.6726 33.3315   1
   0  26   8 99.6135 65.3963   1
   0 -26  -8 53.3365 45.1297   1
   0  26  -8  8.8427 18.0408   1
   0 -26  -8-45.4114 65.4926   1
   0 -27   0-26.5363 23.8014   1
   0 -27   0 3.06715  24.588   1
   0 -27   0-13.9445 24.8656   1
   0 -27   1 351.126 30.3681   1
   0 -27   1 335.575 29.5516   1
   0 -27  -1 254.808 53.1813   1
   0 -27  -1 359.406 51.5131   1
   0 -27   2  181.76 44.6524   1
   0 -27   2 131.173 41.4899   1
   0  27  -2 156.728 35.4312   1
   0 -27  -2 85.7738 30.5495   1
   0 -27  -2 46.8117 48.5109   1
   0 -27   3 13.5375 26.0175   1
   0 -27   3 60.9067  38.096   1
   0  27  -3 39.5443 31.1353   1
   0 -27  -3  5.2412 31.6027   1
   0 -27  -3 51.6072 48.2533   1
   0 -27   4 83.2698  45.176   1
   0 -27   4 50.1664 23.8749   1
   0  27  -4 57.1509 30.7562   1
   0 -27  -4  32.049 34.9065   1
   0 -27  -4 61.7484 31.4321   1
   0 -27   5 125.042 48.9288   1
   0  27   5 66.7276 35.3829   1
   0 -27   5 112.572 25.7914   1
   0  27  -5 63.2281 31.4265   1
   0 -27  -5 48.9868 37.6426   1
   0 -27  -5 72.3452 35.2366   1
   0 -27   6 217.621 33.9036   1
   0  27   6 140.799 40.1166   1
   0 -27  -6 224.639 72.6083   1
   0  27  -6 142.788 32.5096   1
   0 -27  -6 211.603 39.1574   1
   0 -27   7 150.105 34.5324   1
   0  27   7 103.187 67.7362   1
   0 -27  -7 96.0037 46.5749   1
   0  27  -7 90.1264 32.2887   1
   0 -27  -7 111.468 40.5566   1
   0 -27   8 11.9216  33.391   1
   0  27   8 26.1602  39.457   1
   0 -27  -8 9.93931 76.1859   1
   0  27  -8 41.2451 29.4825   1
   0 -27  -8-58.8298 66.3201   1
   0 -28   0 138.758 28.0855   1
   0 -28   0 256.262  28.854   1
   0 -28   0 173.456 46.8526   1
   0 -28   1 235.661 46.1962   1
   0 -28   1 187.601 27.2584   1
   0 -28  -1 143.056 49.2725   1
   0 -28  -1 157.925 47.1015   1
   0 -28   2 13.5339 24.3367   1
   0 -28   2 15.3634 22.8985   1
   0  28  -2-0.18924 19.4626   1
   0 -28  -2 19.0357 45.8809   1
   0 -28  -2-8.31151 43.2063   1
   0 -28   3  67.397 26.8844   1
   0 -28   3-10.8744 39.6469   1
   0  28  -3  77.628 19.4698   1
   0 -28  -3 42.6729 32.8866   1
   0 -28  -3 93.0368 29.5635   1
   0 -28   4 9.70752 44.1568   1
   0 -28   4   22.64 37.4124   1
   0  28  -4  8.0857 17.8755   1
   0 -28  -4 118.949 55.9756   1
   0 -28  -4 -17.073 29.9504   1
   0 -28   5 265.218 54.7384   1
   0 -28   5 286.814 46.9413   1
   0  28   5 212.524 39.7214   1
   0  28  -5 239.008 22.2434   1
   0 -28  -5 261.383 71.8952   1
   0 -28  -5 308.045 38.7825   1
   0 -28   6  53.362 30.1945   1
   0 -28   6 10.1981 24.6611   1
   0  28   6  81.757 58.1166   1
   0  28  -6 16.6704 17.5584   1
   0 -28  -6-11.1842 38.6444   1
   0 -28  -6-22.6919 34.4481   1
   0 -28   7 155.665 35.9127   1
   0  28   7 119.396  42.155   1
   0 -28  -7 146.222 77.7718   1
   0  28  -7  121.31 20.1738   1
   0 -28  -7 183.345  40.695   1
   0 -29   0 6.80535 23.9235   1
   0 -29   0-16.6308 24.6438   1
   0 -29   0-6.51567 39.6356   1
   0 -29   1 87.8864 44.3853   1
   0 -29   1 138.694 42.7492   1
   0 -29  -1 123.534 28.0999   1
   0 -29  -1 67.6862 27.3733   1
   0 -29  -1 50.0238  45.866   1
   0 -29   2 19.0456 24.6476   1
   0 -29   2 21.7305 22.4523   1
   0  29  -2 -2.5386 19.5548   1
   0 -29  -2-10.2891 46.6054   1
   0 -29  -2  1.8868 26.3148   1
   0 -29   3 120.166 28.3149   1
   0 -29   3 119.687 25.6396   1
   0  29  -3  117.77 33.2496   1
   0 -29  -3 130.569 56.4464   1
   0 -29  -3 148.909 31.3497   1
   0 -29   4 229.045 50.4185   1
   0 -29   4 175.484 26.7045   1
   0  29  -4 168.329 34.0955   1
   0 -29  -4 184.162 64.3832   1
   0 -29  -4 181.029 34.5457   1
   0 -29   5 37.7824 45.5051   1
   0 -29   5 22.8657 23.1774   1
   0  29  -5-23.5961  28.241   1
   0 -29  -5 -47.285 35.5401   1
   0 -29  -5-0.13014  31.588   1
   0 -29   6 50.0158 31.1554   1
   0  29   6 59.4667 36.5917   1
   0 -29   6 48.0486 26.1535   1
   0  29  -6 77.3024 30.2392   1
   0 -29  -6 102.315 41.4473   1
   0 -29  -6 71.7833 36.4522   1
   0 -29   7 17.2619 31.4908   1
   0  29   7-39.9443 37.6847   1
   0  29  -7 46.2131 28.2421   1
   0 -29  -7 80.3764 42.1387   1
   0 -29  -7-2.15603 36.5929   1
   0 -30   0 1284.42 70.3462   1
   0 -30   0 1177.64 44.1642   1
   0 -30   1 35.6085 25.8574   1
   0 -30   1 98.4669 40.5635   1
   0 -30  -1 36.6529 26.9436   1
   0 -30  -1 10.4356 26.3602   1
   0 -30  -1 18.9196 26.9354   1
   0 -30   2  36.841 25.7261   1
   0 -30   2 29.8269 40.1856   1
   0 -30  -2-1.19473  28.626   1
   0 -30  -2 51.1073 27.2182   1
   0 -30   3 24.6372 43.7416   1
   0 -30   3 41.5574 38.3395   1
   0  30  -3-44.7845 30.8321   1
   0 -30  -3-60.9222 30.1986   1
   0 -30  -3-12.0904 28.6144   1
   0 -30   4 -22.043 44.7756   1
   0 -30   4  19.934 38.1846   1
   0  30  -4 10.3168 28.8491   1
   0 -30  -4 16.3243 33.2722   1
   0 -30  -4 30.6731 29.8188   1
   0 -30   5 34.9995 27.8072   1
   0 -30   5 29.6246 39.5559   1
   0  30  -5 7.19055 17.1976   1
   0 -30  -5 17.4803 36.9315   1
   0 -30  -5 0.40496 33.0277   1
   0 -30   6-27.1353 29.6076   1
   0 -30   6-87.1127 39.9897   1
   0  30  -6-14.2405 17.4038   1
   0 -30  -6 49.2761 65.7498   1
   0 -30  -6 57.6327 34.8101   1
   0 -31   0 5.31434 26.3218   1
   0 -31   0 32.8467 25.4069   1
   0 -31   1 1240.67 45.9046   1
   0 -31   1 1200.45 44.3631   1
   0 -31  -1  966.90 71.8735   1
   0 -31  -1 1298.99 73.0558   1
   0 -31  -1 1185.80  46.917   1
   0 -31   2 160.684 29.3116   1
   0 -31   2 175.045 28.1811   1
   0 -31  -2 195.652 53.9919   1
   0 -31  -2 181.306 31.0671   1
   0 -31   3 17.2045 44.4982   1
   0 -31   3 28.9581 24.1152   1
   0  31  -3 29.8271 19.1189   1
   0 -31  -3 40.4394  31.214   1
   0 -31   4  8.3144 46.0793   1
   0 -31   4 49.9564  24.172   1
   0  31  -4 25.8501  18.131   1
   0 -31  -4  28.454 57.1861   1
   0 -31  -4 47.5588 30.8642   1
   0 -31   5 21.1394 29.1281   1
   0 -31   5 48.2599  23.891   1
   0  31  -5 29.1296 29.4916   1
   0 -31  -5 39.1077 62.8387   1
   0 -31  -5 16.8688 33.2016   1
   0 -32   0 37.5795 26.2396   1
   0 -32   0-65.4416 42.5064   1
   0 -32   1 122.613  29.432   1
   0 -32   1 99.8424  28.176   1
   0 -32  -1 70.6162  30.098   1
   0 -32  -1 148.991 30.0356   1
   0 -32  -1 146.434 48.2233   1
   0 -32   2 120.642 46.1666   1
   0 -32   2 99.7961  26.218   1
   0 -32  -2 38.8574 51.5624   1
   0 -32  -2 90.3847 48.3682   1
   0 -32   3-30.5117 43.7579   1
   0 -32   3 5.60343 23.4932   1
   0 -32  -3 16.2536 51.0754   1
   0 -32  -3 53.8912 46.9283   1
   0 -32   4 9.09956 27.8934   1
   0 -32   4 53.2066 23.8876   1
   0  32  -4 48.7815 29.9205   1
   0 -32  -4-6.35131   56.52   1
   0 -32  -4-26.4372 51.6168   1
   0 -33   0-14.5066 26.9092   1
   0 -33   0-112.173 46.2153   1
   0 -33   1 1069.18 69.2386   1
   0 -33   1 1001.45 65.1674   1
   0 -33  -1 1074.10  46.184   1
   0 -33  -1 1067.51 69.2503   1
   0 -33   2 115.245  46.452   1
   0 -33   2  127.68 42.6413   1
   0 -33  -2-11.9026  30.001   1
   0 -33  -2 58.9409 28.7666   1
   0 -33  -2 32.5185 47.7617   1
   1   0 -14 42.3982 55.4086   1
  -1   0  14 4.01807 63.6502   1
   1   0 -13 79.9424 92.4518   1
  -1   0  13 135.071 102.989   1
   1   0 -12 21.9818 46.9915   1
  -1   0  12-21.5077 53.9407   1
   1   0 -11 119.582 47.7241   1
  -1   0  11 -18.383 95.3832   1
   1   0 -10 59.7145 43.6389   1
  -1   0  10 93.7765 52.5713   1
   1   0  -9 1174.55 107.158   1
  -1   0   9 1063.67 78.1585   1
   1   0  -8-60.7109 64.3602   1
  -1   0   8  13.596 77.1208   1
   1   0  -7 266.981 65.7072   1
  -1   0   7 214.404 45.7034   1
   1   0  -6-20.9953 51.6892   1
  -1   0   6-34.8062 34.2676   1
   1   0  -5 6143.07 118.304   1
  -1   0   5 6287.93 126.555   1
   1   0  -4-8.20982 50.1586   1
  -1   0   4-19.0307 30.5844   1
   1   0  -3 1057.80 83.0838   1
  -1   0   3 1444.60 56.8185   1
   1   0  -2 22.8111 20.3117   1
   1   0  -2 49.9527 22.4192   1
  -1   0   2 9.64972 19.8349   1
  -1   0   2 3.80823 41.4393   1
   1   0  -1 1593.48 54.5247   1
  -1   0   1 1616.39 34.3635   1
  -1   0   1 1589.95 32.2907   1
   1   0   0 9.70196 28.0682   1
  -1   0   0 19.4105 15.2939   1
   1   0   1 4112.04 71.0909   1
  -1   0  -1 4069.62 72.0145   1
   1   0   2-14.6594 28.1771   1
  -1   0  -2-17.7488 29.1907   1
   1   0   3 5514.92 155.731   1
  -1   0  -3 5595.90 112.171   1
   1   0   4-25.1234 31.9578   1
  -1   0  -4-130.917 55.3733   1
   1   0   5 104.402 62.6436   1
  -1   0  -5 184.852 60.0065   1
   1   0   6-22.4562 62.6841   1
  -1   0  -6 5.51296 33.5755   1
   1   0   7 1891.20 124.991   1
  -1   0  -7 1887.91 73.0608   1
   1   0   8 60.1608 76.4643   1
  -1   0  -8 19.8162 70.5649   1
   1   0   9 123.499 80.7831   1
  -1   0  -9 103.631 45.1939   1
   1   0  10 1.62933 45.2503   1
  -1   0 -10-8.56789 42.5187   1
   1   0  11 128.667 56.3807   1
  -1   0 -11 156.129 86.3631   1
   1   0  12 0.27455 53.8563   1
  -1   0 -12 50.5784 50.2913   1
   1   0  13 76.1417 102.487   1
  -1   0 -13 85.6132 95.3911   1
   1  -1 -14 61.1681 96.4909   1
   1   1 -14 77.7302 57.6573   1
  -1   1  14-7.11507 65.3079   1
  -1  -1  14 94.0122 66.1096   1
   1   1 -13-43.9107 51.6811   1
   1  -1 -13-112.692 52.3896   1
  -1  -1  13 46.3782 59.4349   1
  -1   1  13 5.24157  58.476   1
   1   1 -12 108.432 82.4196   1
   1  -1 -12-6.34291 48.9432   1
  -1  -1  12 72.5419 96.9703   1
  -1   1  12 100.961 56.9367   1
   1   1 -11 653.285   59.42   1
   1  -1 -11 547.621 99.6077   1
  -1  -1  11 529.492 70.8851   1
  -1   1  11 543.836 69.5818   1
   1   1 -10 227.083 49.3679   1
   1  -1 -10  229.90 83.5251   1
  -1  -1  10 274.888 100.555   1
  -1   1  10 283.731 60.0675   1
   1   1  -9 5869.49 145.279   1
   1  -1  -9 5696.56 144.445   1
  -1  -1   9 5881.06 167.726   1
  -1   1   9 5794.44 169.137   1
   1   1  -8 539.084 47.9969   1
   1  -1  -8 551.198 48.6755   1
  -1  -1   8 559.035 57.2487   1
  -1   1   8 488.009 57.1241   1
   1   1  -7  34.452 32.1888   1
   1  -1  -7-29.6535 32.1276   1
  -1  -1   7 41.4269 67.2044   1
  -1   1   7 9.01699 66.7341   1
   1   1  -6 87.0124 30.9777   1
   1  -1  -6 96.1832 30.7214   1
  -1  -1   6-5.68252 63.0375   1
  -1   1   6 58.6501 35.3463   1
   1   1  -5 86.2481 53.6126   1
   1  -1  -5 89.2008 29.7332   1
  -1  -1   5  67.413 59.0525   1
  -1   1   5 71.9175 33.2478   1
   1   1  -4 2834.75 69.2595   1
   1  -1  -4 2883.21 104.805   1
  -1  -1   4 2876.54  74.876   1
  -1   1   4 2940.33 73.5633   1
   1   1  -3253189.014442.80   1
   1  -1  -3251830.014496.90   1
   1   1  -3253970.014855.00   1
   1  -1  -3250865.014675.40   1
  -1  -1   3254100.014690.60   1
  -1   1   3256754.015056.40   1
   1   1  -226038.10 504.578   1
   1   1  -226835.90 547.076   1
   1  -1  -226315.50 587.053   1
  -1  -1   226282.30 550.332   1
  -1   1   226553.80  599.94   1
  -1  -1   227608.50 629.334   1
  -1   1   226663.50 530.977   1
   1  -1  -110422.40 165.388   1
   1   1  -110171.30 147.303   1
   1  -1  -110141.20 170.805   1
  -1   1   110575.30 168.221   1
  -1  -1   110214.10 172.751   1
  -1  -1   110519.10 164.164   1
  -1   1   110249.50 170.329   1
   1  -1   0 7369.05 118.305   1
   1   1   0 7558.35 116.414   1
  -1   1   0 7489.90 120.899   1
  -1  -1   0 7511.48 147.613   1
   1  -1   1 2990.73 52.2379   1
   1   1   1 3054.71 62.4174   1
  -1   1  -1 3075.28 82.1936   1
  -1  -1  -1 3085.54 63.6842   1
   1  -1   2 4104.78 81.1395   1
   1   1   2 4070.02 87.3307   1
  -1   1  -2 4141.19 125.499   1
  -1  -1  -2 4063.13 90.1334   1
   1  -1   3  312.29 33.3377   1
   1   1   3 311.725 36.6639   1
  -1   1  -3 313.074 35.1448   1
  -1  -1  -3 341.939 37.8324   1
   1  -1   419402.40 401.001   1
   1   1   418721.60 469.076   1
  -1   1  -419240.40 385.541   1
  -1  -1  -419269.90 471.685   1
   1  -1   5 1486.23 56.0241   1
   1   1   5 1442.95 57.4414   1
  -1   1  -5 1456.55  53.548   1
  -1  -1  -5 1493.98 56.3277   1
   1  -1   6 135.914  39.586   1
   1   1   6 58.6861 39.4674   1
  -1   1  -6  170.43  36.283   1
  -1  -1  -6 115.124 39.2476   1
   1  -1   7 105.925 43.1852   1
   1   1   7 107.171 42.3613   1
  -1   1  -7 55.9664 67.3864   1
  -1  -1  -7  64.667 73.0287   1
   1  -1   8 18.4533  45.352   1
   1   1   8 109.799 44.6201   1
  -1   1  -8 65.2977 40.6817   1
  -1  -1  -8 68.8086  43.843   1
   1  -1   9 196.478 51.8501   1
   1   1   9 195.231 50.4834   1
  -1   1  -9 159.992 78.4171   1
  -1  -1  -9 247.533 48.9384   1
   1   1  10  27.032 50.5327   1
  -1   1 -10 60.4387 44.5283   1
  -1  -1 -10 147.598  79.674   1
   1  -1  11 445.806 66.5249   1
   1   1  11 525.269 68.1393   1
  -1   1 -11 627.125 60.1712   1
  -1  -1 -11 597.368 62.7976   1
   1  -1  12 214.331 60.8835   1
   1   1  12 138.165 104.886   1
  -1   1 -12 307.615 56.6992   1
  -1  -1 -12 239.845 99.0328   1
   1  -1  13 305.816 113.957   1
   1   1  13 325.344  71.022   1
  -1   1 -13 360.826  62.624   1
  -1  -1 -13 349.079 66.9956   1
   1   2 -14 76.7375 99.1466   1
   1  -2 -14 92.4559 101.732   1
  -1  -2  14 164.845 117.256   1
  -1   2  14 195.555 114.784   1
   1   2 -13-47.7667 49.4382   1
   1  -2 -13 11.8598 49.6557   1
  -1  -2  13 60.0072 57.0309   1
  -1   2  13 2.09885 55.7799   1
   1   2 -12 8.44198 47.2687   1
   1  -2 -12 93.3969 80.1696   1
  -1  -2  12 37.3376 55.9167   1
  -1   2  12-91.8749 92.6619   1
   1   2 -11 104.747 80.2212   1
   1  -2 -11 83.2629 80.1226   1
  -1  -2  11 41.9266  56.225   1
  -1   2  11 89.5364 55.3777   1
   1   2 -10 3026.45 146.533   1
   1  -2 -10 2917.10 97.3347   1
  -1  -2  10 2891.26 115.023   1
  -1   2  10 2767.18 175.327   1
   1   2  -9  929.09 103.023   1
   1  -2  -9 1075.91 64.6415   1
  -1  -2   9 1189.12 125.579   1
  -1   2   9 1097.68 75.8249   1
   1   2  -8 558.208 79.1555   1
   1  -2  -8 535.359   80.13   1
  -1  -2   8 468.805 57.6604   1
  -1   2   8 400.548 96.4809   1
   1   2  -7 376.663 69.2112   1
   1  -2  -7 347.965 69.6426   1
  -1  -2   7 420.716  48.868   1
  -1   2   7 370.745  48.012   1
   1   2  -6 6.72266  28.763   1
   1  -2  -6 35.4856 50.0533   1
  -1  -2   6-21.7598 32.8902   1
  -1   2   6 25.1369 57.4701   1
   1   2  -5  736.20 40.9315   1
   1  -2  -5 683.179 66.7462   1
  -1  -2   5 751.966  44.793   1
  -1   2   5 718.778 44.4702   1
   1   2  -4 4790.36 96.7577   1
   1  -2  -4 4821.10 94.0689   1
  -1  -2   4 4897.02 104.402   1
  -1   2   4 4933.85 102.024   1
   1  -2  -342170.50 1056.65   1
   1   2  -341591.50 1178.07   1
   1  -2  -341404.80 1126.15   1
  -1  -2   343356.70 1082.70   1
  -1   2   342271.10 1048.02   1
   1  -2  -2134881.0 5367.33   1
   1   2  -2126795.0 4917.17   1
   1   2  -2125944.0 5053.93   1
   1  -2  -2125543.0 5083.23   1
  -1   2   2129426.0 5161.90   1
  -1  -2   2131319.0 5403.69   1
  -1   2   2128990.0 5088.98   1
   1  -2  -1 3006.57 91.4703   1
   1  -2  -1 2909.06 52.3337   1
  -1   2   1 3055.78 92.4294   1
  -1  -2   1 2924.54 53.3128   1
  -1  -2   1 2944.64 57.3773   1
  -1   2   1 2862.18 52.1828   1
   1   2   0 1.21787 22.7353   1
   1  -2   0 35.5302 15.3533   1
  -1   2   0 29.4341 23.9348   1
  -1   2   0 19.7988  16.888   1
  -1  -2   0 11.6568 21.9355   1
   1  -2   1 7526.45 110.068   1
   1   2   1 7834.05  188.61   1
  -1   2  -1 7843.13 115.574   1
  -1  -2  -1 7592.93 135.476   1
   1  -2   2 563.273 32.2866   1
   1   2   2 563.957 71.9544   1
  -1   2  -2 543.945 33.6749   1
  -1  -2  -2 564.866  43.277   1
   1  -2   311890.80 214.612   1
   1   2   311495.80 221.468   1
  -1   2  -311743.80 211.307   1
  -1  -2  -311974.50 295.772   1
   1  -2   428202.30 711.199   1
   1   2   427828.20 642.326   1
  -1   2  -428060.00 617.803   1
  -1  -2  -428310.30 634.684   1
   1  -2   5 4395.58 142.743   1
   1   2   5 4278.92  153.06   1
  -1   2  -5 4360.03 94.3587   1
  -1  -2  -5 4438.55  102.56   1
   1  -2   6 36.6212 60.9127   1
   1   2   6  62.249 37.0296   1
  -1   2  -6 5.56148 56.4278   1
  -1  -2  -6-19.9808 36.5885   1
   1  -2   7 67.7138 67.5733   1
   1   2   7 50.2433 40.3252   1
  -1   2  -7-51.8291   35.34   1
  -1  -2  -7-60.6665  39.955   1
   1  -2   8 41.0964 42.7185   1
   1   2   8 13.1088 43.5933   1
  -1   2  -8 22.6165 65.1833   1
  -1  -2  -8  7.8474 42.9607   1
   1  -2   9 184.184 47.9735   1
   1   2   9 79.3503 49.9894   1
  -1   2  -9 135.167  43.193   1
  -1  -2  -9 57.9859 83.0029   1
   1  -2  10 152.813 52.1813   1
   1   2  10 164.454 91.5707   1
  -1   2 -10 235.722 79.5818   1
  -1  -2 -10 144.266 52.0468   1
   1   2  11 215.188 104.221   1
  -1   2 -11 375.267 54.5224   1
  -1  -2 -11 354.259 59.1954   1
   1  -2  12 140.549 57.2025   1
   1   2  12 178.322 60.7952   1
  -1   2 -12 162.719 89.4826   1
  -1  -2 -12 156.162 57.3442   1
   1  -2  13 22.9525 59.4038   1
   1   2  13  42.427 63.1127   1
  -1   2 -13 137.254 55.1347   1
  -1  -2 -13 117.041 58.7757   1
   1   3 -14-28.7347  91.939   1
   1  -3 -14 12.9256 54.9847   1
  -1  -3  14 72.3496 64.7428   1
  -1   3  14 28.7642 64.3282   1
   1   3 -13-9.53037 84.5111   1
   1  -3 -13 58.8898 50.7694   1
  -1  -3  13 -49.108 101.289   1
  -1   3  13 25.7962 100.075   1
   1   3 -12 11.3017 44.6843   1
   1  -3 -12 45.7706 77.4499   1
  -1   3  12-27.3022 53.3502   1
   1   3 -11 834.976 63.6599   1
   1  -3 -11 784.835 64.4406   1
  -1  -3  11 816.592 122.716   1
  -1   3  11 772.171 124.789   1
   1   3 -10  389.03 52.9098   1
   1  -3 -10 362.769 51.9919   1
  -1  -3  10 420.424 65.2891   1
  -1   3  10 358.344 61.4214   1
   1   3  -9 430.026 49.4812   1
   1  -3  -9 367.821  85.147   1
  -1  -3   9 316.438 60.4268   1
  -1   3   9 530.643 100.741   1
   1   3  -8-11.9358 35.7448   1
   1  -3  -8 68.1307 36.2153   1
  -1  -3   8-12.1816 43.1183   1
  -1   3   8-31.4166  43.127   1
   1   3  -7 38.5983 34.0603   1
   1  -3  -7 31.0928 34.1002   1
  -1  -3   7 46.1764  68.453   1
  -1   3   7 35.7458 69.6406   1
   1   3  -6 2111.00 63.2201   1
   1  -3  -6 2128.68 61.5746   1
  -1  -3   6 2204.15 109.389   1
  -1   3   6 2263.17 70.3088   1
   1   3  -5 1291.60 47.9369   1
   1  -3  -5 1220.30 46.2283   1
  -1  -3   5 1297.53 52.9806   1
  -1   3   5 1278.74 86.2314   1
   1  -3  -4 5862.16 112.444   1
   1   3  -4 5602.14 110.082   1
   1  -3  -4 5607.50 104.351   1
  -1  -3   4 5829.22 166.999   1
  -1   3   4 5815.40 112.939   1
   1  -3  -3 278.998 36.0123   1
   1   3  -3 193.034 35.6839   1
   1  -3  -3 275.095 54.1546   1
  -1  -3   3 114.584  68.314   1
  -1   3   3 274.797 32.4869   1
   1  -3  -211438.30 270.532   1
   1   3  -211063.90  201.20   1
   1  -3  -211157.40 212.816   1
  -1   3   211162.10 206.445   1
  -1  -3   211129.20 266.404   1
  -1   3   211081.30 177.302   1
   1  -3  -1 5018.87 92.2746   1
   1  -3  -1 4813.45 69.1924   1
  -1   3   1 4998.25 92.3966   1
  -1  -3   1 4804.28 67.1444   1
  -1   3   1 4683.61 68.0999   1
   1   3   0 3103.20   65.37   1
  -1   3   0 3020.08 66.6274   1
  -1  -3   0 3015.38 64.1404   1
   1  -3   1 8908.45 151.724   1
   1   3   1 9246.29 168.929   1
  -1   3  -1 9360.33 160.847   1
  -1  -3  -1 9211.95 226.383   1
   1  -3   2 573.582 31.0127   1
   1   3   2 534.069 73.6808   1
  -1   3  -2 578.944 53.4678   1
  -1  -3  -2  625.09 78.8264   1
   1  -3   3 1924.36 50.1326   1
   1   3   3 1888.02  59.626   1
  -1   3  -3 1921.59 78.4592   1
  -1  -3  -3 1908.95 63.2103   1
   1  -3   4 838.585 43.5727   1
   1   3   4 727.956 46.7433   1
  -1   3  -4 758.594 38.3145   1
  -1  -3  -4 703.401  83.236   1
   1  -3   5 511.589 40.4002   1
   1   3   5 483.645 45.0208   1
  -1   3  -5 469.018 61.7021   1
  -1  -3  -5  522.34 77.7982   1
   1  -3   6 148.485 37.4775   1
   1   3   6 108.368 41.4208   1
  -1   3  -6 74.3319 33.1372   1
  -1  -3  -6 104.305 40.7597   1
   1  -3   7 8.70485 37.7312   1
   1   3   7 7.79853 72.3093   1
  -1   3  -7 34.9156  57.676   1
  -1  -3  -7 0.30523 71.2357   1
   1  -3   8 1119.79  111.27   1
   1   3   8 1078.02  118.54   1
  -1   3  -8 1259.42 60.1054   1
  -1  -3  -8 1249.57 116.246   1
   1  -3   9-27.0628 72.7311   1
   1   3   9 103.788 77.3524   1
  -1   3  -9  13.895 64.9871   1
  -1  -3  -9-22.8167 44.2374   1
   1  -3  10-9.67871 44.7741   1
   1   3  10 9.70967 47.2261   1
  -1   3 -10-17.5403 39.9347   1
  -1  -3 -10  21.137 45.7344   1
   1   3  11  197.49 61.0774   1
  -1   3 -11 365.063 86.1495   1
  -1  -3 -11 353.857 98.1483   1
   1  -3  12-78.5022 87.5252   1
   1   3  12 31.9821 56.5013   1
  -1   3 -12  63.522 46.9912   1
  -1  -3 -12 33.7044 52.7167   1
   1  -3  13 79.4814 59.5248   1
   1   3  13 141.029 106.319   1
  -1   3 -13 96.5627 91.4473   1
  -1  -3 -13 210.202 102.484   1
   1   4 -14 80.2782 55.0724   1
   1  -4 -14 46.8744 56.4697   1
  -1  -4  14 25.9199 65.8736   1
  -1   4  14 13.4634 65.7723   1
   1   4 -13-29.9123 49.4399   1
   1  -4 -13 70.0354 86.4035   1
  -1  -4  13 10.1253 98.7237   1
  -1   4  13 106.858 98.5231   1
   1   4 -12  96.987 86.3963   1
   1  -4 -12 139.574 51.4117   1
  -1  -4  12  137.44 61.8103   1
  -1   4  12 174.691 59.9454   1
   1   4 -11-1.02104 74.3872   1
   1  -4 -11 49.6389 43.5842   1
  -1  -4  11-70.7812  51.792   1
  -1   4  11 32.7284 50.5333   1
   1   4 -10 465.593  52.772   1
   1  -4 -10 420.463 89.8728   1
  -1  -4  10 441.965 106.488   1
  -1   4  10  423.54 104.301   1
   1   4  -9 76.0285 41.4886   1
   1  -4  -9 32.9473 42.1494   1
  -1  -4   9 11.6104 49.3162   1
  -1   4   9 109.064 48.4446   1
   1   4  -8 299.263  43.569   1
   1  -4  -8 373.839 43.4569   1
  -1  -4   8 290.126 53.0002   1
  -1   4   8 191.426 87.4244   1
   1   4  -7 4.34966 56.2378   1
   1  -4  -7 0.48506  55.055   1
  -1  -4   7 12.8619 37.5177   1
  -1   4   7 -6.5377 37.7073   1
   1   4  -6 119.537 32.4067   1
   1  -4  -6 100.358 32.3637   1
  -1  -4   6  95.705 37.1033   1
  -1   4   6 145.652 37.9323   1
   1   4  -5 3434.13 115.648   1
   1  -4  -5 3412.98 74.2601   1
  -1  -4   5 3671.77 129.174   1
  -1   4   5 3496.20 123.931   1
   1  -4  -4 981.349 74.5566   1
   1   4  -4  967.22 72.2992   1
   1  -4  -4 1000.73 38.6562   1
  -1  -4   4 999.318  46.761   1
  -1   4   4 1030.09 43.7011   1
   1  -4  -3 4588.27 96.1523   1
   1   4  -3 4454.88 92.7837   1
   1  -4  -3 4341.04 80.5153   1
  -1  -4   3 4478.38 97.0485   1
  -1   4   3 4500.82 88.3311   1
   1  -4  -211966.00 286.042   1
   1   4  -211430.20 268.713   1
   1  -4  -211476.60 180.206   1
  -1   4   211661.30 219.212   1
  -1  -4   211883.80 219.113   1
  -1   4   211738.80 224.363   1
   1  -4  -1 3037.05 69.9845   1
   1  -4  -1 2914.17 41.1495   1
  -1   4   1 3043.71 69.4237   1
  -1   4   1 2764.10 52.3085   1
   1   4   0 7125.38 132.044   1
  -1   4   0 7081.33 182.027   1
  -1  -4   0 7057.88 129.156   1
   1  -4   1 6743.57 109.811   1
   1   4   1 6906.04 186.928   1
  -1   4  -1 6936.34 112.988   1
  -1  -4  -1 6905.69 134.411   1
   1  -4   2 5155.77 115.424   1
   1   4   2 5061.59 109.337   1
  -1   4  -2 5204.45 114.764   1
  -1  -4  -2 5093.52 111.734   1
   1  -4   3 3520.98 67.7341   1
   1   4   3 3523.58 126.956   1
  -1   4  -3 3534.89  94.485   1
  -1  -4  -3 3517.03 83.8458   1
   1  -4   4 5314.50 103.715   1
   1   4   4 5298.54 116.341   1
  -1   4  -4 5252.61 97.7974   1
  -1  -4  -4 5425.55 117.229   1
   1  -4   5 5357.66 110.398   1
   1   4   5 5271.77 174.257   1
  -1   4  -5 5061.51 140.817   1
  -1  -4  -5 5391.30 120.597   1
   1  -4   6 406.999 72.3109   1
   1   4   6 427.135 49.5028   1
  -1   4  -6 393.084 37.6635   1
  -1  -4  -6 420.635  49.677   1
   1  -4   7-7.64278 36.0595   1
   1   4   7 14.9941 40.8663   1
  -1   4  -7-21.7612 31.9323   1
  -1  -4  -7 42.1987  40.894   1
   1  -4   8 296.756 51.0208   1
   1   4   8 329.957 56.1605   1
  -1   4  -8 421.211 75.2264   1
  -1  -4  -8 353.703 54.8611   1
   1  -4   9 61.4949 44.8169   1
   1   4   9 83.3213  49.365   1
  -1   4  -9 66.7831 40.3357   1
  -1  -4  -9  80.777 47.7941   1
   1  -4  10 514.369 101.888   1
   1   4  10 574.163 66.4883   1
  -1   4 -10 630.629 90.9422   1
  -1  -4 -10 632.997 108.608   1
   1  -4  11-29.0135 47.0809   1
   1   4  11 36.6187 52.7743   1
  -1   4 -11-20.8953 42.7035   1
  -1  -4 -11 56.7424 49.4637   1
   1  -4  12-57.9742 85.6623   1
   1   4  12-41.4997 92.5819   1
  -1   4 -12 35.2951 45.0346   1
  -1  -4 -12 10.5914 52.6341   1
   1  -4  13-51.1255  52.836   1
   1   4  13 28.5937 99.4453   1
  -1   4 -13 36.7585  81.332   1
  -1  -4 -13 -0.0632 57.1021   1
   1   5 -14 206.278 59.6251   1
   1  -5 -14 35.3546 102.213   1
  -1  -5  14 57.1966 70.1849   1
  -1   5  14 157.607 116.591   1
   1  -5 -13 95.5173 52.7477   1
  -1  -5  13 28.8174 63.0754   1
  -1   5  13  58.364 60.4364   1
   1   5 -12 49.1118 47.2315   1
   1  -5 -12 55.8087 48.0969   1
  -1  -5  12 78.1535 96.2323   1
  -1   5  12 -66.741 94.1099   1
   1   5 -11 70.1011 45.6609   1
   1  -5 -11  60.064 79.4463   1
  -1  -5  11 44.1702 54.5979   1
  -1   5  11 43.0986 53.3586   1
   1   5 -10 27.4061 69.3708   1
   1  -5 -10 25.9619 40.8319   1
  -1  -5  10-30.0958 48.7865   1
  -1   5  10-41.9428  46.056   1
   1   5  -9-14.5511 69.5862   1
   1  -5  -9 69.8832 40.2639   1
  -1  -5   9 42.7373 48.1552   1
  -1   5   9 70.0494  82.157   1
   1   5  -8 268.881 43.8864   1
   1  -5  -8 374.068 73.8836   1
  -1  -5   8 267.643 87.3544   1
  -1   5   8 295.289 51.3312   1
   1   5  -7 142.728 36.7099   1
   1  -5  -7 134.029 36.4754   1
  -1  -5   7 153.942 73.5142   1
  -1   5   7 146.814 41.8711   1
   1   5  -6 5960.47 166.785   1
   1  -5  -6 5807.76 117.528   1
  -1  -5   6 6063.32 183.323   1
  -1   5   6 6007.53 185.222   1
   1  -5  -5 42.0849 30.6588   1
   1   5  -5 85.9672 29.2201   1
   1  -5  -5 7.57177 47.5371   1
  -1  -5   5 40.0585 32.4465   1
  -1   5   5-22.5523 53.5006   1
   1  -5  -4-4.69696 27.9255   1
   1   5  -4 -2.5163 26.6218   1
   1  -5  -4 12.7782  22.884   1
  -1  -5   4-55.5721 50.5899   1
  -1   5   4-4.64203 25.9026   1
   1  -5  -3 303.288 64.3327   1
   1   5  -3 273.107 34.0854   1
   1  -5  -3 277.132  26.417   1
  -1  -5   3 288.051 36.9885   1
  -1   5   3 286.103 29.7929   1
   1  -5  -2 3132.99 77.9971   1
   1   5  -2 3023.59  72.574   1
   1  -5  -2 3106.11 73.8959   1
  -1   5   2 3033.09 78.3592   1
  -1  -5   2 3182.90 116.723   1
  -1   5   2 3133.09 79.9645   1
   1  -5  -111303.30 208.506   1
  -1   5   110987.70 266.968   1
   1  -5   010764.20  198.15   1
   1   5   010602.30 196.985   1
  -1   5   010296.90 192.882   1
  -1  -5   010313.20  193.01   1
   1  -5   1 7273.35 111.855   1
   1   5   1 7441.23 145.539   1
  -1   5  -1 7613.96 114.056   1
  -1  -5  -1 7696.50 209.971   1
   1  -5   2 811.929 46.4725   1
   1   5   2 827.059 80.6056   1
  -1   5  -2 775.392 25.9548   1
  -1  -5  -2 796.949 85.6232   1
   1  -5   3-24.1951 37.3875   1
   1   5   3  2.3759 30.2473   1
  -1   5  -3 28.7369 18.8961   1
  -1  -5  -3-36.5242 56.2573   1
   1  -5   411990.40 267.681   1
   1   5   412027.20 243.006   1
  -1   5  -411367.30 204.268   1
  -1  -5  -412071.30 239.964   1
   1  -5   5 590.248 67.2829   1
   1   5   5 602.229 48.6736   1
  -1   5  -5 616.284 35.2662   1
  -1  -5  -5 602.338 48.4609   1
   1  -5   6 1321.99 56.8592   1
   1   5   6 1383.25 65.2303   1
  -1   5  -6 1328.39 80.9449   1
  -1  -5  -6 1380.05 66.8326   1
   1  -5   7 252.288  43.355   1
   1   5   7 223.395 87.6103   1
  -1   5  -7 255.858 37.3881   1
  -1  -5  -7 285.324 50.3247   1
   1  -5   8 525.338  91.292   1
   1   5   8 604.325 61.9246   1
  -1   5  -8  588.35 47.9216   1
  -1  -5  -8 606.155 60.4405   1
   1  -5   9 316.514 50.7004   1
   1   5   9 317.729 56.6509   1
  -1   5  -9 351.384 77.6977   1
  -1  -5  -9 351.717 95.3738   1
   1  -5  10 112.171 80.2263   1
   1   5  10-35.7586 90.3631   1
  -1   5 -10 75.3053 41.3628   1
  -1  -5 -10 91.4435 52.2103   1
   1  -5  11 1032.16 75.8366   1
   1   5  11 836.296 135.988   1
  -1   5 -11 1125.85 67.0146   1
  -1  -5 -11 1182.21 78.6708   1
   1  -5  12  55.129 52.4463   1
   1   5  12 11.6763  96.186   1
  -1  -5 -12 40.7102 94.8922   1
   1  -5  13 77.7473 94.4503   1
   1   5  13  102.86 63.5919   1
  -1   5 -13-0.18529 51.4229   1
  -1  -5 -13 168.444 61.2483   1
   1   6 -14 134.985 96.7195   1
   1  -6 -14 23.0046 97.1783   1
  -1  -6  14 51.1422 114.679   1
  -1   6  14 48.1694  110.08   1
   1   6 -13 33.8472 48.8232   1
   1  -6 -13-23.7231 47.9583   1
  -1  -6  13 26.6512   59.03   1
  -1   6  13-46.0868 56.2183   1
   1   6 -12 25.8448 44.3791   1
   1  -6 -12-83.7357 77.5981   1
  -1  -6  12-0.77948 53.9878   1
  -1   6  12-4.86983  51.919   1
   1   6 -11 177.513 46.5119   1
   1  -6 -11 88.4272 46.7347   1
  -1  -6  11-11.2083 93.4631   1
  -1   6  11 77.5542 94.3388   1
   1   6 -10 70.6281 42.7277   1
   1  -6 -10   62.99 42.9332   1
  -1  -6  10 83.1774 50.7836   1
  -1   6  10 4.72274 48.9611   1
   1   6  -9-9.39544 37.7047   1
   1  -6  -9 33.5206 65.3339   1
  -1  -6   9 29.9321 45.4401   1
  -1   6   9-28.6607 44.6164   1
   1   6  -8 636.143  49.673   1
   1  -6  -8  587.30 48.6902   1
  -1  -6   8 538.218 57.0037   1
  -1   6   8 567.399 57.4143   1
   1   6  -7  256.13 67.3975   1
   1  -6  -7 247.281 66.7156   1
  -1  -6   7 243.742 44.6539   1
  -1   6   7 360.678 77.0731   1
   1   6  -6 66.2431 31.2858   1
   1  -6  -6 34.3948 30.1131   1
  -1  -6   6 15.3442  35.144   1
  -1   6   6-3.16617 34.5649   1
   1  -6  -5 1605.05 55.6139   1
   1   6  -5 1508.84 50.7858   1
   1  -6  -5 1548.10 47.5034   1
  -1  -6   5 1629.33 91.1904   1
  -1   6   5 1547.17 53.2012   1
   1  -6  -4 3259.64 77.3448   1
   1   6  -4 3153.07 72.9273   1
   1  -6  -4 3202.04 98.0951   1
  -1  -6   4 3289.10  77.375   1
  -1   6   4 3225.34 70.2708   1
   1  -6  -3 8.77679 29.5058   1
   1   6  -3 11.5867 47.0536   1
   1  -6  -3-4.04417 20.1683   1
  -1  -6   3-7.32197 29.0633   1
  -1   6   3 18.0034  40.034   1
   1  -6  -2 2638.74 70.2798   1
   1  -6  -2 2596.97 66.1209   1
  -1   6   2 2522.22 71.7855   1
  -1  -6   2 2579.40 66.7633   1
  -1   6   2 2555.16 46.8232   1
   1  -6  -1 580.372 41.7877   1
   1  -6  -1 580.977 19.6558   1
  -1   6   1 592.222 42.2308   1
   1  -6   0 3272.94 78.2842   1
  -1   6   0 3100.14 75.5555   1
  -1  -6   0 3186.27 78.2154   1
   1  -6   1 3681.54  58.913   1
   1   6   1 3831.67 134.722   1
  -1   6  -1 3743.59  85.116   1
  -1  -6  -1 3908.25 92.0889   1
   1  -6   2 4734.74 71.0579   1
   1   6   2 4820.50 104.337   1
  -1   6  -2 4661.19 67.8971   1
  -1  -6  -2 4856.48 106.243   1
   1  -6   3-15.0949 35.1111   1
   1   6   3 -17.649 55.6853   1
  -1   6  -3-6.37252 31.7311   1
  -1  -6  -3-38.4106 32.3483   1
   1  -6   4 333.746 31.4374   1
   1   6   4 342.701 71.2398   1
  -1   6  -4 397.342 26.9132   1
  -1  -6  -4 329.615 43.6449   1
   1  -6   5 2196.24 60.6601   1
   1   6   5 2140.29  114.59   1
  -1   6  -5 2137.42 54.5166   1
  -1  -6  -5 2152.80 74.3588   1
   1  -6   6 306.171 68.3754   1
   1   6   6 298.352 49.0594   1
  -1   6  -6 368.112 34.6528   1
  -1  -6  -6 284.462 85.9439   1
   1  -6   7 1483.62 63.4853   1
   1   6   7 1447.77 73.7677   1
  -1   6  -7 1522.23 89.2812   1
  -1  -6  -7 1584.43 124.259   1
   1  -6   8 511.375 52.5291   1
   1   6   8 519.239 61.1911   1
  -1   6  -8  603.29 76.4313   1
  -1  -6  -8  597.58  61.672   1
   1  -6   9 2033.90 84.3336   1
   1   6   9 1967.57 95.5462   1
  -1   6  -9 2219.49 74.5556   1
  -1  -6  -9 2282.15 94.6553   1
   1  -6  10 107.591 50.1019   1
   1   6  10 98.5562 56.2335   1
  -1   6 -10 205.522 44.2152   1
  -1  -6 -10 225.644 55.0829   1
   1  -6  11-0.53207 79.6598   1
   1   6  11 16.1557 52.7247   1
  -1   6 -11 -34.195 68.2715   1
  -1  -6 -11-60.6515 89.3715   1
   1  -6  12-3.05325 50.9129   1
   1   6  12-93.8977 56.9968   1
  -1   6 -12-56.0083 44.6502   1
  -1  -6 -12-15.3661   57.25   1
   1  -6  13 85.4157 98.0107   1
   1   6  13  94.547 64.9175   1
  -1   6 -13 39.8207 85.2025   1
  -1  -6 -13 188.142 63.3541   1
   1   7 -14  294.83 65.0199   1
   1  -7 -14 287.705  64.687   1
  -1  -7  14 279.312 76.7145   1
  -1   7  14 191.277 73.4006   1
   1   7 -13-5.69628 84.7871   1
   1  -7 -13-5.93143 47.0411   1
  -1  -7  13-15.9651 100.236   1
  -1   7  13 74.7882 94.7117   1
   1   7 -12 267.844   90.56   1
   1  -7 -12 150.354 89.5834   1
  -1  -7  12 263.663 64.4502   1
  -1   7  12 184.652 62.7375   1
   1   7 -11 24.1763 74.3891   1
   1  -7 -11-25.1755 43.1027   1
  -1  -7  11 91.8751  50.923   1
  -1   7  11  33.694 50.1935   1
   1   7 -10 120.183 67.7315   1
   1  -7 -10 2.81403 68.7726   1
  -1  -7  10 12.1646 81.5256   1
  -1   7  10-33.1008 47.5188   1
   1   7  -9 1076.92 97.8252   1
   1  -7  -9 989.898 59.5718   1
  -1  -7   9 974.205 70.3056   1
  -1   7   9 936.998 112.143   1
   1   7  -8 843.874 54.1458   1
   1  -7  -8 884.668 86.6242   1
  -1  -7   8 872.294  60.884   1
  -1   7   8 783.737 61.5637   1
   1   7  -7 15.3145 33.9177   1
   1  -7  -7 23.1369 32.6783   1
  -1  -7   7 30.2598 38.3241   1
  -1   7   7 25.2173 38.5121   1
   1  -7  -6 1570.60 60.2787   1
   1   7  -6 1524.08 87.5963   1
   1  -7  -6 1489.78 52.5424   1
  -1  -7   6 1560.78 99.2094   1
  -1   7   6 1577.67 60.1915   1
   1  -7  -5 455.043 68.9407   1
   1   7  -5 328.673 60.7821   1
   1  -7  -5 383.691 33.9988   1
  -1  -7   5 431.747 39.7663   1
  -1   7   5 441.307 36.1944   1
   1  -7  -4 3208.24 118.685   1
   1   7  -4 3103.72 107.372   1
   1  -7  -4 3098.46 64.0766   1
  -1  -7   4 3272.54  115.10   1
  -1   7   4 3060.61 102.549   1
   1  -7  -3 6169.03  120.60   1
   1   7  -3 5856.77 112.328   1
   1  -7  -3 5930.13 96.2138   1
  -1  -7   3 5992.72 113.743   1
  -1   7   3 5905.84 101.094   1
   1  -7  -2 1959.51 60.3845   1
   1  -7  -2 1978.70 54.8315   1
  -1   7   2 1959.94 62.3135   1
  -1  -7   2 1982.75 57.3247   1
  -1   7   2 1895.99  37.545   1
   1  -7  -1  512.04 40.0105   1
   1  -7  -1 523.701 21.5382   1
  -1  -7   1 460.988 15.9971   1
  -1   7   1 512.421 40.9771   1
  -1   7   1 472.154 19.8684   1
   1  -7   0 1752.26 93.9025   1
  -1   7   0 1633.02 55.4114   1
  -1  -7   0 1691.36 57.9645   1
   1  -7   1 145.249 17.9984   1
   1   7   1 159.503 34.1188   1
  -1   7  -1 133.817 56.5777   1
  -1   7  -1 137.451 16.6575   1
  -1  -7  -1 162.475 36.9205   1
   1  -7   2 4448.81 84.4823   1
   1   7   2 4498.36 97.7349   1
  -1   7  -2 4321.79 60.8703   1
  -1  -7  -2 4455.38 98.3437   1
   1  -7   3 3463.12 87.7377   1
   1   7   3 3435.39 85.6448   1
  -1   7  -3 3390.70 78.9034   1
  -1  -7  -3 3536.81 87.0794   1
   1  -7   4 753.036 33.8298   1
   1   7   4 790.267 46.5928   1
  -1   7  -4 771.513 29.8829   1
  -1  -7  -4 678.203 82.5788   1
   1  -7   5 279.216 56.7908   1
   1   7   5 248.942 43.6448   1
  -1   7  -5 303.013 28.1477   1
  -1  -7  -5 296.096 45.0611   1
   1  -7   6 1253.43 55.1099   1
   1   7   6 1254.94 111.477   1
  -1   7  -6 1339.39 46.4568   1
  -1  -7  -6 1363.09 68.2477   1
   1  -7   7-38.2717 59.9832   1
   1   7   7-34.7053 43.8662   1
  -1   7  -7 37.4418 29.9308   1
  -1  -7  -7 24.7369 44.9372   1
   1  -7   8 753.647 55.5985   1
   1   7   8 631.207 67.3451   1
  -1   7  -8 847.899 48.6389   1
  -1  -7  -8  814.79 68.9963   1
   1  -7   9-117.622 73.6971   1
   1   7   9-41.2648 54.7157   1
  -1   7  -9-30.1542 64.2698   1
  -1  -7  -9 -45.492 52.4586   1
   1  -7  10 494.017 57.0092   1
   1   7  10 448.507  65.349   1
  -1   7 -10 445.043 49.3958   1
  -1  -7 -10 562.567 111.819   1
   1  -7  11 88.6199 51.0155   1
   1   7  11 143.324 57.4122   1
  -1   7 -11 141.429 43.6643   1
  -1  -7 -11 177.903 59.0876   1
   1  -7  12 51.4526 52.1673   1
   1   7  12 118.692  59.351   1
  -1   7 -12 7.58981 76.4085   1
  -1  -7 -12 132.134 59.8336   1
   1  -7  13-11.6249 52.5384   1
   1   7  13-51.8307 101.294   1
  -1   7 -13-51.9797 45.4846   1
  -1  -7 -13 173.062 99.6895   1
   1   8 -13 88.9351 57.3976   1
   1  -8 -13 191.913 90.7072   1
  -1  -8  13 122.348 110.001   1
  -1   8  13 176.026 63.8483   1
   1   8 -12 335.051 58.9405   1
  -1  -8  12 432.249 67.3822   1
  -1   8  12 336.559  108.57   1
   1   8 -11  11.748 44.3616   1
   1  -8 -11 3.91258 73.8134   1
  -1  -8  11 63.0879 52.0068   1
  -1   8  11 34.8243 86.9372   1
   1   8 -10 47.1152 42.4762   1
   1  -8 -10  69.116 41.3621   1
  -1  -8  10 29.6171 49.0601   1
  -1   8  10 63.9115 47.8855   1
   1   8  -9 50.3434 38.3102   1
   1  -8  -9-39.9127 38.2546   1
  -1  -8   9 85.4399  77.763   1
  -1   8   9 59.6091 44.9387   1
   1   8  -8 192.034 40.6615   1
   1  -8  -8 137.788 40.1588   1
  -1  -8   8 88.3729 78.6462   1
  -1   8   8 88.9037 46.0687   1
   1   8  -7 105.836 59.6351   1
   1  -8  -7 88.3599 33.9468   1
  -1  -8   7 56.5813  70.392   1
  -1   8   7  32.451 40.0545   1
   1  -8  -6 2734.75 80.3032   1
   1   8  -6 2728.43 71.1827   1
   1  -8  -6 2631.16 71.6197   1
  -1  -8   6 2672.91 79.1707   1
  -1   8   6 2560.60 78.4973   1
   1  -8  -5 5297.06 114.411   1
   1   8  -5 5201.74 107.679   1
   1  -8  -5 5126.16 100.529   1
  -1  -8   5 5312.19 113.838   1
  -1   8   5 5285.97 111.689   1
   1  -8  -4 1016.03 47.0101   1
   1   8  -4 965.357 41.6231   1
   1  -8  -4 970.722 36.6279   1
  -1  -8   4 984.237 45.0637   1
  -1   8   4 891.104 64.6383   1
   1  -8  -3 862.981 76.3118   1
   1   8  -3  826.19 39.8435   1
   1  -8  -3  873.25 29.6494   1
  -1   8   3 865.196 45.2438   1
  -1  -8   3 862.358 41.2523   1
  -1   8   3 817.075 49.9132   1
   1  -8  -2 3044.60 73.7659   1
   1  -8  -2 3067.31 47.5741   1
  -1   8   2 3023.83 74.3431   1
  -1  -8   2 3069.42 107.684   1
  -1   8   2 2871.11 67.5288   1
   1  -8  -1 1723.01 55.7794   1
   1  -8  -1 1787.61  36.425   1
  -1   8   1 1678.39 92.9917   1
   1  -8   0 866.204 74.2423   1
   1  -8   0 814.226 19.4414   1
   1  -8   0 889.068 17.9011   1
  -1   8   0 881.641 44.4084   1
  -1  -8   0 911.279 45.3436   1
   1  -8   1 3.48223  15.239   1
   1   8   1 5.86725 29.1424   1
  -1   8  -1 23.2001 26.2671   1
  -1   8  -1 16.6068  14.101   1
  -1  -8  -1-39.6358 30.9468   1
   1  -8   2 1096.38  40.124   1
   1   8   2 1119.68 49.0327   1
  -1   8  -2 1089.97 22.8704   1
  -1  -8  -2 1056.53 82.5292   1
   1  -8   3 2789.35 73.7884   1
   1   8   3 2788.40 116.675   1
  -1   8  -3 2670.87  46.191   1
  -1  -8  -3 2830.40 118.229   1
   1  -8   4 2868.70 86.8403   1
   1   8   4 2806.45 119.577   1
  -1   8  -4 2728.71 52.4353   1
  -1  -8  -4 2813.66 79.5457   1
   1  -8   5 533.445 35.7226   1
   1   8   5 374.567  82.488   1
  -1   8  -5 526.617 30.2319   1
  -1  -8  -5 472.951 87.0744   1
   1  -8   6-37.8701 55.0019   1
   1   8   6-77.4226 41.6521   1
  -1   8  -6-21.0249 45.6429   1
  -1  -8  -6-8.35158 44.5484   1
   1  -8   7 176.073 39.5294   1
   1   8   7 206.621 49.3968   1
  -1   8  -7 203.078 56.1333   1
  -1  -8  -7 128.319 52.5982   1
   1  -8   8 995.375 97.0087   1
   1   8   8 906.584 119.538   1
  -1   8  -8 1078.11 50.5113   1
  -1  -8  -8 1110.10 73.5406   1
   1  -8   9 5419.46 153.373   1
   1   8   9 5363.94 251.097   1
  -1   8  -9 5618.06 134.872   1
  -1  -8  -9 5899.45 248.337   1
   1  -8  10-6.15774 77.6599   1
   1   8  10 40.4471 91.8656   1
  -1   8 -10 64.3475  39.268   1
  -1  -8 -10 97.5473 95.2949   1
   1  -8  11 44.2194 46.3769   1
   1   8  11-20.1202 92.3988   1
  -1   8 -11 93.7273 67.6093   1
   1  -8  12 40.6345 83.3185   1
   1   8  12 7.97841 97.3405   1
  -1   8 -12 27.0354 42.7006   1
  -1  -8 -12 47.0148 56.4209   1
   1   9 -13  860.69 73.2236   1
   1  -9 -13 839.507 114.211   1
  -1  -9  13 822.894 85.7136   1
  -1   9  13 643.304 80.6189   1
   1   9 -12 154.868 53.0366   1
  -1  -9  12 180.995 104.116   1
  -1   9  12 106.438 59.3975   1
   1   9 -11 499.225 57.1056   1
   1  -9 -11 470.682 89.8219   1
  -1  -9  11 459.199 66.6238   1
  -1   9  11 402.882  62.668   1
   1   9 -10 147.218 46.3636   1
   1  -9 -10 184.929 44.0671   1
  -1  -9  10 182.378  53.127   1
  -1   9  10 190.358 85.7084   1
   1   9  -9  38.487  66.139   1
   1  -9  -9 18.1018 65.5883   1
  -1  -9   9 64.5611 45.5421   1
  -1   9   9 43.3334  77.224   1
   1   9  -8 825.789 86.9242   1
   1  -9  -8  872.95  52.955   1
  -1  -9   8 817.227 61.4585   1
  -1   9   8 839.662  100.95   1
   1  -9  -7 489.249 50.2246   1
   1   9  -7 452.605 42.8328   1
   1  -9  -7 470.618 72.2084   1
  -1  -9   7 476.212 49.6249   1
  -1   9   7 386.633 81.4771   1
   1  -9  -6 1751.10 107.004   1
   1   9  -6 1718.36 91.5951   1
   1  -9  -6 1666.69 56.7217   1
  -1  -9   6 1687.21  65.247   1
  -1   9   6 1590.47 100.135   1
   1  -9  -513346.90 272.571   1
   1   9  -513042.00 308.955   1
   1  -9  -513004.00 249.138   1
  -1  -9   513464.10 328.979   1
  -1   9   512951.20 259.581   1
   1  -9  -4 2021.48 61.9109   1
   1   9  -4 1874.03  53.257   1
   1  -9  -4 1913.70 73.9133   1
  -1  -9   4 1984.33 91.9219   1
  -1   9   4 1803.64 76.6437   1
   1  -9  -3 248.548 62.6846   1
   1   9  -3 242.187 11.7534   1
   1   9  -3 232.444 30.9844   1
   1  -9  -3 314.171 39.3839   1
  -1   9   3 262.534 35.6246   1
  -1  -9   3 239.685 55.5794   1
  -1   9   3  239.84 38.9521   1
   1  -9  -2 603.015   66.93   1
   1  -9  -2  569.65 20.5944   1
  -1   9   2 523.973 39.1626   1
  -1  -9   2 564.904 36.5491   1
  -1   9   2  508.75 32.6345   1
   1  -9  -1 6051.93 114.598   1
   1  -9  -1 6003.48 88.3785   1
  -1   9   1 5933.92 116.185   1
  -1  -9   1 5712.08 75.7671   1
  -1   9   1 5642.71 85.6506   1
  -1  -9   1 5957.15 114.036   1
   1  -9   0 1910.99 53.9302   1
   1  -9   0 1746.08 27.0389   1
   1  -9   0 1864.91  30.148   1
  -1   9   0 1856.35 54.6827   1
  -1  -9   0 1787.55 91.0283   1
   1  -9   1 1724.26 33.6894   1
   1   9   1 1798.39 89.1155   1
  -1   9  -1 1722.19 51.3165   1
  -1  -9  -1 1810.48  57.728   1
   1  -9   220503.30 393.713   1
   1   9   221093.50 511.818   1
  -1   9  -219873.90 413.086   1
  -1   9  -220766.40  389.94   1
  -1  -9  -220891.00 428.803   1
   1  -9   3 2688.63 49.8054   1
   1   9   3 2715.88 75.0791   1
  -1   9  -3 2670.38 62.1876   1
  -1  -9  -3 2775.22  75.193   1
   1  -9   4 513.603 29.0478   1
   1   9   4 510.172 44.3498   1
  -1   9  -4 476.002 40.7426   1
  -1  -9  -4 498.592 45.1024   1
   1  -9   5 476.583 58.2316   1
   1   9   5 454.046 48.1305   1
  -1   9  -5 476.052 48.0608   1
  -1  -9  -5 433.889  51.782   1
   1  -9   6 55.6849 31.2278   1
   1   9   6  89.047 72.9033   1
  -1   9  -6 68.7302 45.3088   1
  -1  -9  -6-16.8732   78.00   1
   1  -9   7 435.204  44.243   1
   1   9   7 477.847  57.408   1
  -1   9  -7 465.303  61.176   1
  -1  -9  -7 563.978 100.798   1
   1  -9   8 1397.52 103.514   1
   1   9   8 1284.28 80.1094   1
  -1   9  -8 1386.03 86.8808   1
  -1  -9  -8 1473.00 131.696   1
   1  -9   9 6937.55 181.147   1
   1   9   9 6766.69 203.452   1
  -1   9  -9 6802.06 211.571   1
  -1  -9  -9 7263.45 197.511   1
   1  -9  10 3490.43 167.123   1
   1   9  10 3216.95 132.326   1
  -1   9 -10 3511.57 144.689   1
  -1  -9 -10 3722.30 132.678   1
   1  -9  11 87.1788  49.027   1
   1   9  11 82.0213 58.8329   1
  -1   9 -11 183.161  42.637   1
   1  -9  12  28.793 81.3333   1
   1   9  12  -10.72 58.2372   1
  -1   9 -12   34.41 41.3413   1
  -1  -9 -12 66.9796 97.4139   1
   1 -10 -13 104.135 58.0244   1
   1  10 -13 37.8641   91.26   1
   1 -10 -13 126.524 53.0848   1
  -1 -10  13 42.5429 64.6333   1
   1  10 -12 817.183 107.156   1
   1 -10 -12 575.684  62.068   1
  -1 -10  12 536.963 76.8415   1
  -1  10  12 550.378 121.653   1
   1  10 -11 154.555 82.6548   1
   1 -10 -11 198.568 46.9533   1
  -1 -10  11 140.879 97.6018   1
  -1  10  11 75.5861 54.8954   1
   1  10 -10 609.181 89.2126   1
   1 -10 -10 584.488 51.8465   1
  -1 -10  10 591.152 64.6285   1
  -1  10  10 542.791 59.5164   1
   1 -10  -9-5.07632 43.3144   1
   1  10  -9  18.843 36.3687   1
   1 -10  -9-1.67709 36.5269   1
  -1 -10   9 63.7039 43.4608   1
  -1  10   9-6.68797 41.3564   1
   1 -10  -8  0.0451 42.9038   1
   1  10  -8-84.8347 36.0659   1
   1 -10  -8 37.7256 61.2364   1
  -1 -10   8-34.3997 42.8848   1
  -1  10   8-23.1267 39.6901   1
   1 -10  -7-6.01762 39.1354   1
   1  10  -7 75.3276 56.2822   1
   1 -10  -7-4.79345 33.0858   1
  -1 -10   7 46.0707 38.6495   1
  -1  10   7 -23.473 36.1683   1
   1 -10  -6 43.0515 35.8859   1
   1  10  -6 54.3937 30.4943   1
   1 -10  -6-67.2927 51.6824   1
  -1 -10   6-5.32875 60.4592   1
  -1  10   6-42.1247 31.8046   1
   1 -10  -5 61.8141 62.4346   1
   1  10  -5 100.394 29.9231   1
   1 -10  -5-9.36105 28.4348   1
  -1 -10   5 87.3295 33.0739   1
  -1  10   5 19.1301 51.5744   1
   1 -10  -4 1618.44 92.5342   1
   1  10  -4 1548.80 49.4636   1
   1 -10  -4 1582.34  42.844   1
  -1 -10   4 1564.98  85.379   1
  -1  10   4 1474.87 70.7836   1
   1 -10  -3 401.536 37.5509   1
   1  10  -3 328.331  17.373   1
   1 -10  -3 382.711 40.3212   1
  -1  10   3 370.765 37.3032   1
  -1 -10   3 364.852 58.3569   1
  -1  10   3 364.384 23.3485   1
   1 -10  -2 866.763 42.9007   1
   1 -10  -2 825.023 23.9671   1
  -1  10   2 796.814 42.9179   1
  -1 -10   2 871.664 39.9038   1
  -1  10   2 790.319 36.9463   1
   1 -10  -1 4931.93 97.5179   1
   1 -10  -1 4894.45 62.7012   1
  -1  10   1 4702.91 97.3748   1
  -1 -10   1 4637.60  65.722   1
  -1  10   1 4597.80 74.3929   1
  -1 -10   1 4817.58 96.8894   1
   1 -10   0 1680.79 51.6275   1
   1 -10   0 1573.58 28.0435   1
   1 -10   0 1679.62 31.9298   1
  -1 -10   0 1662.92 44.6496   1
  -1  10   0 1577.76   82.80   1
  -1 -10   0 1615.20  84.762   1
   1 -10   1 643.976 24.0746   1
   1  10   1 639.183 41.2683   1
  -1  10  -1 613.651 61.9688   1
  -1 -10  -1 691.551 42.2844   1
   1 -10   2 1443.91 42.8435   1
   1  10   2 1355.89 53.1322   1
  -1  10  -2 1295.86  74.824   1
  -1  10  -2 1358.87 24.6552   1
  -1 -10  -2 1338.87 53.8772   1
   1 -10   3 1852.66 37.9801   1
   1  10   3 1868.98 99.7544   1
  -1  10  -3 1847.60 50.1165   1
  -1 -10  -3 1857.72 62.6675   1
   1 -10   4 1041.16 34.9484   1
   1  10   4 1107.43 88.5658   1
  -1  10  -4 1023.57 47.7857   1
  -1 -10  -4 1088.57 92.9116   1
   1 -10   5 1298.29 46.1208   1
   1  10   5 1265.97 104.243   1
  -1  10  -5 1293.47 60.3458   1
  -1 -10  -5 1430.98 68.6335   1
   1 -10   6 77.4967 31.1931   1
   1  10   6 45.9704 43.5183   1
  -1  10  -6 61.2759 26.1381   1
  -1 -10  -6 77.6371 47.7551   1
   1 -10   7 853.309 83.4903   1
   1  10   7  880.35 109.464   1
  -1  10  -7 930.372 43.1377   1
  -1 -10  -7  960.45  70.593   1
   1 -10   8 293.698 44.8747   1
   1  10   8 282.727 56.5841   1
  -1  10  -8 331.068 38.1862   1
  -1 -10  -8 381.458 59.0481   1
   1 -10   9 104.768 72.1822   1
   1  10   9 24.7752 55.2376   1
  -1 -10  -9 105.086  56.707   1
   1 -10  10 222.294 50.3417   1
   1  10  10 108.961 62.7741   1
  -1 -10 -10 279.015  63.659   1
   1 -10  11 236.939 81.9137   1
   1  10  11 99.8489 61.1452   1
  -1  10 -11 216.342 70.6065   1
  -1 -10 -11 163.367 107.245   1
   1 -10  12 13.4604 47.7142   1
  -1  10 -12 37.8312  67.701   1
  -1 -10 -12 46.8672 101.517   1
   1 -11 -13 436.393 70.7288   1
   1  11 -13 529.159 65.6219   1
   1 -11 -13 509.682 61.0265   1
  -1 -11  13 365.056 75.3227   1
  -1  11  13 382.845 72.9957   1
   1 -11 -12 2418.32 119.443   1
   1  11 -12 2706.35 106.953   1
   1 -11 -12 2645.97 151.928   1
  -1 -11  12 2431.79 122.949   1
   1 -11 -11 706.657 73.7077   1
   1  11 -11 906.605 64.2578   1
   1 -11 -11 895.206 62.4481   1
  -1 -11  11 773.468 77.4565   1
  -1  11  11 656.353 118.004   1
   1 -11 -10-35.6255 44.7911   1
   1  11 -10-3.55789 39.3387   1
   1 -11 -10-31.9107 63.5038   1
  -1 -11  10 80.8597 78.2229   1
  -1  11  10 57.0173 74.6914   1
   1 -11  -9 154.719 47.7804   1
   1  11  -9 143.615  40.336   1
   1 -11  -9 111.514 39.0032   1
  -1 -11   9 123.904 79.9083   1
  -1  11   9 14.8974 76.8613   1
   1 -11  -8 293.319 51.2141   1
   1  11  -8 329.749 72.6602   1
   1 -11  -8 194.443 70.6775   1
  -1 -11   8 270.639 84.7122   1
  -1  11   8 155.976 79.6228   1
   1 -11  -7 3295.30 150.401   1
   1  11  -7 3257.02 87.3358   1
   1 -11  -7 3161.65 85.1862   1
  -1 -11   7 3223.68 147.795   1
  -1  11   7 2942.17 142.534   1
   1 -11  -6 3231.19 94.3979   1
   1  11  -6 3114.16 78.5088   1
   1 -11  -6 3169.38 78.0049   1
  -1 -11   6 3295.32 88.5085   1
  -1  11   6 2966.14 85.8537   1
   1 -11  -5 2908.78 83.4744   1
   1  11  -5 2818.95 107.546   1
   1 -11  -5 2808.38 68.1612   1
  -1 -11   5 2987.03 78.1802   1
  -1  11   5 2766.77 107.429   1
   1 -11  -4 2294.37 68.2525   1
   1  11  -4 2177.27 58.3161   1
   1 -11  -4 2257.92 77.9551   1
  -1 -11   4 2291.51 62.6037   1
  -1  11   4 2030.75 79.2055   1
   1 -11  -3 502.155 38.9338   1
   1  11  -3 451.723 14.7463   1
   1 -11  -3 470.696 24.5434   1
  -1  11   3 489.222 39.0026   1
  -1 -11   3 453.366 34.9752   1
  -1  11   3 429.658 23.5746   1
   1 -11  -2-2.61457 28.6131   1
   1 -11  -2-37.2414 26.1023   1
  -1  11   2 34.5415 28.1569   1
  -1 -11   2 19.8034 26.2195   1
  -1  11   2-36.8827 24.0172   1
   1 -11  -110189.70 187.836   1
   1 -11  -1 9987.97 160.632   1
  -1  11   1 9702.76 185.361   1
  -1 -11   1 9665.14  146.38   1
  -1 -11   1 9849.68 233.946   1
   1 -11   032338.50 735.514   1
   1 -11   031007.10 637.437   1
   1 -11   030706.50 636.338   1
  -1 -11   031901.40  698.89   1
  -1  11   031000.10 722.915   1
  -1 -11   031389.20 791.833   1
   1 -11   111748.30 187.778   1
   1  11   112142.80 237.153   1
  -1  11  -111363.00 216.275   1
  -1 -11  -112074.60 230.983   1
   1 -11   2 6786.66 116.466   1
   1  11   2 6821.36 187.189   1
  -1  11  -2 6419.44  125.45   1
  -1  11  -2 6605.08 109.482   1
  -1 -11  -2 6908.14 135.164   1
   1 -11   3 1248.87 48.9984   1
   1  11   3 1314.04 54.5682   1
  -1  11  -3 1230.68 27.5268   1
  -1 -11  -3 1270.30 55.5521   1
   1 -11   4 258.241 41.9925   1
   1  11   4 190.381 40.3021   1
  -1  11  -4  216.22 34.4834   1
  -1 -11  -4 216.801 74.9227   1
   1 -11   5 30.8962 42.2938   1
   1  11   5 9.06869 37.5545   1
  -1  11  -5-5.66131 33.9691   1
  -1 -11  -5 -16.571 41.8348   1
   1 -11   6 2615.36 109.509   1
   1  11   6 2453.64 143.542   1
  -1  11  -6 2561.60 61.3682   1
  -1 -11  -6 2741.17 101.072   1
   1 -11   7 1552.45 64.5356   1
   1  11   7 1376.27 81.0865   1
  -1  11  -7 1627.24 81.2292   1
  -1 -11  -7 1717.06 87.0908   1
   1 -11   8 5.25808 35.1696   1
   1  11   8  29.232 77.4246   1
  -1  11  -8 54.5042 49.1544   1
  -1 -11  -8-22.0526 50.5453   1
   1 -11   9  415.64 83.6565   1
   1  11   9 517.783 109.946   1
  -1  11  -9  517.01 69.9948   1
  -1 -11  -9 642.852 67.7427   1
   1 -11  10 606.358 57.4431   1
   1  11  10  585.78 119.824   1
  -1  11 -10 728.943 78.2885   1
  -1 -11 -10 757.499 72.7856   1
   1 -11  11 201.245 83.5833   1
  -1  11 -11 198.629 42.1861   1
  -1 -11 -11 280.099 110.012   1
   1 -11  12 11.2241 45.9135   1
   1  11  12-50.9703 98.9717   1
  -1  11 -12-1.74216  39.005   1
  -1 -11 -12 46.9199  60.423   1
   1 -12 -13 92.5678 60.1752   1
   1  12 -13  202.78 54.9461   1
   1 -12 -13 42.2256 51.3019   1
  -1 -12  13 33.3665 63.4881   1
  -1  12  13 58.9359 99.1872   1
   1 -12 -12 1651.85 100.979   1
   1  12 -12 1935.29 91.1199   1
   1 -12 -12 1785.80 83.7968   1
  -1 -12  12 1726.60  103.14   1
  -1  12  12 1359.63 98.9097   1
   1 -12 -11 1787.24 98.6828   1
   1  12 -11 2043.59 84.4169   1
   1 -12 -11 1838.93 81.4011   1
  -1 -12  11 1791.78 100.985   1
   1 -12 -10 25.1496 49.6384   1
   1  12 -10 95.9952 70.7494   1
   1 -12 -10 85.7782  40.261   1
  -1 -12  10  11.739 48.2439   1
  -1  12  10 50.4205 44.9528   1
   1 -12  -9 505.256 57.1379   1
   1  12  -9 602.804 83.2692   1
   1 -12  -9  538.29 78.6632   1
  -1 -12   9 575.875 95.1324   1
  -1  12   9 446.585 54.1687   1
   1 -12  -8 2597.84 145.784   1
   1  12  -8 2556.34 79.2383   1
   1 -12  -8 2484.26 78.7296   1
  -1 -12   8 2544.98 141.337   1
  -1  12   8 2325.98  87.932   1
   1 -12  -7 2463.45 86.8363   1
   1  12  -7 2433.06 113.595   1
   1 -12  -7 2447.30 112.434   1
  -1 -12   7 2534.24 85.2249   1
   1 -12  -6  94.741 67.2729   1
   1  12  -6 73.3792 31.8752   1
   1 -12  -6 21.7721 30.4158   1
  -1 -12   6 13.7308 37.1277   1
  -1  12   6 99.6509 55.8948   1
   1 -12  -5 2438.05 75.0715   1
   1  12  -5 2265.83 64.2813   1
   1 -12  -5 2246.14 60.0223   1
  -1 -12   5 2383.14 107.082   1
  -1  12   5 2065.98  62.779   1
   1 -12  -4  46.263 33.3435   1
   1  12  -4 23.5434 8.46629   1
   1  12  -4 39.3452 27.0278   1
   1 -12  -4 22.0988 22.9806   1
  -1 -12   4 9.53761 29.4099   1
  -1  12   4 67.8297 39.2972   1
   1 -12  -3  100.23 53.8263   1
   1  12  -3 45.7891 11.6001   1
   1 -12  -3 78.9415 33.0341   1
  -1  12   3 67.5831 31.4782   1
  -1 -12   3 28.3038 27.9123   1
  -1  12   3 37.9074 18.3962   1
   1 -12  -2 599.208 38.7722   1
   1 -12  -2 538.141 35.6125   1
  -1  12   2 527.219 65.5801   1
  -1 -12   2 588.842 35.0225   1
  -1  12   2 481.486  32.639   1
   1 -12  -111211.80 208.875   1
   1 -12  -110862.60 180.711   1
  -1  12   110921.00 262.379   1
  -1 -12   110622.20 168.501   1
  -1 -12   110983.20 254.674   1
   1 -12   0 7272.79 137.461   1
   1 -12   0 7167.87 106.574   1
   1 -12   0 7290.34 112.455   1
  -1 -12   0 6931.13 126.348   1
  -1  12   0 7001.76 179.717   1
  -1 -12   0 7094.30 136.593   1
   1 -12   1 3173.17 54.1414   1
   1  12   1 3141.69 114.857   1
  -1 -12  -1 3114.40  56.625   1
  -1  12  -1 3083.75 102.575   1
  -1 -12  -1 3304.87 78.3095   1
   1 -12   2 6814.00 98.6266   1
   1  12   2 6894.19 141.603   1
  -1  12  -2 6644.45 168.809   1
  -1 -12  -2 6972.92 138.957   1
   1 -12   3 4827.48 77.0989   1
   1  12   3 4939.00 160.427   1
  -1  12  -3 4671.33 97.4061   1
  -1  12  -3 4715.16 70.6789   1
  -1 -12  -3 4990.04 159.542   1
   1 -12   4 2395.55 52.2657   1
   1  12   4 2403.29 80.0511   1
  -1  12  -4 2409.49 64.2655   1
  -1 -12  -4 2531.39 81.6282   1
   1 -12   5 499.094 33.2803   1
   1  12   5 520.495  86.322   1
  -1  12  -5 489.616  45.491   1
  -1 -12  -5 537.602 94.9144   1
   1 -12   612195.50 253.065   1
   1  12   612359.40 302.513   1
  -1  12  -611829.90 274.375   1
  -1 -12  -612721.90 296.574   1
   1 -12   7 7261.16 164.727   1
   1  12   7 7333.86 200.552   1
  -1  12  -7 7317.63 187.194   1
  -1 -12  -7 7933.68 201.917   1
   1 -12   8 493.277 74.4438   1
   1  12   8 422.909 58.9304   1
  -1  12  -8 478.466 37.6111   1
  -1 -12  -8 514.842 63.0324   1
   1 -12   9 201.312  43.425   1
   1  12   9 139.263 55.6706   1
  -1  12  -9 268.467 35.7099   1
  -1 -12  -9 290.992 99.2506   1
   1 -12  10 52.9661 42.0447   1
   1  12  10 89.6916  54.548   1
  -1  12 -10 114.989  35.788   1
  -1 -12 -10  10.077  97.823   1
  -1 -12 -10 3.94523 95.8601   1
   1 -12  11 14.8725 41.7738   1
   1  12  11-47.8615 53.8247   1
  -1  12 -11-8.93588 35.9449   1
  -1 -12 -11-28.6571  56.981   1
   1 -12  12 90.8914 48.2171   1
   1  12  12 61.7132 62.9673   1
  -1  12 -12 109.874 68.7247   1
  -1 -12 -12 51.9166   64.64   1
   1 -13 -13 117.641 99.8952   1
   1  13 -13 132.264 86.5262   1
   1 -13 -13 59.0911 80.6058   1
  -1 -13  13 60.0034 103.103   1
  -1  13  13 8.91992 57.1026   1
   1 -13 -12 79.0201 91.8629   1
   1  13 -12 9.15575 81.2629   1
   1 -13 -12-8.52073 43.9694   1
  -1 -13  12-83.8885 56.7539   1
  -1  13  12-69.5911 87.7238   1
   1 -13 -11 1407.33 139.891   1
   1  13 -11 1638.52 76.5756   1
   1 -13 -11 1501.68 112.686   1
  -1 -13  11 1382.59 92.3045   1
  -1  13  11 1094.97 133.159   1
   1 -13 -10 288.262 92.1585   1
   1  13 -10 227.812 47.4831   1
   1 -13 -10  252.51  44.571   1
  -1 -13  10 200.435 53.5699   1
  -1  13  10 280.768 86.3568   1
   1 -13  -9 182.979 84.8055   1
   1  13  -9 189.974  41.911   1
   1 -13  -9 176.422 67.5881   1
  -1 -13   9 176.551 48.9093   1
  -1  13   9 50.3225  76.275   1
   1 -13  -8 146.067  48.236   1
   1  13  -8 230.217 66.6599   1
   1 -13  -8 157.682 38.2158   1
  -1 -13   8 124.951 45.8587   1
  -1  13   8 62.3178 70.7815   1
   1 -13  -7-5.84985 42.4434   1
   1  13  -7 90.8187 34.4264   1
   1 -13  -7 24.9138 33.0225   1
  -1 -13   7 33.0683 39.9016   1
  -1  13   7 61.0958  35.261   1
   1 -13  -6 75.1084 40.3677   1
   1  13  -6 74.8018 31.9619   1
   1 -13  -6 21.2543 51.5394   1
  -1 -13   6 70.5839 36.1492   1
  -1  13   6 39.5578 31.7281   1
   1 -13  -5 1074.07 91.8054   1
   1  13  -5 905.029 73.0768   1
   1 -13  -5 1003.17 67.2819   1
  -1 -13   5 925.852 48.9369   1
  -1  13   5 861.614 43.1017   1
   1 -13  -4 2266.43 110.923   1
   1 -13  -4 2100.39 77.7326   1
  -1 -13   4 2133.13 62.7713   1
   1  13  -3 563.364 18.2075   1
   1 -13  -3 628.595 40.9834   1
   1 -13  -3 591.213 26.8361   1
  -1  13   3 597.754 42.2323   1
  -1 -13   3 613.408 37.9102   1
  -1  13   3 522.496  26.121   1
   1 -13  -2 163.504 32.7068   1
   1 -13  -2 139.515 17.1477   1
  -1  13   2 166.967 54.5864   1
  -1 -13   2 177.078 29.2438   1
  -1  13   2 122.719 26.6395   1
   1 -13  -1 1626.23 50.3663   1
   1 -13  -1 1552.11 42.0672   1
  -1  13   1 1522.81 51.3109   1
  -1 -13   1 1468.28 34.2045   1
  -1 -13   1 1598.75 51.3862   1
   1 -13   0 85.5301 28.9808   1
   1 -13   0  124.47 11.0085   1
   1 -13   0 119.708 20.8123   1
  -1 -13   0 97.6685 25.8021   1
  -1  13   0 96.0383 28.3027   1
  -1 -13   0 94.8282 30.9751   1
   1 -13   1 1925.79 40.8937   1
   1  13   1 1887.60 59.7214   1
   1 -13   1 1957.34 41.7593   1
  -1 -13  -1 1935.79 60.3787   1
  -1  13  -1 1914.67 53.3162   1
  -1 -13  -1 1938.90 59.2679   1
   1 -13   2 614.411 32.6063   1
   1  13   2 655.699  41.783   1
  -1  13  -2 654.874 35.3092   1
  -1 -13  -2 666.749 43.7497   1
   1 -13   3 316.343 34.6591   1
   1  13   3 238.173 38.5566   1
  -1  13  -3 190.163 52.6335   1
  -1  13  -3 277.564  17.438   1
  -1 -13  -3 274.691 70.4489   1
   1 -13   4 123.738 22.8384   1
   1  13   4 133.775 39.1008   1
  -1  13  -4 123.213 18.7476   1
  -1 -13  -4 86.8346 42.8645   1
   1 -13   5 2960.89 67.9638   1
   1  13   5 2948.50 97.3028   1
  -1  13  -5 2779.71 56.8843   1
  -1 -13  -5 2958.20  150.71   1
   1 -13   6-9.40588 30.7728   1
   1  13   6-70.0675 45.9408   1
  -1  13  -6-114.644  43.488   1
  -1 -13  -6 82.8664 86.8571   1
   1 -13   7 497.513 73.5965   1
   1  13   7 635.794 63.3078   1
  -1  13  -7 578.775 37.6836   1
  -1 -13  -7  533.35  112.26   1
   1 -13   8 0.72975 32.3607   1
   1  13   8-50.9077 76.8808   1
  -1  13  -8-18.4752 27.6669   1
  -1 -13  -8 31.0594 84.5076   1
   1 -13   9 272.779 43.5345   1
   1  13   9 175.278 57.9056   1
  -1  13  -9  342.92 59.6072   1
  -1 -13  -9 270.345 104.852   1
   1 -13  10 50.6519 68.7174   1
   1  13  10 61.8901 54.4666   1
  -1  13 -10 167.777 58.0619   1
  -1 -13 -10 33.5758 57.7564   1
   1 -13  11-27.3633 40.7369   1
   1  13  11  52.453 54.7096   1
  -1  13 -11 98.7826 59.2399   1
  -1 -13 -11-55.8187 55.4657   1
   1 -13  12-76.3529 79.7039   1
   1  13  12 49.9129 61.2094   1
  -1  13 -12 80.1765 39.7061   1
  -1 -13 -12 10.5028 62.8666   1
   1 -14 -13 256.339 114.875   1
   1  14 -13 397.427  60.889   1
   1 -14 -13  466.89 91.2781   1
  -1 -14  13 289.361 118.253   1
  -1  14  13 238.982 65.5347   1
   1 -14 -12 35.4508 95.1842   1
   1  14 -12 115.107 49.0787   1
   1 -14 -12 97.0806 44.7294   1
  -1 -14  12-132.122 96.5239   1
  -1  14  12 50.5252  52.942   1
   1 -14 -11 11.8874 84.4289   1
   1  14 -11 35.2388 42.7443   1
   1 -14 -11 37.5963  65.333   1
  -1 -14  11 21.2709 49.7599   1
  -1  14  11-76.6356 44.8781   1
   1 -14 -10 27.7007 46.1491   1
   1  14 -10 76.4777 38.9964   1
   1 -14 -10-65.3749 35.5873   1
  -1 -14  10  2.1996 45.7405   1
  -1  14  10-7.76449 40.9439   1
   1 -14  -9 707.518 63.1278   1
   1  14  -9 747.095 85.5737   1
   1 -14  -9 678.219 49.2839   1
  -1 -14   9 688.976 59.7242   1
  -1  14   9 497.546 54.7555   1
   1 -14  -8 75.6038 45.1136   1
   1  14  -8 18.3787 36.5649   1
   1 -14  -8 40.8907 58.9307   1
  -1 -14   8 152.453 42.1724   1
  -1  14   8 50.5792 37.9619   1
   1 -14  -7 372.171 85.8768   1
   1  14  -7 319.469 66.2078   1
   1 -14  -7 336.292 37.7197   1
  -1 -14   7 306.564 45.9895   1
  -1  14   7 176.617 69.4812   1
   1 -14  -6 156.292 43.7858   1
   1  14  -6 195.553 34.5264   1
   1 -14  -6 151.718 32.2577   1
  -1 -14   6 254.173 67.6383   1
  -1  14   6 137.126 34.0717   1
   1 -14  -5 80.2683  37.416   1
   1  14  -5 25.1405 17.7751   1
   1  14  -5 44.2813 30.0991   1
   1 -14  -5 27.0366 26.5027   1
  -1 -14   5-13.9578 32.8695   1
  -1  14   5 29.3971 26.1881   1
   1 -14  -4 69.4943 35.8225   1
   1  14  -4 64.9926 15.8158   1
   1 -14  -4 58.3568 24.1178   1
  -1 -14   4 129.307  54.267   1
  -1  14   4 83.7121 23.4602   1
   1  14  -3 545.184  19.688   1
   1 -14  -3 578.464 42.4552   1
   1 -14  -3 581.995 45.4097   1
  -1  14   3  542.19 42.5453   1
  -1 -14   3 590.677 37.9951   1
  -1  14   3 534.568 42.6264   1
   1 -14  -2 1089.96 75.1989   1
   1 -14  -2 979.193 27.4533   1
  -1  14   2 971.625 46.0967   1
  -1 -14   2 1065.17   41.93   1
  -1  14   2 904.864 39.5443   1
   1 -14  -1 727.614 39.6439   1
   1 -14  -1 768.775 33.9136   1
  -1  14   1 727.234 40.5183   1
  -1 -14   1 714.044 17.4861   1
  -1 -14   1 773.618 39.7484   1
   1 -14   0-5.21082 25.4562   1
   1 -14   0  -7.029 10.1165   1
   1 -14   0-0.81438 19.5244   1
  -1 -14   0 5.97034 13.2775   1
  -1  14   0-19.8011 25.6332   1
  -1 -14   0 -9.8566 27.3037   1
   1 -14   1 660.432  17.681   1
   1 -14   1 660.957 18.1012   1
   1  14   1 644.015 40.7698   1
  -1 -14  -1 630.976  41.885   1
  -1  14  -1 604.541 61.1055   1
  -1 -14  -1 661.747 42.3438   1
   1 -14   2 165.212 26.1306   1
   1  14   2 131.613 59.4622   1
  -1  14  -2 173.157 48.4355   1
  -1 -14  -2 159.093 36.7365   1
   1 -14   3  33.877 16.7355   1
   1  14   3 9.05627 33.3621   1
  -1  14  -3 30.6157 26.1056   1
  -1  14  -3 4.83671 13.8935   1
  -1 -14  -3 53.7078 63.0685   1
   1 -14   4 15.4268 34.2801   1
   1  14   4-46.0263 35.9458   1
  -1  14  -4-28.4439 26.3209   1
  -1  14  -4 10.1537 16.1092   1
  -1 -14  -4-28.1939 38.8156   1
   1 -14   5 918.722 61.9165   1
   1  14   5 797.026 60.1355   1
  -1  14  -5  851.60 31.9419   1
  -1 -14  -5 943.477 62.6192   1
   1 -14   6 2607.68 106.684   1
   1  14   6 2705.49 155.326   1
  -1  14  -6 2707.00 60.6457   1
  -1 -14  -6 2800.99 165.172   1
   1 -14   7 4030.36 141.145   1
   1  14   7 4164.19 136.085   1
  -1  14  -7 4156.18 118.463   1
  -1 -14  -7 4394.81  203.04   1
   1 -14   8 308.157 40.2565   1
   1  14   8 318.075 57.6242   1
  -1  14  -8  322.18 54.6954   1
  -1 -14  -8 444.913 101.777   1
   1 -14   9  30.386 36.8607   1
   1  14   9-30.6886 85.7415   1
  -1  14  -9  31.027 29.9981   1
  -1 -14  -9 26.0361 53.2168   1
   1 -14  10  18.385 63.7619   1
   1  14  10-49.0037 86.3202   1
  -1  14 -10 23.2741 31.9289   1
  -1 -14 -10 25.7832 54.4806   1
   1 -14  11 50.3938 43.7518   1
   1  14  11-80.1947 58.9035   1
  -1  14 -11 111.038 37.4795   1
  -1 -14 -11 107.299 60.6653   1
   1 -14  12 2.15005 75.7437   1
   1  14  12 -2.1993 60.1516   1
  -1  14 -12 42.3924 38.0508   1
  -1 -14 -12-8.90608 62.0597   1
   1 -15 -12 108.311 58.8539   1
   1  15 -12 99.1989 84.0121   1
   1 -15 -12 151.492 46.3841   1
  -1 -15  12 111.828 100.422   1
  -1  15  12 81.4607 90.2632   1
   1 -15 -11 301.853 61.7698   1
   1  15 -11 374.342 85.8958   1
   1 -15 -11 333.661 46.9824   1
  -1 -15  11 289.899 100.359   1
  -1  15  11 224.846 55.0511   1
   1 -15 -10 -7.1282 49.5115   1
   1  15 -10 82.1295 68.4782   1
   1 -15 -10 34.2072 63.6035   1
  -1 -15  10 94.3047 47.0056   1
  -1  15  10 36.3813 72.5943   1
   1 -15  -9 309.429 54.4468   1
   1  15  -9 251.355 42.7694   1
   1 -15  -9 247.503 40.4502   1
  -1 -15   9 170.006 49.4483   1
  -1  15   9 113.627 76.3196   1
   1 -15  -8 86.6248 73.7515   1
   1  15  -8-26.8126 59.7622   1
   1 -15  -8 68.4165 55.6649   1
  -1 -15   8 43.0694 41.6117   1
  -1  15   8 38.5583 62.0257   1
   1 -15  -7 32.1989 44.0212   1
   1  15  -7 66.0466  34.718   1
   1 -15  -7 25.8949 54.1022   1
  -1 -15   7 100.086 67.5482   1
  -1  15   7 52.4365 33.9408   1
   1 -15  -6 69.2661 73.7764   1
   1  15  -6 207.148 57.0562   1
   1 -15  -6 115.898 30.6488   1
  -1 -15   6 118.006 66.9044   1
  -1  15   6  72.915 54.9379   1
   1 -15  -5 502.357 49.9907   1
   1 -15  -5 522.237 34.5763   1
  -1 -15   5 542.388 43.3551   1
  -1  15   5 420.471 57.5329   1
   1 -15  -4 95.1081 36.9084   1
   1  15  -4 64.9639 16.4815   1
   1 -15  -4 85.6247  24.014   1
  -1 -15   4 75.8279 54.6298   1
  -1  15   4 48.9829 40.9597   1
   1  15  -3 783.532 23.4642   1
   1 -15  -3 844.072 46.4435   1
   1 -15  -3 831.112 49.3952   1
  -1 -15   3 880.631 42.5458   1
  -1  15   3 745.694 46.4194   1
   1 -15  -2-18.2697 29.2001   1
   1 -15  -2-4.73187 27.9512   1
  -1  15   2 37.5453 29.7185   1
  -1 -15   2-1.27062 26.9496   1
  -1  15   2-16.3934 14.6525   1
  -1 -15   2 17.7663 27.4456   1
   1 -15  -1 1044.51 71.7091   1
   1 -15  -1 923.371 24.5568   1
  -1  15   1 979.905 44.5428   1
  -1 -15   1 948.779 31.1597   1
  -1 -15   1 918.959 72.7943   1
   1 -15   0 134.141 29.9329   1
   1 -15   0 127.248 12.4023   1
   1 -15   0 119.363 14.2849   1
  -1  15   0 164.586 50.6022   1
  -1 -15   0 141.694 26.6584   1
  -1 -15   0 84.2465  32.331   1
   1 -15   1  24.097 20.4859   1
   1 -15   1 42.5389 21.4536   1
  -1 -15  -1 28.6045 18.1849   1
  -1  15  -1 35.3567 26.9292   1
  -1 -15  -1 37.1726  31.716   1
   1 -15   2 6.96459 24.2895   1
   1  15   2 29.7549 31.4419   1
  -1 -15  -2 45.7979 39.1312   1
  -1  15  -2 47.1955 25.8257   1
  -1 -15  -2 5.30689 33.0836   1
   1 -15   3  167.69 32.3441   1
   1  15   3 220.179 65.1031   1
  -1  15  -3 142.222 29.1258   1
  -1 -15  -3 129.214 72.2221   1
   1 -15   4 1602.31 40.6889   1
   1  15   4 1661.91 104.218   1
  -1  15  -4 1464.57 78.3899   1
  -1  15  -4 1552.33 36.0584   1
  -1 -15  -4 1716.64 71.9416   1
   1 -15   5 3596.23 77.5094   1
   1  15   5 3731.15 112.753   1
  -1  15  -5 3583.35 90.5004   1
  -1 -15  -5 3892.34 113.322   1
   1 -15   6 3799.39 88.8092   1
   1  15   6 3785.71 125.237   1
  -1  15  -6 3839.22 76.6375   1
  -1 -15  -6 4144.29 126.392   1
   1 -15   7 1229.52 53.4699   1
   1  15   7 1170.03 121.641   1
  -1  15  -7 1302.26 43.7872   1
  -1 -15  -7 1483.41 79.8024   1
   1 -15   8 595.445 45.1234   1
   1  15   8 558.322 64.8172   1
  -1  15  -8 669.946 37.5417   1
  -1 -15  -8 741.911 69.7337   1
   1 -15   9 55.2322 63.7826   1
   1  15   9 137.675 54.3009   1
  -1  15  -9 97.4516 52.2636   1
  -1 -15  -9 138.273 57.8619   1
   1 -15  10 122.904 40.4731   1
   1  15  10 97.9324 56.0289   1
  -1  15 -10 119.099  57.244   1
  -1 -15 -10 169.157 60.5758   1
   1 -15  11 41.7034 42.8626   1
   1  15  11  38.435 99.8074   1
  -1  15 -11 87.2699 60.1186   1
  -1 -15 -11 119.447 61.6203   1
   1 -16 -12 67.6866 55.4159   1
   1  16 -12-29.2442 45.3971   1
   1 -16 -12 59.8574 70.0303   1
  -1 -16  12 26.2931 53.1624   1
  -1  16  12 16.2451 48.8429   1
   1 -16 -11-20.3341 51.5596   1
   1  16 -11-29.6135 41.7496   1
   1 -16 -11-24.7969  39.055   1
  -1 -16  11-11.3158 82.1793   1
  -1  16  11 17.4694 44.3671   1
   1 -16 -10 279.103 57.9669   1
   1  16 -10 298.363 46.4495   1
   1 -16 -10 297.128 72.5318   1
  -1 -16  10 329.491 89.0552   1
  -1  16  10 142.069 48.5448   1
   1 -16  -9  96.366  81.961   1
   1  16  -9 106.606 64.6771   1
   1 -16  -9  52.878 36.3608   1
  -1 -16   9  150.30 75.5139   1
  -1  16   9  40.604 40.0092   1
   1 -16  -8 30.1269 42.6405   1
   1  16  -8 4.71456 34.2528   1
   1 -16  -8 12.6653 31.6221   1
  -1 -16   8 5.21308  67.304   1
  -1  16   8-12.8362 34.1076   1
   1 -16  -7 329.174 51.5433   1
   1  16  -7 323.143 67.4332   1
   1 -16  -7 372.054  60.579   1
  -1 -16   7 387.277 77.5897   1
  -1  16   7 248.888 65.6374   1
   1 -16  -6 73.7612 42.2548   1
   1  16  -6 46.1559 20.2975   1
   1  16  -6 61.2834 33.2596   1
   1 -16  -6 105.251 50.5963   1
  -1 -16   6 100.923 37.0964   1
  -1  16   6 57.5806  29.965   1
   1 -16  -5 1363.59 104.689   1
   1 -16  -5 1251.04 73.0621   1
  -1 -16   5 1410.46 56.8371   1
   1 -16  -4 475.291 75.4499   1
   1  16  -4 392.119 20.5492   1
   1 -16  -4 438.484 49.0629   1
  -1 -16   4 497.824 65.1473   1
  -1  16   4 412.989 48.8275   1
   1  16  -3 177.666 18.0699   1
   1 -16  -3 143.417 64.4329   1
   1 -16  -3  210.74 23.4413   1
  -1 -16   3 207.361 32.9296   1
  -1  16   3 161.531 21.3246   1
   1 -16  -2  77.158 32.6159   1
   1 -16  -2  95.642 31.8468   1
  -1  16   2 131.653  33.341   1
  -1 -16   2 107.159 30.1076   1
  -1  16   2 56.7532 28.6763   1
  -1 -16   2 57.8918 31.0989   1
   1 -16  -1 1492.14 80.8888   1
   1 -16  -1 1383.70 30.8567   1
  -1  16   1 1421.43 84.7541   1
  -1 -16   1 1393.95 38.3066   1
  -1 -16   1 1369.07 51.4748   1
   1 -16   0 566.653 37.9377   1
   1 -16   0 575.058 17.7013   1
   1 -16   0 573.745 19.6948   1
  -1  16   0 501.134  39.028   1
  -1 -16   0  539.55 34.4844   1
  -1 -16   0 571.577 68.5429   1
   1 -16   1 536.678 28.9238   1
   1 -16   1 502.821 18.2457   1
  -1 -16  -1 473.767 43.6149   1
  -1  16  -1 505.713 36.0197   1
  -1 -16  -1  490.80 42.4299   1
   1 -16   2 468.521 20.2506   1
   1  16   2 466.628 42.2268   1
  -1 -16  -2 438.667 29.5358   1
  -1  16  -2 482.301 57.9708   1
  -1 -16  -2  495.07 44.3793   1
   1 -16   3 1151.07 31.4621   1
   1  16   3 1136.13 56.3039   1
  -1 -16  -3 1160.47 45.1195   1
  -1  16  -3 1044.52  44.634   1
  -1 -16  -3 1239.15 60.0852   1
   1 -16   4 33.9993 35.0196   1
   1  16   4 39.1772 36.7652   1
  -1  16  -4 38.3895 26.7795   1
  -1  16  -4  49.012 16.9934   1
  -1 -16  -4 7.27733 41.9165   1
   1 -16   5 266.572   28.44   1
   1  16   5 256.217 46.5881   1
  -1  16  -5 187.501 31.8136   1
  -1  16  -5 272.139 37.9455   1
  -1 -16  -5  303.03 50.7604   1
   1 -16   6 1152.25 45.3813   1
   1  16   6 1115.31 110.942   1
  -1  16  -6 1079.19 57.7318   1
  -1 -16  -6 1186.27 72.7852   1
   1 -16   7 264.276 34.6638   1
   1  16   7 172.086 51.5173   1
  -1  16  -7  271.97 27.7781   1
  -1 -16  -7 270.372 56.5177   1
   1 -16   8 760.859 77.3425   1
   1  16   8 703.219 115.698   1
  -1  16  -8 820.266 62.0586   1
  -1 -16  -8 988.916 73.2662   1
   1 -16   9 75.3375 57.1076   1
   1  16   9 23.7989 49.3109   1
  -1  16  -9-45.7881 27.8939   1
  -1 -16  -9-26.3558  52.206   1
   1 -16  10 42.6129 36.6163   1
   1  16  10-15.2961 52.8001   1
  -1  16 -10 4.90806 29.9274   1
  -1 -16 -10-22.1427  54.696   1
   1 -16  11 74.1203 69.5696   1
   1  16  11 45.9488 58.9246   1
  -1  16 -11  56.175 34.8695   1
  -1 -16 -11 41.2611 61.8862   1
   1 -17 -12-64.6465 94.2992   1
   1  17 -12-11.3199 44.4242   1
   1 -17 -12 7.37471 69.0794   1
  -1 -17  12-32.0782 52.8443   1
  -1  17  12 6.56282 47.7263   1
   1 -17 -11 294.729 97.6878   1
   1  17 -11 129.313 47.2535   1
   1 -17 -11 151.443 42.3512   1
  -1 -17  11 173.902 89.9007   1
  -1  17  11 98.7349 50.2509   1
   1 -17 -10  142.26  85.714   1
   1  17 -10 57.5004 66.7686   1
   1 -17 -10 28.1475 62.6594   1
  -1 -17  10 2.31618 77.5471   1
  -1  17  10  12.351 41.9752   1
   1 -17  -9 63.6045 46.8018   1
   1  17  -9 33.2963 37.2885   1
   1 -17  -9 5.64491 34.0504   1
  -1 -17   9 31.6501  72.647   1
  -1  17   9 24.2394 63.8589   1
   1 -17  -8 139.331 46.9491   1
   1  17  -8 54.9465 37.3779   1
   1 -17  -8 111.922 33.8817   1
  -1 -17   8 91.9216 71.7245   1
  -1  17   8 52.8452 35.9334   1
   1 -17  -7 184.218  74.236   1
   1  17  -7 74.2061 34.7149   1
   1 -17  -7 55.7038  31.059   1
  -1 -17   7 71.7066 66.6905   1
  -1  17   7 39.3938 33.2353   1
   1 -17  -6 182.697 44.3617   1
   1  17  -6  113.14 20.4819   1
   1 -17  -6  173.30 52.1801   1
  -1 -17   6 165.424 39.1353   1
  -1  17   6  96.861 31.7192   1
   1 -17  -5 747.495 53.8632   1
   1 -17  -5 675.195 61.5978   1
  -1 -17   5 751.047 47.2928   1
   1  17  -4  128.17 18.0119   1
   1 -17  -4  162.50 38.2474   1
   1 -17  -4 147.252 42.6755   1
  -1 -17   4 162.922 33.8363   1
  -1  17   4 116.261 24.6807   1
   1  17  -3 4.28756 15.7161   1
   1 -17  -3-45.3538 32.7759   1
   1 -17  -3-4.36789 19.8402   1
  -1 -17   3-12.5256 28.3675   1
  -1  17   3 10.3766  17.893   1
   1 -17  -2 742.889 45.1676   1
   1 -17  -2 705.258 26.8164   1
  -1  17   2  709.13 44.9129   1
  -1 -17   2 745.087 40.5275   1
  -1 -17   2 711.698 71.1358   1
   1 -17  -1 380.604 36.7567   1
   1 -17  -1 388.532 20.3299   1
  -1  17   1 358.467 63.0927   1
  -1 -17   1 362.883 37.2665   1
   1 -17   0 254.589 56.0092   1
   1 -17   0 240.716 25.0805   1
   1 -17   0 248.503 28.6944   1
  -1  17   0 222.941 33.8665   1
  -1 -17   0 231.085 31.5698   1
  -1 -17   0 217.521 62.3977   1
   1 -17   1  389.89 27.9981   1
   1 -17   1  344.26 28.8576   1
  -1 -17  -1 338.909 40.6693   1
  -1  17  -1 377.157 56.9184   1
  -1 -17  -1 407.344 41.2525   1
   1 -17   2 5.28226 24.8591   1
   1  17   2  63.329 55.7037   1
  -1 -17  -2 28.5391 39.0962   1
  -1  17  -2-20.3049 26.3528   1
  -1 -17  -2 54.1403 34.6673   1
   1 -17   3 301.157 21.3614   1
   1  17   3 332.639 69.1941   1
  -1 -17  -3 292.163 54.7736   1
  -1  17  -3 282.033  30.661   1
  -1 -17  -3 290.255 45.5279   1
   1 -17   4 16.5392 33.5343   1
   1  17   4 69.5698 61.3049   1
  -1  17  -4-64.8121 43.6591   1
  -1 -17  -4-74.3969 70.5737   1
   1 -17   5  18.553 38.7051   1
   1  17   5-10.9128 68.8464   1
  -1  17  -5-21.4464 44.8588   1
  -1  17  -5 50.0097 18.9426   1
  -1 -17  -5 38.4628 43.9589   1
   1 -17   6-56.5498   41.62   1
   1  17   6-21.1776 39.9541   1
  -1  17  -6 23.3016 25.3099   1
  -1  17  -6 7.06315 20.0781   1
  -1 -17  -6-10.7705 44.3495   1
   1 -17   7 582.649 64.5519   1
   1  17   7  526.63 60.8317   1
  -1  17  -7 610.671 52.4034   1
  -1 -17  -7 724.142 65.1869   1
   1 -17   8 638.693 72.5134   1
   1  17   8  571.57 66.2882   1
  -1  17  -8 751.407 38.0344   1
  -1 -17  -8 812.141 70.6178   1
   1 -17   9 43.1612 32.0385   1
   1  17   9  10.766 83.0931   1
  -1  17  -9-14.2604 27.0152   1
  -1 -17  -9-80.7983 51.7184   1
   1 -17  10  39.795 37.0104   1
   1  17  10 24.9195  90.775   1
  -1  17 -10-8.16581 50.9691   1
  -1 -17 -10 18.7469 55.8532   1
   1 -17  11 34.6242 68.2853   1
   1  17  11 45.1171 57.0486   1
  -1  17 -11 29.7271 56.4865   1
  -1 -17 -11 66.6355  103.00   1
   1 -18 -12 16.5969 98.9494   1
   1  18 -12  108.21 76.7073   1
   1 -18 -12 11.9347 70.2135   1
  -1 -18  12 60.4478 53.8869   1
  -1  18  12-83.6195 81.7608   1
   1 -18 -11 19.6245 53.5942   1
   1  18 -11-50.5473 72.7683   1
   1 -18 -11 31.0157 38.0862   1
  -1 -18  11 61.4528  49.265   1
  -1  18  11 12.6273 73.5532   1
   1 -18 -10-28.3344 49.9231   1
   1  18 -10-15.3244 39.0931   1
   1 -18 -10 -11.265 35.0189   1
  -1 -18  10 31.2892 75.1087   1
  -1  18  10 9.62962 38.3254   1
   1 -18  -9 95.4017 51.0847   1
   1  18  -9 99.8926 40.3964   1
   1 -18  -9 48.3736 59.5311   1
  -1 -18   9 166.231   76.96   1
  -1  18   9 38.8705 39.3918   1
   1 -18  -8 121.131 73.7755   1
   1  18  -8-4.77825  12.705   1
   1  18  -8 -69.921 58.0755   1
   1 -18  -8-1.63439 29.6344   1
  -1 -18   8 46.9036 65.9632   1
  -1  18   8 16.5786 32.9623   1
   1 -18  -7 70.4996 43.4015   1
   1  18  -7 12.7065 12.1257   1
   1  18  -7 13.1914 33.8181   1
   1 -18  -7 34.2324 29.2872   1
  -1 -18   7  88.689   37.60   1
  -1  18   7 3.81303 31.0906   1
   1 -18  -6 154.704 75.3895   1
   1  18  -6 83.6474 19.5336   1
   1 -18  -6 144.472 29.6685   1
  -1 -18   6 127.697 38.0449   1
  -1  18   6-14.5443 52.2284   1
   1 -18  -5 92.2289 40.1515   1
   1  18  -5 50.7219 11.1032   1
   1 -18  -5 83.3057 26.7856   1
  -1 -18   5  52.406 35.3521   1
  -1  18   5 73.5287 45.8181   1
   1  18  -4 340.155 21.5532   1
   1 -18  -4  439.21  43.846   1
   1 -18  -4 401.774 29.2392   1
  -1 -18   4 384.522 38.4563   1
  -1  18   4 312.679 46.4461   1
   1  18  -3 216.042 19.7999   1
   1 -18  -3  226.16 39.0296   1
   1 -18  -3 217.707 40.6382   1
  -1 -18   3 191.112 34.9422   1
  -1  18   3 211.707 37.1818   1
   1 -18  -2 139.699 60.1211   1
   1 -18  -2 101.843 20.0632   1
  -1  18   2 163.775 35.2797   1
  -1 -18   2  178.41 32.3807   1
  -1 -18   2 148.834 33.9206   1
   1 -18  -1 988.576 46.7483   1
   1 -18  -1 937.756 27.3063   1
  -1  18   1 940.425 47.4417   1
  -1 -18   1  886.79  35.705   1
  -1 -18   1 928.181 47.1314   1
   1 -18   0 2158.51 96.5273   1
   1 -18   0 2164.57 51.6931   1
   1 -18   0 2154.39 55.3997   1
  -1  18   0 2141.70 96.7683   1
  -1 -18   0 2165.92 61.2597   1
  -1 -18   0 2191.39 68.2401   1
   1 -18   1 248.271 16.8101   1
   1 -18   1 243.666 17.1357   1
  -1 -18  -1 227.664 23.7055   1
  -1  18  -1 281.588 32.2005   1
  -1 -18  -1 313.513 68.3823   1
   1 -18   2 853.954 38.9612   1
   1 -18   2 838.392 36.5554   1
   1  18   2 769.571 49.1868   1
  -1 -18  -2 774.499 56.7838   1
  -1  18  -2  795.54 66.1023   1
  -1 -18  -2 860.742 51.8227   1
   1 -18   3 373.875 36.4306   1
   1  18   3 290.728 42.8917   1
  -1 -18  -3  260.78 31.8309   1
  -1  18  -3 324.078 31.4834   1
  -1 -18  -3 410.229  46.092   1
   1 -18   4 27.7538 19.2545   1
   1  18   4-61.5183 36.3396   1
  -1 -18  -4-22.3155 29.9724   1
  -1  18  -4 40.6167 25.5502   1
  -1 -18  -4  62.236 70.8038   1
   1 -18   5  58.385 37.2882   1
   1  18   5-46.8084 38.4923   1
  -1  18  -5 8.28865  26.222   1
  -1  18  -5   27.68  18.422   1
  -1 -18  -5 84.9806 42.6918   1
   1 -18   6 1132.37 68.4634   1
   1  18   6 1168.08 69.8248   1
  -1  18  -6 1085.63 72.2919   1
  -1  18  -6 1245.16 38.2071   1
  -1 -18  -6 1395.06 75.0548   1
   1 -18   7 12.2316 49.4447   1
   1  18   7 84.0215 77.1466   1
  -1  18  -7 38.9494 23.4027   1
  -1 -18  -7 9.35909 50.0085   1
   1 -18   8 101.145 33.2385   1
   1  18   8 25.6782 51.6722   1
  -1  18  -8 133.727 44.6606   1
  -1 -18  -8 121.893  53.745   1
   1 -18   9-7.65393 31.6476   1
   1  18   9-12.1484 48.2722   1
  -1  18  -9 18.4868 44.1124   1
  -1 -18  -9 0.27604 50.2798   1
   1 -18  10 208.498 43.7738   1
   1  18  10 181.868 62.8473   1
  -1  18 -10 349.936 36.2738   1
  -1 -18 -10 348.549 109.668   1
   1 -18  11 42.8171  63.474   1
   1  18  11-72.7875 95.3365   1
  -1  18 -11-12.3803  31.764   1
  -1 -18 -11 107.393 97.8228   1
   1 -19 -11 83.5161 57.8513   1
   1  19 -11 25.7185 46.4436   1
   1 -19 -11 98.1184 40.7712   1
  -1 -19  11 187.867 52.7076   1
  -1  19  11 107.914 46.7664   1
   1 -19 -10 0.84012 50.2789   1
   1  19 -10 61.3186 38.3853   1
   1 -19 -10-21.7692   35.33   1
  -1 -19  10-58.5991 43.8032   1
  -1  19  10 36.7177 39.1119   1
   1 -19  -9 156.767 87.6092   1
   1  19  -9  119.13 67.4205   1
   1 -19  -9 150.893 60.4257   1
  -1 -19   9 111.735 46.1726   1
  -1  19   9 88.9422 67.4364   1
   1 -19  -8 44.0015 46.4571   1
   1  19  -8  28.947 20.9926   1
   1  19  -8 58.1871 35.0179   1
   1 -19  -8-11.1522 31.1906   1
  -1 -19   8 26.3957 39.6662   1
  -1  19   8  2.5499 33.8305   1
   1 -19  -7 161.833 48.8087   1
   1 -19  -7 173.887 32.6622   1
  -1 -19   7 195.272 41.6092   1
  -1  19   7 84.6197  59.181   1
   1 -19  -6 123.835 44.6144   1
   1  19  -6 85.1199 19.9236   1
   1 -19  -6 154.322 29.5716   1
  -1 -19   6 166.316 38.4195   1
  -1  19   6 108.395 30.3743   1
   1 -19  -5  947.47 96.5882   1
   1 -19  -5 984.213 39.9021   1
  -1 -19   5 1007.72 84.4872   1
   1  19  -4-2.24479 16.4338   1
   1 -19  -4-23.3676 35.1088   1
   1 -19  -4-29.3012 22.2908   1
  -1 -19   4 55.0183 30.7955   1
  -1  19   4 14.6928  35.973   1
   1  19  -3 288.189 22.0129   1
   1 -19  -3 359.387 70.2899   1
   1 -19  -3 278.765 41.9512   1
  -1 -19   3 292.189  36.594   1
  -1  19   3  251.61 24.4734   1
   1 -19  -2 805.467 76.1429   1
   1 -19  -2 757.851 27.9641   1
  -1  19   2 818.021 77.6874   1
  -1 -19   2  820.82 43.2331   1
  -1 -19   2 714.985 45.1734   1
   1 -19  -1 4018.43 95.8587   1
   1 -19  -1 3928.15 65.7934   1
  -1  19   1 3917.01 94.2016   1
  -1 -19   1 3959.24 80.1923   1
  -1 -19   1 3965.71 136.047   1
   1 -19   0 4803.16 147.455   1
   1 -19   0 4727.46  90.776   1
   1 -19   0 4600.19 94.1743   1
  -1  19   0 4554.36 106.024   1
  -1 -19   0 4736.95 104.704   1
  -1 -19   0 4783.51 110.488   1
   1 -19   1 2661.90 45.3844   1
   1 -19   1 2603.51 61.0222   1
  -1 -19  -1 2644.35 80.3748   1
  -1  19  -1 2613.27 102.386   1
  -1 -19  -1 2765.59 122.983   1
   1 -19   2 604.541 36.4789   1
   1 -19   2 625.772 21.9854   1
   1  19   2 583.519 46.5317   1
  -1 -19  -2 573.394 33.0615   1
  -1  19  -2  576.54 37.9343   1
  -1 -19  -2  636.76 47.9846   1
   1 -19   3-4.20626 29.3362   1
   1  19   3 -38.251 34.8245   1
  -1 -19  -3 -7.4064 44.0905   1
  -1  19  -3-4.97899 26.0163   1
  -1 -19  -3 7.30183 38.1376   1
   1 -19   4 34.9705 20.2192   1
   1  19   4 13.8653  36.748   1
  -1 -19  -4 25.8364 28.9965   1
  -1  19  -4-0.63072 43.3191   1
  -1 -19  -4 160.329 70.7182   1
   1 -19   5 376.815  28.232   1
   1  19   5 354.407 48.3406   1
  -1 -19  -5 355.607 41.5849   1
  -1  19  -5 324.411 52.8195   1
  -1 -19  -5 464.017 52.5795   1
   1 -19   6 925.105 63.0381   1
   1  19   6 1005.62 103.391   1
  -1  19  -6 867.288 43.1888   1
  -1  19  -6 936.779  51.831   1
  -1 -19  -6 1088.19 69.9505   1
   1 -19   7 3441.43 87.0302   1
   1  19   7 3339.93 122.391   1
  -1  19  -7 3671.38 76.6884   1
  -1 -19  -7 4024.87 125.089   1
   1 -19   8  148.18 34.3675   1
   1  19   8 191.314 88.2076   1
  -1  19  -8 225.249 45.0208   1
  -1 -19  -8 208.362 55.6476   1
   1 -19   9 65.3003 33.1637   1
   1  19   9-8.71941 51.2867   1
  -1  19  -9 20.7191 26.8173   1
  -1 -19  -9 96.7626 52.5469   1
   1 -19  10 34.0461 61.5512   1
   1  19  10 29.7332 54.4488   1
  -1  19 -10 53.8551 49.5881   1
  -1 -19 -10-0.19994 96.0694   1
   1 -20 -11 4.79083 57.0254   1
   1  20 -11-36.9499 73.7076   1
   1 -20 -11-30.0619 64.2838   1
  -1 -20  11 125.556 49.0162   1
  -1  20  11 58.5553 74.1353   1
   1 -20 -10 76.2047 88.6494   1
   1  20 -10 21.9612 68.6301   1
   1 -20 -10 32.5324 36.8275   1
  -1 -20  10 85.2563 46.0067   1
  -1  20  10 41.1105 70.3661   1
   1 -20  -9 126.005 89.0366   1
   1  20  -9 57.0488 23.2459   1
   1  20  -9 107.194 40.2535   1
   1 -20  -9  113.98 58.2318   1
  -1 -20   9 33.5351 45.6728   1
  -1  20   9 66.6504 39.0643   1
   1 -20  -8 103.038 48.8259   1
   1  20  -8 45.1661  20.992   1
   1 -20  -8 71.0215 53.1515   1
  -1 -20   8 41.5849 41.3139   1
  -1  20   8 65.0692 36.1093   1
   1 -20  -7 824.253  108.66   1
   1 -20  -7 861.024 43.8624   1
  -1 -20   7 906.564 56.4557   1
   1 -20  -6 496.683 52.4319   1
   1 -20  -6 393.158  33.996   1
  -1 -20   6 408.192 45.5337   1
  -1  20   6 335.699 60.1707   1
   1  20  -5 24.1778 16.8553   1
   1 -20  -5-5.54098 37.6813   1
   1 -20  -5-12.6626 24.2954   1
  -1 -20   5 7.88281  56.801   1
  -1  20   5-43.3943  42.039   1
   1  20  -4 122.261 11.5551   1
   1 -20  -4 197.706 69.1886   1
   1 -20  -4 150.322 25.3863   1
  -1 -20   4 170.174 34.5624   1
  -1  20   4 114.667 24.2056   1
   1  20  -3  234.80 13.5904   1
   1 -20  -3 210.568 69.0105   1
  -1 -20   3 250.491 36.1651   1
  -1  20   3 218.891 38.9204   1
  -1 -20   3 285.053 36.3234   1
   1 -20  -2 64.7424 34.6718   1
   1 -20  -2 123.373 20.2061   1
  -1  20   2 138.203 60.5445   1
  -1 -20   2 123.937   32.35   1
  -1 -20   2 57.3948 32.8383   1
   1 -20  -1 61.1856 33.7421   1
   1 -20  -1 104.922 18.4836   1
  -1  20   1 87.8404 57.1594   1
  -1 -20   1 69.5771 15.7684   1
  -1 -20   1 141.787 32.7263   1
  -1 -20   1 66.4731  34.301   1
   1 -20   0 2220.68 66.2148   1
   1 -20   0 2197.60 55.3457   1
   1 -20   0 2136.73 42.0972   1
  -1  20   0 2165.20 66.5252   1
  -1 -20   0 2051.29 46.1607   1
  -1 -20   0 2251.22  70.252   1
   1 -20   1 1843.41 36.1367   1
   1 -20   1 1864.87  51.055   1
  -1  20  -1 1742.44 57.6268   1
  -1 -20  -1 1774.02 46.0699   1
  -1 -20  -1 1901.55 106.201   1
   1 -20   2 1303.28  46.868   1
   1 -20   2 1311.74 44.1836   1
  -1 -20  -2 1217.12 67.2002   1
  -1  20  -2 1220.32 75.5297   1
  -1 -20  -2 1371.66 60.2852   1
   1 -20   3 15.7392  17.391   1
   1  20   3  67.516 60.5949   1
  -1 -20  -3 47.6747 26.5412   1
  -1  20  -3 6.82453  26.563   1
  -1 -20  -3 36.1676 37.8108   1
   1 -20   4 33.1382 32.4306   1
   1  20   4  23.751 62.0255   1
  -1 -20  -4-0.75203 28.4236   1
  -1  20  -4 9.35197 24.5114   1
  -1 -20  -4 66.0178 68.1439   1
   1 -20   5 31.3098 21.6812   1
   1  20   5 14.7787 66.1468   1
  -1 -20  -5 11.7408  54.524   1
  -1  20  -5 27.7798 25.0382   1
  -1 -20  -5 35.4285 41.7393   1
   1 -20   6 9.68505 23.5725   1
   1  20   6 -37.717 40.5458   1
  -1 -20  -6 3.41267 35.7346   1
  -1  20  -6 89.6668 42.1392   1
  -1  20  -6-2.10333 19.6321   1
  -1 -20  -6 9.09911 45.1876   1
   1 -20   7 143.377 30.6523   1
   1  20   7 166.363 84.2266   1
  -1 -20  -7 110.486 44.1877   1
  -1  20  -7 107.621 49.2407   1
  -1  20  -7  188.04 41.7301   1
   1 -20   8  68.353 30.2973   1
   1  20   8  39.402  46.973   1
  -1  20  -8 42.6012 26.9968   1
  -1  20  -8 43.0499 25.0553   1
  -1 -20  -8 14.9756  50.476   1
   1 -20   9 44.5616 32.4873   1
   1  20   9  39.813 84.9129   1
  -1  20  -9 6.46201 27.2835   1
  -1  20  -9 14.3243 43.9772   1
  -1 -20  -9 78.5219 88.1597   1
   1 -20  10 9.44737 61.1085   1
   1  20  10 35.8997 93.7213   1
  -1  20 -10 55.3135 29.5877   1
  -1 -20 -10 85.4832 97.0768   1
   1 -21 -11 120.744 101.133   1
   1  21 -11 74.7465 44.1645   1
   1 -21 -11 77.3072 65.3284   1
  -1 -21  11 25.6853 50.4991   1
   1 -21 -10 25.6474 53.4511   1
   1  21 -10 29.6661 23.1837   1
   1  21 -10-41.7412 40.0219   1
   1 -21 -10 66.5716 35.4395   1
  -1 -21  10-0.10637  45.195   1
  -1  21  10 4.92158 39.7134   1
   1 -21  -9 29.4265 51.0062   1
   1  21  -9 35.8271 21.6597   1
   1 -21  -9 39.0552 33.6839   1
  -1 -21   9 87.2006 43.6266   1
  -1  21   9 76.6391 63.3035   1
   1 -21  -8 161.759 51.4887   1
   1  21  -8   97.72 21.6718   1
  -1 -21   8 172.878 43.9949   1
  -1  21   8 127.843 36.9051   1
   1 -21  -7 916.091 68.2877   1
   1 -21  -7 969.211 73.6528   1
  -1 -21   7 939.062 59.2645   1
  -1  21   7 627.442 79.5196   1
   1 -21  -6 12.0948 43.9224   1
   1  21  -6 38.5845  18.493   1
   1 -21  -6 74.8677 28.2859   1
  -1 -21   6 125.233 37.6265   1
  -1  21   6 74.7693 29.1725   1
   1 -21  -5 2733.21 95.7151   1
   1 -21  -5 2674.64 66.2508   1
  -1 -21   5 2714.10 124.191   1
   1 -21  -4 778.187 53.0835   1
   1 -21  -4 810.849 54.7032   1
  -1 -21   4 763.358 46.9273   1
  -1  21   4 614.003 53.4114   1
   1 -21  -3 126.949 38.4346   1
   1 -21  -3 147.642 36.4662   1
  -1 -21   3 132.319 34.0048   1
  -1  21   3 76.2606 21.6613   1
  -1 -21   3 155.898 55.4218   1
   1 -21  -2 6.78784 32.0378   1
   1 -21  -2  14.228 18.3404   1
  -1  21   2 23.3731 32.6331   1
  -1 -21   2 9.16917 51.8425   1
  -1 -21   2-27.2854 51.7514   1
   1 -21  -1 1799.18 97.0028   1
   1 -21  -1 1763.32 39.7361   1
  -1  21   1 1784.65 95.9358   1
  -1 -21   1 1892.82 61.4166   1
  -1 -21   1 1825.61 63.1728   1
   1 -21   0 2409.47 70.9985   1
   1 -21   0 2330.29 59.6869   1
   1 -21   0 2282.51 45.3156   1
  -1  21   0 2395.26 106.547   1
  -1 -21   0 2317.53 69.6419   1
  -1 -21   0 2459.39 115.105   1
   1 -21   1 163.544 18.1258   1
   1 -21   1 183.228 18.3459   1
  -1  21  -1  208.06  32.698   1
  -1 -21  -1 216.879 39.5726   1
  -1 -21  -1 285.898  40.819   1
   1 -21   2 124.993 28.7322   1
   1 -21   2 84.8284 16.1107   1
  -1 -21  -2 86.4456 24.5156   1
  -1  21  -2 61.4823 27.8879   1
  -1 -21  -2 56.2272 38.0027   1
   1 -21   3 30.2539 17.2384   1
   1 -21   3-0.69725 15.1653   1
   1  21   3 3.23586  34.431   1
  -1 -21  -3 26.3212 43.3946   1
  -1  21  -3-72.7185 43.0299   1
  -1 -21  -3-17.9735 63.2094   1
   1 -21   4 40.9175 32.6372   1
   1  21   4 6.54854 37.4414   1
  -1 -21  -4 49.8512 29.2126   1
  -1  21  -4-1.38606 42.8636   1
  -1 -21  -4-31.1562 67.3539   1
   1 -21   5  53.987 21.5244   1
   1  21   5 61.0289 39.7228   1
  -1 -21  -5 27.3707 33.0674   1
  -1  21  -5  21.348 42.6372   1
  -1 -21  -5 64.2228 42.4435   1
   1 -21   6 174.283 27.1592   1
   1  21   6  153.85  46.799   1
  -1 -21  -6  226.80 66.1927   1
  -1  21  -6 133.648 29.3002   1
  -1 -21  -6 232.332 50.8812   1
   1 -21   7 4.83483 27.0858   1
   1  21   7 96.0126 43.9785   1
  -1 -21  -7 12.7356 39.4058   1
  -1  21  -7 9.48176 26.3044   1
  -1  21  -7 40.9504 22.2786   1
   1 -21   8 54.6975  30.815   1
   1  21   8  168.67 50.4284   1
  -1 -21  -8 101.714 45.7854   1
  -1  21  -8 119.563 46.1879   1
  -1  21  -8 40.8397 42.6468   1
  -1 -21  -8 139.071 52.2731   1
   1 -21   9 83.7066 58.1524   1
   1  21   9 78.1367  53.834   1
  -1 -21  -9 124.012  50.318   1
  -1  21  -9 112.043 30.0772   1
  -1  21  -9 102.364 28.5456   1
  -1 -21  -9 113.866 95.5102   1
   1 -21  10 85.9114 58.4179   1
  -1 -21 -10 50.4048 51.0672   1
  -1  21 -10 3.45194 28.8045   1
  -1  21 -10-19.0371 47.8295   1
  -1 -21 -10 105.139 92.8305   1
   1  22 -10 12.7412 20.4731   1
   1 -22 -10 17.3224 33.7671   1
  -1 -22  10-52.9432 43.8218   1
  -1  22  10-78.6512  64.266   1
   1 -22  -9-19.3694 49.9048   1
   1  22  -9-0.37658 19.8272   1
   1 -22  -9-10.4219 31.6943   1
  -1 -22   9-2.17134 40.8903   1
  -1  22   9 16.2232 35.5344   1
   1 -22  -8-53.4044 83.5216   1
   1  22  -8 73.5209  20.072   1
  -1 -22   8 100.396 42.4689   1
  -1  22   8 2.10357 59.0166   1
   1 -22  -7 3462.91 120.586   1
   1 -22  -7 3125.66 118.743   1
  -1 -22   7 3345.28 104.436   1
   1 -22  -6 1158.49 112.721   1
   1 -22  -6 1160.96 47.3053   1
  -1 -22   6 1265.13 61.7804   1
   1 -22  -5 6918.26 177.487   1
   1 -22  -5 6715.42 136.263   1
  -1 -22   5 7088.19 212.487   1
   1 -22  -4 792.539 55.3896   1
   1 -22  -4 819.435 55.0172   1
  -1 -22   4 820.863 47.1909   1
   1 -22  -3 197.418 39.0239   1
   1 -22  -3 157.096 37.3282   1
  -1 -22   3 171.404 34.9869   1
  -1 -22   3 132.163 34.1705   1
   1 -22  -2 33.9523  32.606   1
   1 -22  -2 16.1795 18.4956   1
  -1  22   2-14.2412 32.6356   1
  -1 -22   2 55.7504  51.811   1
  -1 -22   2 9.35258 30.2413   1
   1 -22  -1 2547.03 111.976   1
   1 -22  -1 2451.19 66.6898   1
  -1  22   1 2446.46   71.40   1
  -1 -22   1 2241.74 60.8922   1
  -1 -22   1 2523.62 72.1129   1
  -1 -22   1 2503.78 73.3678   1
   1 -22   0 8732.01 185.208   1
   1 -22   0 8310.61 137.897   1
   1 -22   0 8213.95 162.992   1
  -1  22   0 8097.82 225.365   1
  -1 -22   0 8662.84 243.678   1
   1 -22   1 7108.53 116.267   1
   1 -22   1 6943.74 136.718   1
  -1  22  -1 7079.18  194.20   1
  -1 -22  -1 7423.25 162.627   1
   1 -22   2-5.64275 15.7836   1
   1 -22   2 1.12081 24.2812   1
  -1 -22  -2 -1.0386  37.645   1
  -1  22  -2 18.5214 25.0324   1
  -1 -22  -2 22.3655  33.621   1
   1 -22   3 30.0427 17.3447   1
   1 -22   3 8.94217 25.7949   1
   1  22   3 27.3406 35.1489   1
  -1 -22  -3 6.44368 26.4581   1
  -1  22  -3 2.53988  25.444   1
  -1 -22  -3 -26.765 63.2293   1
   1 -22   4 231.155 37.6334   1
   1  22   4  215.89 43.7845   1
  -1 -22  -4  216.07 33.9814   1
  -1  22  -4 232.915 29.5516   1
  -1 -22  -4 255.577 76.6507   1
   1 -22   5 22.7145 21.1229   1
   1  22   5-45.0387 65.4945   1
  -1 -22  -5-13.3055 54.7719   1
  -1  22  -5 10.2607 24.4745   1
  -1 -22  -5 5.22628 40.7298   1
   1 -22   6 61.8063 25.0406   1
   1  22   6 72.6031 72.4462   1
  -1 -22  -6 73.9802 37.2686   1
  -1  22  -6 73.0927 44.3919   1
  -1 -22  -6 146.647 47.7879   1
   1 -22   7 41.6493 28.0856   1
   1  22   7  36.689 45.4309   1
  -1 -22  -7 57.9526 68.3821   1
  -1  22  -7  101.14 26.9182   1
   1 -22   8  374.03 38.2597   1
   1  22   8 431.287  99.421   1
  -1 -22  -8 382.408 90.3676   1
  -1  22  -8 479.681 31.7236   1
  -1 -22  -8  622.49 104.113   1
   1 -22   9 482.587 67.5979   1
   1  22   9 392.709 106.909   1
  -1 -22  -9 346.963 61.2951   1
  -1  22  -9  481.61 55.3346   1
  -1 -22  -9  619.58 111.882   1
   1 -23 -10 78.3802 59.3296   1
   1 -23 -10 135.331 38.4747   1
  -1 -23  10 185.462 49.0206   1
  -1  23  10 43.8044 42.9775   1
   1 -23  -9 70.0919 86.0683   1
   1  23  -9-1.33749 19.3461   1
   1 -23  -9  50.138  32.473   1
  -1 -23   9 54.7309 42.5421   1
  -1  23   9 -11.153 59.8374   1
   1 -23  -8-27.7139 47.3035   1
   1  23  -8 9.99854 18.8491   1
  -1 -23   8 17.9741  39.017   1
  -1  23   8 24.3532 31.9861   1
   1 -23  -7  50.999 45.9352   1
   1  23  -7 18.1452 17.9089   1
   1 -23  -7-9.22428 47.8081   1
  -1 -23   7-39.3432 38.0961   1
  -1  23   7 14.6168 50.4826   1
   1 -23  -6 2801.31 101.899   1
   1 -23  -6 2658.50 103.066   1
  -1 -23   6 2841.77 90.9199   1
   1 -23  -5 123.224 78.6946   1
   1 -23  -5 234.303  47.344   1
  -1 -23   5 181.106 68.6201   1
  -1  23   5 179.196 29.8277   1
   1  23  -4  47.977 18.5931   1
   1 -23  -4 64.9652 67.5517   1
   1 -23  -4 82.5343 39.5805   1
  -1 -23   4 88.9465 34.5274   1
  -1 -23   4 111.667 32.1921   1
  -1  23   4 56.2993 38.9434   1
   1 -23  -3 135.866 63.3896   1
   1 -23  -3 77.1639 34.8142   1
  -1 -23   3 67.2351 33.1605   1
  -1 -23   3 82.6513 32.1986   1
   1 -23  -2  5.4651 56.5992   1
   1 -23  -2  47.657 19.1125   1
  -1  23   2 37.9563 32.7472   1
  -1 -23   2 60.2327 52.8451   1
  -1 -23   2 47.5668 31.1089   1
   1 -23  -1 752.506 46.2708   1
   1 -23  -1 770.964 25.4725   1
   1 -23  -1 720.587 42.0613   1
  -1  23   1 717.734 43.7621   1
  -1 -23   1 735.115 44.5818   1
  -1 -23   1 771.927  74.136   1
   1 -23   0 2298.90 69.7813   1
   1 -23   0 2221.52 44.5891   1
   1 -23   0 2237.01 61.3228   1
  -1  23   0 2222.12 67.1537   1
  -1 -23   0 2346.85 74.1603   1
   1 -23   1-45.9895 25.9486   1
   1 -23   1 6.23162 25.7672   1
  -1  23  -1 -0.5325 28.2969   1
  -1 -23  -1 48.0034 33.5362   1
  -1 -23  -1-0.38021 33.9553   1
   1 -23   2-5.37688 16.0307   1
   1 -23   2 10.7646 14.6961   1
  -1  23  -2 42.8194 43.0334   1
  -1 -23  -2 1.45832 22.0064   1
  -1 -23  -2-0.50447 34.2882   1
   1 -23   3 499.567 24.7482   1
   1 -23   3 463.728 22.1571   1
  -1 -23  -3 399.824 56.1667   1
  -1  23  -3 516.533 54.5028   1
  -1 -23  -3 463.349 80.1151   1
   1 -23   4 61.1128 33.7417   1
   1  23   4 61.3951 66.3145   1
  -1 -23  -4 16.9711 30.6874   1
  -1  23  -4 99.6796 43.8438   1
  -1 -23  -4 138.636 68.8554   1
   1 -23   5-2.16421 35.3007   1
   1  23   5-42.3054 39.9535   1
  -1 -23  -5   8.094 32.0982   1
  -1  23  -5-73.9145 41.9871   1
  -1 -23  -5-11.9603 41.2908   1
   1 -23   6 183.257 27.1853   1
   1  23   6 195.394 46.6476   1
  -1 -23  -6 186.508 67.7301   1
  -1  23  -6 194.591 28.9145   1
  -1 -23  -6 200.307 50.0273   1
   1 -23   7 51.1568 26.7414   1
   1  23   7 25.5622 75.5661   1
  -1 -23  -7 13.5724 38.6889   1
  -1  23  -7 37.0289 25.8266   1
   1 -23   8 79.6426 51.3237   1
   1  23   8 94.4737 50.2938   1
  -1 -23  -8 122.812 45.1917   1
  -1  23  -8 83.1258 45.6902   1
  -1 -23  -8 128.868 87.5577   1
   1 -23   9 22.0119 52.2104   1
   1  23   9 67.8495 49.6426   1
  -1 -23  -9  67.105 76.7103   1
  -1  23  -9 8.30531 26.3344   1
  -1  23  -9-10.4082 25.6886   1
  -1 -23  -9 13.8699 87.7462   1
   1 -24 -10  119.22 93.8079   1
   1 -24 -10  50.152 59.2233   1
  -1 -24  10 58.9821  46.507   1
  -1  24  10-29.5742 66.4477   1
   1 -24  -9-14.9039 50.0145   1
   1 -24  -9 26.7063 30.9206   1
  -1 -24   9-13.7699 41.4141   1
  -1  24   9-10.9961 33.7777   1
   1 -24  -8 16.5657 48.3511   1
   1  24  -8 31.9792 11.3315   1
  -1 -24   8 38.4807 40.5858   1
  -1  24   8 -3.8519 32.3768   1
   1 -24  -7 482.172 96.6451   1
   1 -24  -7 477.935 61.1869   1
  -1 -24   7 540.682  51.067   1
   1 -24  -6  409.06 56.3556   1
   1 -24  -6 524.606 56.9322   1
  -1 -24   6 446.683 48.2419   1
   1 -24  -5 628.065 56.5311   1
   1 -24  -5 639.874  54.882   1
  -1 -24   5 664.916 77.8256   1
   1 -24  -4 0.72095 63.2948   1
   1 -24  -4 32.9058 36.0577   1
  -1 -24   4-13.6385 54.1082   1
  -1  24   4-24.9316 21.6304   1
  -1 -24   4 58.3344 30.2903   1
   1 -24  -3  217.37 68.3618   1
   1 -24  -3 235.603 37.7192   1
  -1 -24   3 218.436 37.0706   1
  -1 -24   3 170.402 58.2413   1
   1 -24  -2  50.942 33.4744   1
   1 -24  -2 34.8051 18.5973   1
  -1 -24   2 60.0223 31.5681   1
  -1 -24   2 62.7864 52.6628   1
   1 -24  -1 31.4344 31.9159   1
   1 -24  -1  22.326  27.033   1
   1 -24  -1-16.3764 28.5905   1
  -1  24   1 15.6015  50.762   1
  -1 -24   1 39.2403 15.2101   1
  -1 -24   1 7.35109 52.1264   1
  -1 -24   1 -7.7792 31.8785   1
   1 -24   0 73.0253 30.2634   1
   1 -24   0 10.6308  26.323   1
   1 -24   0 6.07781  16.219   1
  -1  24   0 58.7055 28.4539   1
  -1 -24   0-45.2202 29.1877   1
  -1 -24   0 22.4406 32.9463   1
   1 -24   1 77.9833 28.0494   1
   1 -24   1 40.9149 16.4224   1
  -1  24  -1 63.7309 28.7121   1
  -1 -24  -1 58.2558 21.5887   1
  -1 -24  -1  55.656 35.5285   1
   1 -24   2 226.179 19.5236   1
   1 -24   2 216.421 29.5829   1
  -1  24  -2 200.218 31.0234   1
  -1 -24  -2 233.327 44.4717   1
  -1 -24  -2 259.531 67.9197   1
   1 -24   3 36.8356 18.1022   1
   1 -24   3 45.1937 26.2807   1
  -1 -24  -3-2.18854 26.3633   1
  -1  24  -3 4.67838 25.8741   1
  -1 -24  -3 91.7288 62.8311   1
   1 -24   4 226.202 38.0173   1
   1  24   4 299.077 44.5561   1
   1 -24   4 263.087 20.1316   1
  -1 -24  -4 261.029 34.8651   1
  -1  24  -4 201.098 30.2121   1
  -1 -24  -4 231.626 75.1133   1
   1 -24   5 41.3379 35.1409   1
   1  24   5-33.4309 40.6649   1
  -1 -24  -5-12.9821 54.3219   1
  -1  24  -5 53.9424 25.3354   1
  -1 -24  -5 30.8375 41.5143   1
   1 -24   6 135.671 40.9714   1
   1  24   6   78.22 75.0084   1
  -1 -24  -6 102.631 38.4813   1
  -1  24  -6  68.267 44.1517   1
  -1 -24  -6 127.354 47.5516   1
   1 -24   7 64.5897 41.4922   1
   1  24   7-5.03251 43.2241   1
  -1 -24  -7-82.8531 64.0676   1
  -1  24  -7  1.2111 24.4989   1
   1 -24   8 88.7001 49.2077   1
   1  24   8-31.0417 82.6754   1
  -1  24  -8  51.459 26.9221   1
  -1 -24  -8-93.9215 86.8904   1
   1 -24   9 138.129 58.7408   1
   1  24   9 163.075 57.4402   1
  -1 -24  -9  112.21 52.3955   1
  -1  24  -9 220.883  49.276   1
  -1 -24  -9 230.178  97.225   1
   1 -25  -9 78.6954 52.2559   1
   1 -25  -9-11.3206 32.6974   1
  -1 -25   9-1.19231 43.3733   1
  -1  25   9 58.0604 35.4212   1
   1 -25  -8 75.7189 79.1142   1
  -1 -25   8-58.9242 39.5897   1
  -1  25   8 20.7498 30.5194   1
   1  25  -7 7.20479 16.2352   1
   1 -25  -7 23.0798 43.7088   1
   1 -25  -7-5.79377 45.7889   1
  -1 -25   7-17.0688 37.5271   1
  -1  25   7 56.6983 47.9157   1
   1 -25  -6 1586.66  122.68   1
   1 -25  -6 1559.95 79.1776   1
  -1 -25   6 1728.65 69.9278   1
   1  25  -5 197.716 19.8385   1
   1 -25  -5 237.428 47.5383   1
   1 -25  -5 232.847  46.623   1
  -1 -25   5 287.865 67.0687   1
  -1  25   5 163.242 47.3876   1
  -1 -25   5 247.841 36.7611   1
   1 -25  -4 259.263 44.7716   1
   1 -25  -4 245.483 42.8125   1
  -1 -25   4 220.361 65.7185   1
  -1 -25   4 275.182 60.4142   1
   1 -25  -3 30.6638 35.0878   1
   1 -25  -3 19.8244 33.3369   1
  -1 -25   3 63.7895 31.8391   1
  -1 -25   3-19.8107 51.3179   1
   1 -25  -2 269.496 39.7872   1
   1 -25  -2 242.306 22.6748   1
  -1 -25   2 243.947 36.9098   1
  -1 -25   2 331.506 37.0201   1
   1 -25  -1 265.668 36.7576   1
   1 -25  -1 236.923  32.969   1
   1 -25  -1  205.17 33.1216   1
  -1  25   1 289.453 58.7187   1
  -1 -25   1 202.608 62.0766   1
  -1 -25   1 247.174 36.8818   1
   1 -25   0  331.75 33.1846   1
   1 -25   0 324.034 20.5329   1
  -1  25   0 350.288 57.3882   1
  -1 -25   0 322.839 39.7252   1
   1 -25   1 1701.58 53.2609   1
   1 -25   1 1662.46 53.0036   1
  -1  25  -1 1683.75 84.9215   1
  -1 -25  -1 1820.76 101.065   1
   1 -25   2 517.629 37.4951   1
   1 -25   2 474.041 34.5514   1
  -1  25  -2 509.075 57.5674   1
  -1 -25  -2 405.952 30.9131   1
  -1 -25  -2 562.528 75.1643   1
   1 -25   3 62.8043  19.228   1
   1 -25   3 78.6445 16.5941   1
  -1  25  -3 31.7225 44.3806   1
  -1 -25  -3 99.7533 45.2502   1
  -1 -25  -3 102.075 65.0723   1
   1 -25   4 127.448 34.8255   1
   1 -25   4 90.9979 29.6968   1
   1  25   4 140.299  41.266   1
  -1 -25  -4 119.052 53.4465   1
  -1  25  -4 101.258 45.5713   1
  -1 -25  -4   92.95 42.2469   1
   1 -25   5 24.3878 34.1935   1
   1  25   5-17.1529 66.2647   1
  -1 -25  -5  43.015 31.8247   1
  -1  25  -5-5.20833 41.3337   1
  -1 -25  -5 -15.662 40.1771   1
   1 -25   6 36.0035 37.9911   1
   1  25   6-15.4518 41.6894   1
  -1 -25  -6  6.1249 58.8892   1
  -1  25  -6 39.2482 24.6807   1
  -1 -25  -6-34.7402 43.9096   1
   1 -25   7 5.32291 41.6391   1
   1  25   7-14.7869 44.0592   1
  -1 -25  -7-6.32203 38.3986   1
  -1  25  -7-4.59718 24.2691   1
   1 -25   8 317.455 57.4363   1
   1  25   8 243.082 58.3378   1
  -1 -25  -8 255.794 87.1892   1
  -1  25  -8 346.413 51.2511   1
  -1 -25  -8 349.796 99.4466   1
   1 -26  -9 38.2643 93.3328   1
   1 -26  -9 76.1054 34.7107   1
  -1 -26   9 177.263 46.7628   1
  -1  26   9 86.8286 37.0118   1
   1 -26  -8 54.5226 48.8316   1
   1 -26  -8 66.8977  30.209   1
  -1 -26   8 48.0926 41.4297   1
  -1  26   8 19.2442 32.4819   1
   1 -26  -7 39.1204 44.9254   1
   1 -26  -7 17.1661 45.5825   1
  -1 -26   7-3.82244 38.7256   1
  -1  26   7 12.7917 28.4912   1
   1  26  -6-2.89177 16.0837   1
   1 -26  -6 38.3379 42.7728   1
   1 -26  -6 75.8937 41.8348   1
  -1 -26   6 9.75191 35.9531   1
  -1  26   6-0.54089 26.2614   1
   1  26  -5-0.82402 16.0666   1
   1 -26  -5-2.22105 67.3853   1
   1 -26  -5 31.8062 38.8347   1
  -1 -26   5-23.6419 57.3551   1
  -1 -26   5 51.4853 30.9262   1
  -1  26   5 7.31359  23.547   1
   1 -26  -4 125.152  42.191   1
   1 -26  -4 80.9297 39.4887   1
  -1 -26   4 39.6379 60.5481   1
  -1 -26   4  149.06 33.4389   1
   1 -26  -3 192.395 40.8873   1
  -1 -26   3 172.805 37.8524   1
  -1 -26   3 238.017 35.4234   1
   1 -26  -2 308.161 41.8303   1
   1 -26  -2 332.661 38.7621   1
  -1 -26   2 416.905 39.5916   1
  -1 -26   2 385.298 38.6793   1
   1 -26  -1 25.4988 55.4122   1
   1 -26  -1 43.3827 17.2569   1
   1 -26  -1  47.765 18.1183   1
  -1  26   1 74.8534 30.9241   1
  -1 -26   1 38.4927 32.7151   1
  -1 -26   1 59.2456 32.1241   1
   1 -26   0 127.122 29.1308   1
   1 -26   0 68.8905 29.8985   1
  -1  26   0  171.42 30.7947   1
  -1 -26   0 86.6895 31.7892   1
  -1 -26   0 96.3056 60.4336   1
   1 -26   1 0.15972 27.0941   1
   1 -26   1  19.589 26.8588   1
  -1  26  -1 18.4251 27.2504   1
  -1 -26  -1 42.1971 33.0464   1
  -1 -26  -1 -42.578 57.4145   1
   1 -26   2 285.832 34.2837   1
   1 -26   2 307.492 20.0374   1
  -1  26  -2 301.545 32.3197   1
  -1 -26  -2  210.96 28.4441   1
  -1 -26  -2 257.319 70.1618   1
   1 -26   3 802.088 29.2192   1
   1 -26   3 780.447 39.8281   1
  -1  26  -3  771.18 39.8923   1
  -1 -26  -3 903.699  54.521   1
   1 -26   4-3.45807 31.7973   1
   1 -26   4   17.90 15.9495   1
  -1 -26  -4 3.26311 28.3517   1
  -1  26  -4 16.1993 24.3204   1
  -1 -26  -4-12.6961 38.1803   1
   1 -26   5 65.3781 36.7615   1
   1 -26   5 58.3631 18.6067   1
   1  26   5 69.3046 42.1351   1
  -1 -26  -5 43.2271  57.089   1
  -1  26  -5 78.3451 25.8576   1
  -1 -26  -5 119.673 42.3023   1
   1 -26   6 148.849 42.3514   1
   1  26   6 118.113  46.633   1
  -1 -26  -6 120.266  39.909   1
  -1  26  -6 108.445 46.6336   1
  -1 -26  -6 149.662 49.3008   1
   1 -26   7 162.649 48.1087   1
   1  26   7 138.431  86.847   1
  -1 -26  -7 140.359 72.5147   1
  -1  26  -7 115.051  47.392   1
  -1 -26  -7 293.685 52.5019   1
   1 -26   8 53.7325 49.2402   1
   1  26   8 84.8938 51.2242   1
  -1 -26  -8 116.537 45.2118   1
  -1  26  -8 77.5321 27.5712   1
  -1 -26  -8 123.552 87.3564   1
   1 -27  -8  183.88 51.7272   1
   1 -27  -8 123.997 31.9705   1
  -1 -27   8 101.408 43.7362   1
  -1  27   8 25.8985 33.1359   1
   1 -27  -7 77.9047 78.7903   1
   1 -27  -7 56.6131  46.627   1
  -1 -27   7 52.7675 38.9231   1
  -1  27   7 -2.9287 48.5541   1
   1 -27  -6 87.6495 45.8223   1
   1 -27  -6 90.2449 44.5205   1
  -1 -27   6 120.359  38.513   1
  -1  27   6 28.8982 28.0181   1
   1 -27  -5 23.5603 40.6797   1
   1 -27  -5  28.897 38.2592   1
  -1 -27   5 9.05896 34.3997   1
  -1  27   5 26.3388 24.2187   1
  -1 -27   5-10.3432 51.9404   1
   1 -27  -4 44.1556 69.7497   1
   1 -27  -4 157.934 39.4526   1
  -1 -27   4 196.027 62.3429   1
  -1 -27   4 129.798 57.3003   1
   1 -27  -3 243.894 70.0415   1
   1 -27  -3 247.112  39.508   1
  -1 -27   3 229.959 64.5415   1
  -1 -27   3 241.496 59.9195   1
   1 -27  -2 103.151 58.5595   1
   1 -27  -2 13.8783 31.8939   1
  -1 -27   2 60.0476 32.6799   1
   1 -27  -1-30.4278  54.258   1
   1 -27  -1-0.20404 16.6328   1
   1 -27  -1 3.43708 16.8348   1
  -1  27   1 31.0498 29.4338   1
  -1 -27   1 22.0889 31.1451   1
   1 -27   0 1.45166 16.2252   1
   1 -27   0 14.0483 26.2808   1
  -1  27   0 14.5362 27.2969   1
  -1 -27   0  4.0832 17.1938   1
  -1 -27   0-48.4127 30.9275   1
  -1 -27   0 28.9669 53.1483   1
   1 -27   1 30.8089 27.7868   1
   1 -27   1 15.6987 16.2269   1
  -1  27  -1 63.7863 27.7877   1
  -1 -27  -1 49.6113  20.134   1
  -1 -27  -1 56.9237 56.8946   1
   1 -27   2  75.404 29.0361   1
   1 -27   2 23.1686 26.8627   1
  -1  27  -2 41.4845 27.2291   1
  -1 -27  -2  17.042 39.3659   1
  -1 -27  -2 46.6848 36.3738   1
   1 -27   3 29.3764 18.3804   1
   1 -27   3 47.5489 16.1588   1
  -1  27  -3-13.2192  25.606   1
  -1 -27  -3 55.2191 42.9763   1
  -1 -27  -3-17.9548 37.5702   1
   1 -27   4 220.894 38.5967   1
   1 -27   4  289.03 32.3078   1
  -1 -27  -4 121.807 56.6361   1
  -1  27  -4 241.576 48.0495   1
  -1 -27  -4 346.454 46.0758   1
   1 -27   5 129.354 39.0522   1
   1 -27   5 142.974 32.4349   1
   1  27   5 126.133 45.1855   1
  -1 -27  -5 125.008 35.9451   1
  -1  27  -5 233.734 44.6973   1
  -1 -27  -5 169.152 45.9081   1
   1  27   6-59.7964 70.9161   1
  -1 -27  -6-49.9351 35.0062   1
  -1  27  -6  12.298 24.4396   1
  -1 -27  -6  2.0177 43.2653   1
   1 -27   7 2.45317  42.906   1
   1  27   7 80.7722 46.2662   1
  -1 -27  -7   39.84 39.6843   1
  -1  27  -7 37.7366 25.0942   1
  -1 -27  -7-29.4206 47.5277   1
   1 -28  -7 93.0907 49.6484   1
   1 -28  -7 68.0795 48.5635   1
  -1 -28   7 97.8141 41.9988   1
  -1  28   7  88.399 30.5229   1
   1 -28  -6 31.0141 74.0566   1
   1 -28  -6-18.5469 43.0285   1
  -1 -28   6 56.0524 36.7713   1
  -1  28   6-44.8841 44.0258   1
  -1 -28   6  49.806 32.1764   1
   1 -28  -5 131.434  44.008   1
   1 -28  -5 109.027 42.8208   1
  -1 -28   5 123.951  38.132   1
  -1 -28   5 117.058 34.3381   1
   1 -28  -4 2.80483 37.2882   1
   1 -28  -4  30.775 35.9307   1
  -1 -28   4 -35.144 56.9657   1
  -1 -28   4-52.0435 29.9292   1
   1 -28  -3-13.8676 59.1353   1
   1 -28  -3 35.8244 33.0588   1
  -1 -28   3-47.0975 54.1789   1
  -1 -28   3 1.56707 50.4059   1
   1 -28  -2 40.6222  60.195   1
   1 -28  -2 72.6693 19.1291   1
   1 -28  -2 32.7648 32.6273   1
  -1 -28   2 37.0358 56.2602   1
   1 -28  -1 58.5513 33.1401   1
   1 -28  -1 34.3534 28.5882   1
   1 -28  -1 12.2958 17.5511   1
  -1 -28   1-16.5913 32.5202   1
   1 -28   0 3.91193 17.0918   1
   1 -28   0 30.7573 16.9432   1
  -1  28   0 11.7119 46.9556   1
  -1 -28   0 15.1636 18.0472   1
  -1 -28   0 67.1819 31.9431   1
  -1 -28   0 33.8743   33.02   1
   1 -28   1 154.042 19.5673   1
   1 -28   1 138.585 29.9887   1
  -1  28  -1 139.472 50.0799   1
  -1 -28  -1 112.433 36.8916   1
  -1 -28  -1  203.03 37.1898   1
   1 -28   2 47.6901  29.169   1
   1 -28   2 40.8451 16.5222   1
  -1  28  -2 58.8339 44.2348   1
  -1 -28  -2  25.378 23.7235   1
  -1 -28  -2 37.0717 35.8086   1
   1 -28   3  57.006 19.0068   1
   1 -28   3 63.7681 27.8788   1
  -1  28  -3 97.7909 44.3137   1
  -1 -28  -3 33.2027 26.9918   1
  -1 -28  -3 34.6457 38.2226   1
   1 -28   4-6.58986 32.6184   1
   1 -28   4-29.6711 16.4026   1
  -1  28  -4 25.2928 24.7531   1
  -1 -28  -4-32.8255 28.0083   1
  -1 -28  -4-3.13121 39.4693   1
   1 -28   5 58.0695 35.1786   1
   1 -28   5 30.1347 17.7019   1
  -1 -28  -5 19.9245 32.3058   1
  -1  28  -5 6.81997 24.4116   1
  -1 -28  -5-18.4227 41.8775   1
   1 -28   6  72.541 40.1947   1
   1 -28   6 58.6746 19.9756   1
   1  28   6 110.755 46.0543   1
  -1 -28  -6 61.9887 63.2507   1
  -1 -28  -6  131.30  47.311   1
   1 -29  -7 90.0045  50.372   1
   1 -29  -7 104.263   48.60   1
  -1 -29   7 49.5354 41.3533   1
  -1  29   7 53.1586 50.0449   1
  -1 -29   7 90.6929 34.7963   1
   1 -29  -6-4.39316 77.8458   1
   1 -29  -6 75.8025 43.7223   1
  -1 -29   6 95.9955 38.0954   1
  -1  29   6 35.1377 27.3429   1
  -1 -29   6 55.3457 55.7667   1
   1 -29  -5-11.1809 40.7492   1
   1 -29  -5  32.069 23.1025   1
  -1 -29   5-68.9589 35.0926   1
  -1 -29   5 31.2588 31.2483   1
   1 -29  -4 65.8393 37.5766   1
   1 -29  -4 25.2939 21.7729   1
  -1 -29   4-63.8646 33.7944   1
  -1 -29   4-12.0977 30.6169   1
   1 -29  -3 137.189 39.8501   1
   1 -29  -3 122.628 22.3105   1
  -1 -29   3 146.108 60.2096   1
  -1 -29   3 130.774 34.2497   1
   1 -29  -2 434.422 47.9016   1
   1 -29  -2 499.238  25.719   1
   1 -29  -2 461.819 41.2786   1
  -1 -29   2 547.743 41.8923   1
   1 -29  -1 7.30752 33.2137   1
   1 -29  -1 19.3252 28.4653   1
   1 -29  -1  23.594 29.2947   1
  -1 -29   1 28.3453 32.8792   1
   1 -29   0 49.6658 29.8153   1
   1 -29   0  63.431 17.7716   1
  -1  29   0  57.035 30.5649   1
  -1 -29   0 53.9957 30.6293   1
  -1 -29   0 90.7589 34.0173   1
  -1 -29   0 97.7215 34.4421   1
   1 -29   1  37.404  17.737   1
   1 -29   1 82.7128 27.0499   1
  -1  29  -1 36.0965 27.2282   1
  -1 -29  -1 12.9951 20.4261   1
  -1 -29  -1 45.4927  33.882   1
   1 -29   2 105.964 31.7872   1
   1 -29   2 103.457 29.4549   1
  -1  29  -2 135.195 28.0347   1
  -1 -29  -2 48.6082 41.4506   1
  -1 -29  -2 127.938 38.6637   1
   1 -29   3 19.0817 18.4071   1
   1 -29   3-2.04937 15.8499   1
  -1  29  -3 9.84262 25.3019   1
  -1 -29  -3 18.5763 41.9008   1
  -1 -29  -3 -40.798  36.106   1
   1 -29   4 13.3451 33.8568   1
   1 -29   4 46.2918 27.8719   1
  -1  29  -4 51.3212 26.1279   1
  -1 -29  -4 100.712 48.3146   1
  -1 -29  -4 23.2978  41.119   1
   1 -29   5 266.111 42.4879   1
   1 -29   5 246.423 34.5047   1
  -1 -29  -5 184.535 62.8658   1
  -1 -29  -5 392.811 49.9043   1
   1 -29   6 2.02278 37.3614   1
   1 -29   6 17.5541 29.9465   1
   1  29   6 39.5243 43.4601   1
  -1 -29  -6 55.7883 35.1149   1
  -1  29  -6-13.0848 24.2064   1
  -1 -29  -6 22.6243 44.9071   1
   1 -30  -6 52.8683 43.4587   1
   1 -30  -6-20.8858 40.8046   1
  -1 -30   6-47.9376 36.4683   1
  -1 -30   6 11.8873 31.6389   1
   1 -30  -5 103.159 74.9542   1
   1 -30  -5 78.7526 25.9309   1
  -1 -30   5 145.048 38.5208   1
  -1 -30   5 120.126 56.1074   1
   1 -30  -4 321.178 78.7717   1
   1 -30  -4 283.727 27.7529   1
  -1 -30   4  305.15 42.2578   1
  -1 -30   4 267.983 63.2922   1
   1 -30  -3-49.9807 36.5943   1
   1 -30  -3 15.1196 20.4466   1
  -1 -30   3 -25.001 33.3204   1
  -1 -30   3-8.23459 30.7964   1
   1 -30  -2 391.608 45.4052   1
   1 -30  -2 425.085 40.0383   1
   1 -30  -2 394.849 25.6538   1
  -1 -30   2 485.556 40.3874   1
   1 -30  -1 227.953 39.8848   1
   1 -30  -1 249.946 21.3281   1
   1 -30  -1 233.611 35.1777   1
  -1 -30   1 188.252 38.9722   1
   1 -30   0 49.1666 28.9301   1
   1 -30   0 26.5317 28.8114   1
  -1  30   0 35.5885 29.5108   1
  -1 -30   0 12.6452 18.0421   1
  -1 -30   0-5.67911 56.6894   1
  -1 -30   0 66.2866 34.0109   1
   1 -30   1   30.00 16.9345   1
   1 -30   1-12.3725 16.2411   1
  -1  30  -1 27.9272 26.2883   1
  -1 -30  -1  8.4295 32.6209   1
  -1 -30  -1 2.54094 32.6621   1
   1 -30   2 21.4209 30.0613   1
   1 -30   2 8.23671 27.1246   1
  -1  30  -2 25.6654 26.8938   1
  -1 -30  -2 35.5495  22.785   1
  -1 -30  -2 95.0403 36.5178   1
   1 -30   3 65.4338 19.4705   1
   1 -30   3 72.2848 27.8247   1
  -1  30  -3 41.8707 43.7838   1
  -1 -30  -3  39.659 26.7484   1
  -1 -30  -3-12.3324 39.0491   1
   1 -30   4 71.6572 33.9514   1
   1 -30   4 43.7305 17.6386   1
  -1  30  -4 110.009 43.4046   1
  -1 -30  -4   28.50 29.9501   1
  -1 -30  -4 13.5112  41.152   1
   1 -30   5 30.7549 34.7629   1
   1 -30   5 34.2948 17.6759   1
  -1  30  -5 37.3709 25.3463   1
  -1 -30  -5-41.3548 31.8683   1
  -1 -30  -5 29.2605 41.8319   1
   1 -31  -5 85.8419 44.4331   1
   1 -31  -5 89.6075 25.5124   1
  -1 -31   5 35.5842   37.59   1
  -1 -31   5 82.7455 34.0965   1
   1 -31  -4 270.335 76.0778   1
   1 -31  -4 169.791 27.0644   1
  -1 -31   4 256.651 40.9386   1
  -1 -31   4 192.574 37.6724   1
   1 -31  -3 431.149 80.7991   1
   1 -31  -3 434.368 28.6895   1
  -1 -31   3 530.246 45.7381   1
  -1 -31   3 441.146 69.3032   1
   1 -31  -2-38.7702 59.6209   1
   1 -31  -2 0.64255 18.8445   1
   1 -31  -2-17.4551 18.8593   1
  -1 -31   2 74.1007 33.2442   1
   1 -31  -1 31.7388 30.0945   1
   1 -31  -1 54.3721 18.6244   1
  -1 -31   1 7.65977 34.3626   1
   1 -31   0-1.05706 17.2187   1
   1 -31   0 1.71336  27.272   1
  -1 -31   0-22.3369 32.7859   1
   1 -31   1  22.956 29.2454   1
   1 -31   1-24.1693 27.1096   1
  -1  31  -1  19.946 44.8891   1
  -1 -31  -1 22.8585 32.7629   1
  -1 -31  -1 67.5243 56.9041   1
   1 -31   2 45.1342  18.737   1
   1 -31   2  47.978 17.3436   1
  -1  31  -2 61.2223 44.5239   1
  -1 -31  -2 27.3066  37.956   1
  -1 -31  -2 65.2048 62.2266   1
   1 -31   3 43.7709 30.8995   1
   1 -31   3 10.1521  16.935   1
  -1  31  -3 22.2736 25.6412   1
  -1 -31  -3 33.6212 25.5048   1
  -1 -31  -3 6.69834 63.3773   1
   1 -31   4 229.226 38.3257   1
   1 -31   4 206.387  32.629   1
  -1  31  -4 225.146 30.3684   1
  -1 -31  -4  174.25 34.7419   1
  -1 -31  -4 252.319 47.1343   1
   1 -32  -4 516.669 55.1831   1
   1 -32  -4 486.149  32.367   1
  -1 -32   4 713.595 49.6714   1
  -1 -32   4 602.587 44.5897   1
   1 -32  -3 7.38938 38.6854   1
   1 -32  -3 2.77344 20.3875   1
   1 -32  -3 40.6355  21.573   1
  -1 -32   3 0.18066  32.305   1
   1 -32  -2 1737.06 110.108   1
   1 -32  -2 1751.15 46.8806   1
   1 -32  -2 1680.79 46.4143   1
  -1 -32   2 2027.81 71.1654   1
   1 -32  -1 98.1413 32.6694   1
   1 -32  -1 100.415 20.5894   1
  -1 -32   1 137.719 36.5976   1
   1 -32   0-14.8943 16.9836   1
   1 -32   0 10.9172  17.082   1
  -1 -32   0 14.2455 33.3149   1
  -1 -32   0-39.9404 54.6256   1
   1 -32   1 54.2265 30.7665   1
   1 -32   1 67.0463  29.552   1
  -1  32  -1 77.0707 29.5287   1
  -1 -32  -1 64.1829 21.2668   1
  -1 -32  -1 69.4533 36.6458   1
  -1 -32  -1 150.999  61.726   1
   1 -32   2 25.0921 17.8493   1
   1 -32   2-5.97961 26.7367   1
  -1  32  -2-15.2713 25.8413   1
  -1 -32  -2 29.1719 36.0739   1
  -1 -32  -2 -34.805 59.6441   1
   1 -32   3 50.9557 30.2866   1
   1 -32   3 29.1789 27.7091   1
  -1  32  -3 24.3097 26.5546   1
  -1 -32  -3 51.3414 41.7718   1
  -1 -32  -3 22.3401 63.8844   1
   1 -33  -2 84.9042 38.0637   1
   1 -33  -2 25.5879 32.0722   1
   1 -33  -2 60.8737 33.2576   1
  -1 -33   2 38.0288 36.8449   1
   1 -33  -1 71.4661 20.2736   1
   1 -33  -1 106.649 32.9207   1
  -1 -33   1 129.875 36.2732   1
  -1 -33   1 155.525 36.6188   1
   1 -33   0 35.7831 28.6213   1
   1 -33   0   11.94 16.9282   1
  -1 -33   0 24.8082 34.1856   1
  -1 -33   0 28.7656 33.9734   1
  -1 -33  -1 39.8549 34.8474   1
  -1 -33  -1 113.282 37.8557   1
  -1 -33  -1 141.633 38.7911   1
   2   0 -14 84.0766 42.0877   1
   2   0 -14 161.483 55.2313   1
  -2   0  14 142.193 66.2814   1
   2   0 -13 33.5544 36.4687   1
   2   0 -13 46.0586 47.6958   1
  -2   0  13 35.0786 58.3654   1
   2   0 -12 4630.31 138.908   1
  -2   0  12 4768.57 242.163   1
   2   0 -11-16.7366 30.8935   1
   2   0 -11 2.15435 40.2228   1
  -2   0  11 30.6838 48.0613   1
   2   0 -10 31.4737 31.3214   1
   2   0 -10 65.3559 39.3561   1
  -2   0  10 88.3828 47.7462   1
   2   0  -9 7.84254 28.3177   1
   2   0  -9-4.41151 35.0039   1
  -2   0   9 -66.108 73.6866   1
   2   0  -8 67.3274 47.9175   1
   2   0  -8 69.8947 35.4128   1
  -2   0   8 54.7723 42.8407   1
   2   0  -7-20.5856 25.2381   1
   2   0  -7-52.7886 52.1701   1
  -2   0   7-4.64458 36.0547   1
   2   0  -643014.70 1136.74   1
   2   0  -642247.50 1132.81   1
  -2   0   642957.20 1167.86   1
   2   0  -5-26.1265 39.8462   1
   2   0  -5-48.2112 26.5153   1
  -2   0   5-89.8687 52.9737   1
   2   0  -429596.30 685.056   1
   2   0  -428303.80 625.668   1
  -2   0   429523.80 652.035   1
   2   0  -3 25.3798  18.245   1
   2   0  -3-24.5047 19.3634   1
  -2   0   3 20.3129 33.6493   1
  -2   0   3 40.8753 20.2753   1
   2   0  -2 1720.50 39.7671   1
  -2   0   2 1703.87 40.0475   1
  -2   0   2 1722.15 38.1643   1
  -2   0   1-39.6967 35.9292   1
  -2   0   1 5.56196 30.9146   1
  -2   0   0 1065.04 50.3112   1
   2   0   1-20.5054 18.7165   1
  -2   0  -1-31.4567 35.3363   1
   2   0   2  104.50 38.6695   1
  -2   0  -2 88.3224 24.2716   1
   2   0   3 38.0976 23.7159   1
  -2   0  -3 12.7295 25.4227   1
   2   0   4 222.867 53.5934   1
  -2   0  -4 183.739 57.4723   1
   2   0   5 18.8006 30.6584   1
  -2   0  -5 14.3267 32.5518   1
   2   0   6-6.89183 56.4161   1
  -2   0  -6-2.37159  34.382   1
   2   0   7  44.339 37.1745   1
  -2   0  -7  31.776 38.5726   1
   2   0   8 1132.74 63.2238   1
  -2   0  -8 1286.94 103.367   1
   2   0   9-24.1478 40.8359   1
  -2   0  -9 15.3122 70.1376   1
   2   0  10 183.535 49.2258   1
  -2   0 -10 191.395 48.1572   1
   2   0  11-35.1173 46.6146   1
  -2   0 -11 39.0056 76.7223   1
   2   0  12 209.866 61.8644   1
  -2   0 -12 380.182 58.7726   1
   2   1 -14  97.252 38.5079   1
   2  -1 -14 11.5507 41.4736   1
   2  -1 -14 69.3532 51.7933   1
   2   1 -14 13.7169   90.03   1
  -2  -1  14 -87.687  110.93   1
  -2   1  14 67.2458 64.6006   1
   2   1 -13 43.5635 35.7942   1
   2  -1 -13 52.7632 38.5698   1
   2   1 -13 62.5212 49.9961   1
   2  -1 -13 78.7389  47.958   1
  -2  -1  13 104.239 60.3324   1
  -2   1  13-6.19633 99.0702   1
   2  -1 -12 119.771 40.6984   1
   2  -1 -12 103.293 81.0184   1
   2   1 -12 136.586 53.0464   1
  -2   1  12 72.0601 60.9398   1
   2  -1 -11 122.388 36.9927   1
   2   1 -11 131.843 46.0177   1
   2  -1 -11 111.702 73.6526   1
  -2  -1  11 251.185 94.2019   1
  -2   1  11  144.39 53.5472   1
   2  -1 -10  383.48 40.5378   1
   2   1 -10 409.745 36.5775   1
   2  -1 -10 454.297 78.5849   1
   2   1 -10 428.193 48.3508   1
  -2  -1  10 426.869 58.6138   1
  -2   1  10 358.705 96.0875   1
   2  -1  -9 16.2174 51.1633   1
   2   1  -9 17.6248 27.4985   1
   2  -1  -9 54.0404 59.4502   1
   2   1  -9 1.30456 35.7305   1
  -2  -1   9  -6.445 43.5042   1
  -2   1   9 5.30382  42.919   1
   2   1  -8 750.882  62.813   1
   2  -1  -8 705.042 41.0865   1
   2  -1  -8 758.571  46.675   1
   2   1  -8 723.516 79.9621   1
  -2  -1   8  777.05 55.6662   1
  -2   1   8 777.379 56.0576   1
   2  -1  -7 259.837 51.6876   1
   2   1  -7 208.227 27.5055   1
   2   1  -7 213.672 35.5587   1
   2  -1  -7 220.264 34.4817   1
  -2  -1   7 226.193 42.3618   1
  -2   1   7 297.138 71.0607   1
   2   1  -6 9254.85  173.49   1
   2  -1  -6 9342.24 229.158   1
   2   1  -6 9660.19 251.867   1
   2  -1  -6 9747.85 246.848   1
  -2  -1   6 9418.32 202.626   1
  -2   1   6 9542.28 267.653   1
   2   1  -517112.30 359.659   1
   2  -1  -517075.50  380.92   1
   2   1  -516111.60 376.481   1
   2  -1  -516180.00 373.092   1
  -2  -1   516937.30  341.66   1
  -2   1   516767.20 335.407   1
   2  -1  -4 159.389 41.3362   1
   2   1  -4 152.272 35.4197   1
   2   1  -4 138.441  25.708   1
   2  -1  -4 111.137 41.7723   1
  -2   1   4 155.508 25.1996   1
  -2  -1   4 166.886 28.6001   1
  -2   1   4 85.7762 47.1137   1
   2   1  -3 85.6108 31.1069   1
   2  -1  -3 117.305 21.8488   1
   2   1  -3 83.0679 38.8655   1
   2  -1  -3 78.3383 33.8173   1
  -2  -1   3 93.0638 31.4184   1
  -2   1   3 85.8472 39.8992   1
  -2  -1   3 114.057  23.786   1
  -2   1   3 89.5015 35.8206   1
   2  -1  -2 1630.03 64.5367   1
  -2   1   2 1588.96 41.7551   1
  -2  -1   2 1615.38 35.9226   1
  -2  -1   2 1584.61 60.4805   1
  -2   1   2 1569.38 33.8499   1
  -2   1   1 2357.21 51.6368   1
  -2  -1   1 2317.64  68.951   1
  -2   1   1 2387.22 58.0996   1
  -2   1   1 2339.00 61.1423   1
  -2  -1   1 2296.37 72.5268   1
  -2   1   0 1350.48 31.7119   1
  -2  -1   0 1361.92 37.8493   1
   2  -1   1 2217.67 62.1885   1
   2   1   1 2197.88 48.3398   1
  -2   1  -1 2204.17 67.2683   1
  -2  -1  -1 2212.63 49.7821   1
   2  -1   2 560.749  26.899   1
   2   1   2 564.633 30.2816   1
  -2   1  -2 496.678 28.9922   1
  -2  -1  -2 537.036 55.4661   1
   2  -1   3 79.2063 39.1687   1
   2   1   3  67.562 25.7293   1
  -2   1  -3 32.0188 25.5502   1
  -2  -1  -3 72.2556 49.0571   1
   2  -1   4 883.832 39.6236   1
   2   1   4 774.216 42.2367   1
  -2   1  -4 836.395 69.1942   1
  -2  -1  -4  843.27 45.5971   1
   2  -1   5 28.1096 50.1644   1
   2   1   5 14.3195 31.4495   1
  -2   1  -5  11.446 54.9012   1
  -2  -1  -5 45.7043 59.9569   1
   2  -1   6 296.234 40.1911   1
   2   1   6 309.473 42.1055   1
  -2   1  -6 329.979 70.2531   1
  -2  -1  -6 364.627 75.8725   1
   2  -1   7-7.56446 35.8377   1
   2   1   7 57.0216 64.0622   1
  -2   1  -7 87.7138 61.9078   1
  -2  -1  -7 21.6257 67.4744   1
   2  -1   8 31.7765 37.8085   1
   2   1   8 20.8107  39.421   1
  -2   1  -8 48.0633 38.8201   1
  -2  -1  -8 14.5871 41.2534   1
   2  -1   9-7.15783 41.1577   1
   2   1   9  42.862 43.1854   1
  -2   1  -9 60.0415 40.7939   1
  -2  -1  -9 43.8299 44.2026   1
   2  -1  10  261.12 51.6025   1
   2   1  10 315.827 53.3725   1
  -2  -1 -10 355.093 89.8305   1
  -2   1 -10 378.318 84.3567   1
   2  -1  11 17.7264 44.0371   1
   2   1  11 46.5132  77.656   1
  -2   1 -11 22.3913 42.7682   1
  -2  -1 -11-50.5073 45.5327   1
   2  -1  12 83.2458 53.9638   1
   2   1  12 247.878  93.681   1
  -2   1 -12 83.8164 88.8078   1
  -2  -1 -12 103.853 54.8132   1
   2   2 -14 67.4773   38.89   1
   2  -2 -14 161.476 45.0058   1
   2   2 -14  167.61 58.5368   1
   2  -2 -14 125.504 52.3427   1
  -2  -2  14 156.742 68.8167   1
  -2   2  14  49.626 111.251   1
   2  -2 -13  101.34 40.8956   1
   2   2 -13  141.07 90.0684   1
   2  -2 -13 102.706 81.3363   1
  -2  -2  13 35.0215 105.509   1
  -2   2  13 65.9659 59.9852   1
   2  -2 -12 220.851 43.7094   1
   2   2 -12 318.793  89.357   1
   2  -2 -12 289.131 81.4821   1
  -2  -2  12 273.063 64.0959   1
  -2   2  12  171.41 62.2772   1
   2  -2 -11 72.2347 37.0463   1
   2   2 -11 106.402 76.9161   1
   2  -2 -11 129.263 42.8167   1
  -2  -2  11 99.6651 53.9261   1
  -2   2  11  79.881 52.9007   1
   2  -2 -10  29.101 34.6864   1
   2   2 -10 58.1586 68.6704   1
   2  -2 -10 83.6678 38.4791   1
  -2  -2  10-79.6296 82.4735   1
  -2   2  10 73.7721 46.4878   1
   2   2  -9-7.04671 25.1729   1
   2  -2  -9 103.887 51.8865   1
   2   2  -9 -14.229 61.4836   1
   2  -2  -9-24.1291  32.926   1
  -2  -2   9-4.64891  42.194   1
  -2   2   9 36.5555 71.6342   1
   2   2  -8  137.00 27.7919   1
   2  -2  -8 175.809 33.4676   1
   2   2  -8 205.434 37.7999   1
   2  -2  -8 119.452 35.2625   1
  -2  -2   8 160.067 45.4291   1
  -2   2   8 155.137 43.5915   1
   2   2  -7 158.362 25.0264   1
   2  -2  -7 194.491  53.936   1
   2   2  -7 161.777 36.2069   1
   2  -2  -7 151.826  56.884   1
  -2  -2   7 193.627 41.1091   1
  -2   2   7 163.462 40.3454   1
   2   2  -6 8921.08 157.134   1
   2  -2  -6 9095.88 223.129   1
   2   2  -6 8693.37 179.625   1
   2  -2  -6 8804.83 173.861   1
  -2  -2   6 9128.91 257.446   1
  -2   2   6 9028.05 186.713   1
   2   2  -521004.50 448.951   1
   2  -2  -521070.50 434.073   1
   2   2  -520260.60 426.529   1
   2  -2  -520260.40 416.174   1
  -2  -2   521070.90 447.827   1
  -2   2   520544.40 429.841   1
   2  -2  -4 69.0189 40.4299   1
   2   2  -4 45.7227 27.8899   1
   2   2  -4 31.5093 23.7483   1
   2  -2  -4 26.4626  19.887   1
  -2   2   4 48.5251 24.4084   1
  -2  -2   4 32.4841 45.5729   1
  -2   2   4 32.3997 39.2617   1
   2  -2  -3 2037.80 73.7196   1
   2   2  -3 1943.56 35.7291   1
   2   2  -3 1907.64 46.8936   1
   2  -2  -3 1909.19 38.6509   1
  -2  -2   3 1923.54 36.0383   1
  -2   2   3 1962.90 49.0958   1
  -2  -2   3 1927.09 75.8722   1
  -2   2   3 1950.78 61.9844   1
   2  -2  -2-11.1304 21.8459   1
  -2   2   2 33.1801 38.9138   1
  -2  -2   2-1.17524   15.09   1
  -2  -2   2 10.0455 20.3866   1
  -2   2   2 7.62925 14.5961   1
  -2   2   1 2188.97 82.0366   1
  -2  -2   1 2173.35 41.7229   1
  -2   2   1 2220.89 35.7461   1
  -2  -2   1 2131.71 74.9087   1
  -2   2   1 2184.49 51.8961   1
  -2   2   0  353.75 31.9042   1
  -2   2   0 361.521 31.2379   1
  -2  -2   0 372.125 47.6079   1
   2  -2   1 3098.09  70.246   1
   2   2   1 3091.90  63.305   1
  -2   2  -1 3065.23 73.9867   1
  -2  -2  -1 3062.94 94.9845   1
   2  -2   2 794.839 47.6361   1
   2   2   2 795.054 36.5305   1
  -2   2  -2 837.693 31.1764   1
  -2  -2  -2 815.061 38.5593   1
   2  -2   3 151.784 23.0953   1
   2   2   3 141.085 50.9499   1
  -2   2  -3 193.399 43.4741   1
  -2  -2  -3 163.051 30.2945   1
   2  -2   4 1124.73 41.9189   1
   2   2   4 1152.85 77.5487   1
  -2   2  -4 1138.77 44.2174   1
  -2  -2  -4 1087.02 85.1527   1
   2  -2   5 37.6519 29.6377   1
   2   2   5 34.8648 58.0847   1
  -2   2  -5 71.1348 31.1033   1
  -2  -2  -5 58.3929  36.417   1
   2  -2   6  992.79 49.5621   1
   2   2   6 956.306 55.1121   1
  -2   2  -6 1034.29 50.6337   1
  -2  -2  -6 1046.94 59.5934   1
   2  -2   7-29.3903   62.57   1
   2   2   7 84.1317 39.9587   1
  -2   2  -7  40.486 35.8697   1
  -2  -2  -7 56.0557 41.8188   1
   2  -2   8-41.2115 62.2503   1
   2   2   8 71.3854 69.4178   1
  -2   2  -8 14.7871 60.8597   1
   2  -2   9 1646.21 118.772   1
   2   2   9 1562.30 126.874   1
  -2   2  -9 1712.88 72.2585   1
  -2  -2  -9 1671.96 127.993   1
   2  -2  10  102.50 78.6001   1
   2   2  10 185.909  86.826   1
  -2   2 -10 152.116 44.7985   1
  -2  -2 -10 185.192 86.9074   1
   2  -2  11 4.57825 78.7683   1
   2   2  11 63.9708  84.765   1
  -2   2 -11 23.9313 74.9362   1
  -2  -2 -11  62.982 48.5126   1
   2  -2  12 44.7643 49.3028   1
   2   2  12-70.0263  53.592   1
  -2   2 -12 74.8928 48.1011   1
  -2  -2 -12  122.57 87.9682   1
   2  -3 -14 53.6684 76.0132   1
   2   3 -14 156.166 59.1173   1
   2  -3 -14 58.9521 85.5053   1
  -2  -3  14 165.901 71.7269   1
  -2   3  14 153.373  111.30   1
   2  -3 -13 460.909 83.8925   1
   2   3 -13 479.898 64.1468   1
   2  -3 -13 631.426 58.4994   1
  -2  -3  13 378.942 75.2154   1
  -2   3  13 424.754 71.7382   1
   2  -3 -12 6.04088 37.6098   1
   2   3 -12 43.8006 46.7654   1
   2  -3 -12 12.0856 41.8321   1
  -2  -3  12 119.693 93.9151   1
  -2   3  12-43.0522 88.4415   1
   2  -3 -11 5.68574 60.0399   1
   2   3 -11 45.1327 41.9716   1
   2  -3 -11 54.9581 38.4924   1
  -2  -3  11-55.1858  51.073   1
  -2   3  11-18.1875 47.9887   1
   2  -3 -10 125.156 62.8454   1
   2   3 -10 73.2286 42.9122   1
   2  -3 -10 147.683 38.3696   1
  -2  -3  10 146.895 50.4117   1
  -2   3  10 130.626 83.3171   1
   2  -3  -9 31.3962 33.3485   1
   2   3  -9 35.6402 38.2818   1
   2  -3  -9 18.3972  33.665   1
  -2  -3   9 10.4609  44.707   1
  -2   3   9 44.4101 43.8416   1
   2   3  -8 207.802 26.2815   1
   2  -3  -8 156.442  35.206   1
   2   3  -8 151.803 39.0778   1
   2  -3  -8 144.562  35.482   1
  -2  -3   8 212.835 78.4557   1
  -2   3   8 205.834 43.2408   1
   2   3  -7 1579.21 64.9025   1
   2  -3  -7 1655.39 55.8113   1
   2   3  -7 1579.01 58.7767   1
   2  -3  -7 1635.13 53.9652   1
  -2  -3   7 1671.02 109.875   1
  -2   3   7 1627.70 103.878   1
   2   3  -618424.70 398.857   1
   2  -3  -619423.10 472.801   1
   2   3  -618308.90 458.352   1
   2  -3  -618323.40 438.824   1
  -2  -3   619048.70 418.312   1
  -2   3   618826.20 404.844   1
   2   3  -516354.80 322.916   1
   2  -3  -516519.10 325.962   1
   2   3  -515573.30 317.091   1
   2  -3  -515579.60 346.731   1
  -2  -3   516135.90 333.673   1
  -2   3   515917.50 312.696   1
   2  -3  -4 2505.08 85.9819   1
   2   3  -4 2486.07 39.9448   1
   2   3  -4 2383.49 87.1758   1
   2  -3  -4 2345.74 68.1602   1
  -2   3   4 2388.19 89.3427   1
  -2  -3   4 2464.19  61.532   1
  -2   3   4 2340.17 76.8292   1
   2  -3  -3 2131.63 80.8165   1
   2   3  -3 2058.92 47.9447   1
   2  -3  -3 1990.96 54.8672   1
  -2  -3   3 1981.59 49.4885   1
  -2   3   3 2022.66  52.985   1
  -2  -3   3 2064.56 52.6696   1
  -2   3   3 2095.94 40.7641   1
   2  -3  -2 1044.18 38.8009   1
  -2   3   2 1039.20 63.2846   1
  -2  -3   2 1043.60 24.2665   1
  -2  -3   2 1057.35 60.9663   1
  -2   3   2 1066.90 24.0047   1
  -2   3   1 482.438 32.4309   1
  -2  -3   1 487.304 34.8822   1
  -2   3   1 494.666 15.0637   1
  -2   3   1 484.673 16.3913   1
  -2  -3   1 507.442 51.7415   1
  -2   3   0 8838.41 205.222   1
  -2   3   0 8779.90 144.988   1
  -2  -3   0 8787.17 196.132   1
   2  -3   114996.40 271.116   1
   2   3   114969.00 328.673   1
  -2   3  -115131.90  282.72   1
  -2  -3  -114997.20 284.228   1
   2  -3   226290.00  575.94   1
   2   3   226748.30 643.637   1
  -2   3  -226049.90 536.634   1
  -2  -3  -225777.10 637.915   1
   2  -3   3 58.1209 35.3263   1
   2   3   3  77.806  28.565   1
  -2   3  -3 96.8461 38.7403   1
  -2  -3  -3 20.1052 52.0936   1
   2  -3   4 50.6403 40.8374   1
   2   3   4 15.9701  29.977   1
  -2   3  -4 0.52589 24.6815   1
  -2  -3  -4-8.12687  32.897   1
   2  -3   5 31.0309  27.774   1
   2   3   5 36.6255 34.4667   1
  -2   3  -5  42.439 29.3284   1
  -2  -3  -5 39.9562  65.332   1
   2  -3   6 14.8108 53.5482   1
   2   3   6-15.2271 63.4909   1
  -2   3  -6 44.9006 54.2373   1
  -2  -3  -6 26.9822 68.8116   1
   2  -3   7 428.181 43.8066   1
   2   3   7 513.416 50.2958   1
  -2   3  -7 460.635 73.6499   1
  -2  -3  -7 525.392 90.1105   1
   2  -3   8-33.5302 38.0587   1
   2   3   8-119.107 43.5825   1
  -2   3  -8-59.5383 36.3017   1
  -2  -3  -8 10.2408 75.8984   1
   2  -3   9 461.208 52.1101   1
   2   3   9 403.988 57.1523   1
  -2   3  -9 478.352  79.895   1
   2  -3  10 389.002 53.5977   1
   2   3  10 378.672 58.7863   1
  -2   3 -10 454.618 50.3072   1
  -2  -3 -10 537.183 60.7929   1
   2  -3  11-1.59479 75.6548   1
   2   3  11 47.6166 49.6905   1
  -2   3 -11-97.2368   43.52   1
  -2  -3 -11-84.0813 50.5197   1
   2  -3  12-8.45827 84.6586   1
   2   3  12 60.4297 56.7405   1
  -2   3 -12 111.329 48.6719   1
  -2  -3 -12 118.535 94.0881   1
   2  -4 -14 89.7227 75.5463   1
   2   4 -14 27.8464 57.8018   1
   2  -4 -14 166.367 81.1708   1
  -2  -4  14  62.951 68.2174   1
  -2   4  14 91.4849 62.8825   1
   2  -4 -13  170.66 78.3085   1
   2   4 -13 210.303 57.0515   1
   2  -4 -13 190.397 49.7177   1
  -2  -4  13 139.054 67.7663   1
  -2   4  13 210.191  103.86   1
   2  -4 -12 85.0476 72.1582   1
   2   4 -12 172.883  51.465   1
   2  -4 -12 176.858 44.2213   1
  -2  -4  12 64.7112 102.224   1
  -2   4  12 119.013 55.3977   1
   2  -4 -11 102.514 65.8788   1
   2   4 -11 124.714  46.797   1
   2  -4 -11 75.0685 40.0281   1
  -2  -4  11 79.3704 91.5487   1
  -2   4  11-24.1485 87.2141   1
   2  -4 -10-51.4917 58.9355   1
   2   4 -10-44.8426 40.7935   1
   2  -4 -10-18.0175 59.7145   1
  -2  -4  10-22.2725 48.9497   1
  -2   4  10-22.4529 44.2262   1
   2  -4  -9 977.473 53.2234   1
   2   4  -9 1156.32 95.7391   1
   2  -4  -9 1091.20 84.5029   1
  -2  -4   9 1014.63 67.8132   1
  -2   4   9 934.195 107.122   1
   2   4  -8 149.497 25.1913   1
   2  -4  -8 165.728 61.7921   1
   2   4  -8 197.136 66.9905   1
   2  -4  -8 221.982  59.263   1
  -2  -4   8  266.94 46.3192   1
  -2   4   8 212.615  43.618   1
   2   4  -7  179.72 36.4892   1
   2  -4  -7 158.451  33.907   1
   2   4  -7 126.312 35.9024   1
   2  -4  -7 169.725  31.032   1
  -2  -4   7 178.016 42.8116   1
  -2   4   7 185.709 38.0808   1
   2   4  -6 1661.58 57.3996   1
   2  -4  -6 1749.78 58.9678   1
   2   4  -6 1717.81 59.3289   1
   2  -4  -6 1719.97 51.2088   1
  -2  -4   6 1717.43 69.6588   1
  -2   4   6 1927.73 95.7451   1
   2   4  -5 2533.07 59.2756   1
   2  -4  -5 2587.66 66.8217   1
   2   4  -5 2406.11 62.8195   1
   2  -4  -5 2392.98 54.9428   1
  -2  -4   5 2591.72 70.0474   1
  -2   4   5 2443.33 93.7918   1
   2  -4  -4 2802.12 93.8474   1
   2   4  -4 2777.00 53.7266   1
   2   4  -4 2694.13 63.3752   1
   2  -4  -4 2681.08 49.7072   1
  -2   4   4 2632.75 95.7109   1
  -2  -4   4 2763.29 100.156   1
  -2   4   4 2692.00 78.3157   1
   2  -4  -3 2044.75 83.5714   1
   2   4  -3 1925.80 40.5217   1
   2  -4  -3 1921.06 34.8128   1
  -2  -4   3 1932.44 42.3771   1
  -2   4   3 2002.99 53.9934   1
  -2  -4   3 2005.92 83.2571   1
  -2   4   3 1956.76 37.5707   1
   2  -4  -2 0.61503   42.85   1
  -2   4   2 40.6562 24.5615   1
  -2  -4   2-14.8268 19.2795   1
  -2  -4   2-7.01086 23.0729   1
  -2   4   2 8.25901 19.9369   1
  -2   4   1 399.362 31.5352   1
  -2  -4   1  340.37 17.6364   1
  -2   4   1 338.735 18.9809   1
  -2   4   1 364.935 20.5432   1
  -2  -4   1 398.885 52.2756   1
  -2   4   0 1271.34 45.3419   1
  -2   4   0 1299.71 31.6502   1
  -2  -4   0 1199.79 70.9744   1
   2  -4   114283.40 247.627   1
   2   4   114578.10 328.636   1
  -2   4  -114532.00 235.293   1
  -2  -4  -114483.00 277.643   1
   2  -4   2 2076.42 39.1981   1
   2   4   2 2112.80 57.1722   1
  -2   4  -2 2159.44 59.6279   1
  -2  -4  -2 2112.15 60.3193   1
   2  -4   3 924.376 30.7658   1
   2   4   3 941.745 43.8697   1
  -2   4  -3 942.551 51.6087   1
  -2  -4  -3 963.057 46.5829   1
   2  -4   4 38.2919 23.3377   1
   2   4   4 34.9602 33.0236   1
  -2   4  -4 41.8951 24.0596   1
  -2  -4  -4 76.1138 61.9552   1
   2  -4   5 329.994 56.5312   1
   2   4   5 329.605 70.9261   1
  -2   4  -5 345.642 56.3843   1
  -2  -4  -5 333.078 46.5032   1
   2  -4   6 1544.33 57.0388   1
   2   4   6 1629.15 67.3533   1
  -2   4  -6 1659.96 56.7785   1
  -2  -4  -6 1685.54 73.0576   1
   2  -4   7 9.97265 32.7762   1
   2   4   7-54.6464 68.9661   1
  -2   4  -7 19.6537  31.363   1
  -2  -4  -7  3.1927 43.1634   1
   2  -4   8 1648.22 69.2409   1
   2   4   8 1655.77 79.0606   1
  -2   4  -8 1839.82  99.868   1
  -2  -4  -8 1874.77 81.7341   1
   2  -4   9 337.364 49.2129   1
   2   4   9  496.72 58.0699   1
  -2   4  -9 462.457 46.5046   1
  -2  -4  -9 602.564   59.89   1
   2  -4  10 123.009 44.7531   1
   2   4  10  153.10 52.9062   1
  -2   4 -10 151.536 72.2646   1
  -2  -4 -10 143.218 54.1304   1
   2  -4  11 31.2822 44.9549   1
   2   4  11 29.7856 51.7022   1
  -2   4 -11 22.9256 41.9227   1
  -2  -4 -11 91.0105 89.1435   1
   2  -4  12 46.9281 83.1151   1
   2   4  12 78.6601 57.1074   1
  -2   4 -12 7.80981  78.057   1
  -2  -4 -12 97.9686 56.7395   1
   2  -5 -14 29.4269  43.531   1
   2  -5 -14 14.1212 45.5297   1
  -2  -5  14 90.0959 108.976   1
  -2   5  14-30.3261 58.8527   1
   2  -5 -13  127.98 72.8992   1
   2   5 -13  155.94 87.0345   1
   2  -5 -13 67.3163 45.1581   1
  -2   5  13-18.0644 56.9545   1
   2  -5 -12 38.8146 68.7748   1
   2   5 -12 52.0841 82.0322   1
   2  -5 -12 95.2432 69.6548   1
  -2  -5  12 27.5954 56.1299   1
  -2   5  12 47.5921 86.4906   1
   2  -5 -11 172.078  41.284   1
   2   5 -11 107.541 79.6135   1
   2  -5 -11 168.184 68.4167   1
  -2  -5  11   81.60 55.8402   1
  -2   5  11 74.3083 51.0321   1
   2  -5 -10 68.4285 37.8724   1
   2  -5 -10  43.813 36.3292   1
  -2  -5  10 141.017 85.1636   1
  -2   5  10 118.845 79.1312   1
   2  -5  -9 563.959 47.6176   1
   2   5  -9  563.69 49.8964   1
   2  -5  -9 525.162 43.3282   1
  -2  -5   9 506.997 100.592   1
  -2   5   9 524.288  54.931   1
   2  -5  -8 291.399 70.4987   1
   2   5  -8 369.328 42.5737   1
   2  -5  -8 319.828  36.233   1
  -2  -5   8 397.674 85.3285   1
  -2   5   8 276.853 79.3126   1
   2   5  -7 1279.09 52.2686   1
   2  -5  -7 1246.35 54.3141   1
   2   5  -7 1262.26 89.0411   1
   2  -5  -7 1248.08 73.6642   1
  -2  -5   7 1286.21 104.079   1
  -2   5   7 1250.93 57.3595   1
   2   5  -6 115.721 28.4451   1
   2  -5  -6 77.5104 32.8973   1
   2   5  -6 93.3486 32.8089   1
   2  -5  -6 36.9971 43.9398   1
  -2  -5   6 56.0911 36.6556   1
  -2   5   6 119.216 31.8053   1
   2  -5  -5 968.266 44.4904   1
   2   5  -5 903.249 33.4092   1
   2   5  -5 859.136 42.8278   1
   2  -5  -5 869.442  32.516   1
  -2  -5   5 942.009 46.6302   1
  -2   5   5 914.205 62.3273   1
   2  -5  -4 93.1727 49.3876   1
   2   5  -4 84.4358 17.6294   1
   2   5  -4 31.1586 46.5707   1
   2  -5  -4 41.8048 29.6726   1
  -2   5   4  55.065 49.3118   1
  -2  -5   4 92.9056 29.5162   1
  -2   5   4  79.624 35.6092   1
   2  -5  -3 2900.84 67.1916   1
   2  -5  -3 2682.28 56.8818   1
  -2   5   3 2783.70 67.0736   1
  -2  -5   3 2878.45 66.1516   1
  -2   5   3 2816.51 64.3685   1
   2  -5  -2 192.465 30.8254   1
   2  -5  -2 191.179 10.8691   1
  -2   5   2  175.51 30.7479   1
  -2  -5   2 216.093 19.0723   1
  -2  -5   2 200.005 29.1659   1
  -2   5   2 198.338 20.6831   1
  -2   5   1 1076.42 71.1272   1
  -2   5   1 1040.03 20.8053   1
  -2   5   1 1040.73 22.0395   1
  -2  -5   1 1071.36 42.1789   1
  -2   5   0 142.766 31.1476   1
  -2   5   0  146.68 14.8855   1
  -2  -5   0 144.929 28.7289   1
   2  -5   1 912.092 18.0186   1
   2   5   1 885.624 42.2578   1
  -2   5  -1 997.923 31.3563   1
  -2  -5  -1 911.611 43.7498   1
   2  -5   2 366.432 28.9987   1
   2   5   2 371.524 33.9773   1
  -2   5  -2  390.80 31.9346   1
  -2  -5  -2  350.69 36.7125   1
   2  -5   3 378.376 38.1657   1
   2   5   3 370.223 63.2005   1
  -2   5  -3  396.76 22.9567   1
  -2  -5  -3 393.013 39.9466   1
   2  -5   4 2533.69 83.4661   1
   2   5   4 2651.34  116.51   1
  -2   5  -4 2573.47 83.8345   1
  -2  -5  -4 2595.00 79.0216   1
   2  -5   5 1076.31 43.6223   1
   2   5   5 1183.39 58.5002   1
  -2   5  -5 1215.25 69.7797   1
  -2  -5  -5 1182.50 106.009   1
   2  -5   6 12.9287 52.7705   1
   2   5   6-49.4456 39.6955   1
  -2   5  -6-12.5888 29.2364   1
  -2  -5  -6-99.9135 43.7205   1
   2  -5   7 1586.10 99.3628   1
   2   5   7 1720.06 75.9695   1
  -2   5  -7 1766.01 91.7305   1
  -2  -5  -7 1812.69 80.2308   1
   2  -5   8 8.10927 58.4328   1
   2   5   8-64.2056 72.9412   1
  -2   5  -8 3.55584 31.8514   1
  -2  -5  -8-23.0518 44.6971   1
   2  -5   9 27.4436 63.3642   1
   2   5   9-24.5484 77.4049   1
  -2   5  -9-11.4538 59.0508   1
  -2  -5  -9-102.381 81.3993   1
   2  -5  10 70.2266 40.2799   1
   2   5  10-11.9063 48.7442   1
  -2   5 -10 28.6759 38.5965   1
  -2  -5 -10 36.0501 86.6551   1
   2  -5  11 33.7265 43.3802   1
   2   5  11-31.3577 86.6271   1
  -2   5 -11  31.291 68.1862   1
  -2  -5 -11 33.2528 52.6834   1
   2  -5  12 64.9132 47.5972   1
   2   5  12 63.7712 96.8712   1
  -2   5 -12 25.6233 44.1771   1
  -2  -5 -12 18.3476 55.9908   1
   2  -6 -14 131.011 49.5508   1
   2   6 -14  144.37 59.7373   1
   2  -6 -14 200.305  49.694   1
  -2  -6  14 162.135 72.7078   1
  -2   6  14 155.447 110.361   1
   2  -6 -13 24.3737 42.6161   1
   2   6 -13-11.2778 49.2653   1
   2  -6 -13 12.7201 71.0489   1
  -2  -6  13 44.6695 102.305   1
  -2   6  13 42.6366 53.5064   1
   2  -6 -12  88.679 43.3081   1
   2   6 -12 87.7637 49.9985   1
   2  -6 -12 44.5365 70.4019   1
  -2  -6  12 197.251 59.2842   1
  -2   6  12  111.92  53.371   1
   2  -6 -11 132.822 41.8026   1
   2   6 -11 112.039 46.5843   1
   2  -6 -11 90.9686 39.3221   1
  -2  -6  11 118.435 56.1242   1
  -2   6  11 100.238 49.7007   1
   2  -6 -10 55.5099 37.3421   1
   2   6 -10 26.3858 40.0566   1
   2  -6 -10-6.25727 34.0384   1
  -2  -6  10 35.2932 47.7004   1
  -2   6  10 32.5228  43.257   1
   2  -6  -9 163.464 68.8981   1
   2   6  -9 190.136 43.1495   1
   2  -6  -9 153.916 35.5735   1
  -2  -6   9 184.195 51.1112   1
  -2   6   9 223.773 78.9387   1
   2  -6  -8 124.526 39.8689   1
   2   6  -8 282.374 67.4902   1
   2  -6  -8 179.171 32.5514   1
  -2  -6   8 169.703 48.4162   1
  -2   6   8 208.415  42.453   1
   2   6  -7 324.013 34.6958   1
   2  -6  -7 362.951 69.1447   1
   2   6  -7  339.76 41.1293   1
   2  -6  -7 327.505 32.9307   1
  -2  -6   7 384.187 47.0461   1
  -2   6   7 310.347 69.5353   1
   2   6  -6 10.2475 23.1036   1
   2  -6  -6 31.2315 32.1279   1
   2   6  -6  19.472 29.9394   1
   2  -6  -6  15.866  23.443   1
  -2  -6   6 28.9148 35.4592   1
  -2   6   6 13.6821 28.9845   1
   2   6  -5 450.328  24.094   1
   2  -6  -5 442.887 38.7494   1
   2   6  -5  448.03 36.9066   1
   2  -6  -5 435.147 42.6536   1
  -2  -6   5  465.00 66.9895   1
  -2   6   5 426.935 52.4311   1
   2  -6  -4 2078.59 92.4956   1
   2   6  -4 1992.15 32.7396   1
   2   6  -4 1988.91 55.4905   1
   2  -6  -4 1946.16 55.2143   1
  -2   6   4 1983.43 56.9606   1
  -2  -6   4 2105.29 59.0821   1
  -2   6   4 2029.43 43.3841   1
   2  -6  -3 2444.50 63.5149   1
   2  -6  -3 2239.51 48.1448   1
  -2   6   3 2326.83 62.3424   1
  -2  -6   3 2388.04 61.1263   1
  -2   6   3 2358.01 55.6994   1
   2  -6  -2 3552.46 78.1031   1
   2  -6  -2 3308.06 49.0238   1
  -2   6   2 3348.41 75.6853   1
  -2  -6   2 3439.49 49.1179   1
  -2  -6   2 3484.04 108.531   1
  -2   6   2 3275.97 52.4594   1
   2  -6  -1  3.4418 27.2268   1
  -2   6   1 5.99054 27.4872   1
  -2   6   1 8.88096  7.5314   1
  -2   6   1-2.32227 7.80693   1
  -2  -6   1-2.82175 26.3932   1
  -2   6   0 624.189 38.7812   1
  -2   6   0 608.655 13.8032   1
  -2  -6   0 638.169 37.2597   1
   2  -6   1 7122.18 100.922   1
   2   6   1 7578.34 142.733   1
  -2   6  -1 7226.55 142.542   1
  -2   6  -1 7464.68 108.894   1
  -2  -6  -1 7442.39 190.562   1
   2  -6   2 2128.52 33.9282   1
   2   6   2 2195.85  60.533   1
  -2   6  -2 2176.13 49.3882   1
  -2  -6  -2 2121.77  98.678   1
   2  -6   3 1476.18 33.6516   1
   2   6   3 1518.66 55.1363   1
  -2   6  -3 1470.66 34.0334   1
  -2  -6  -3 1543.72 93.8474   1
   2  -6   4 30.8888 21.6692   1
   2   6   4-0.34126 34.3526   1
  -2   6  -4 30.7147 36.0592   1
  -2  -6  -4  87.447 37.7768   1
   2  -6   5 2128.74 86.1696   1
   2   6   5 2089.12 74.9018   1
  -2   6  -5 2065.34 53.7884   1
  -2  -6  -5 2197.39 81.2884   1
   2  -6   6 4383.73 140.754   1
   2   6   6 4167.67  180.92   1
  -2   6  -6 4259.54 129.908   1
  -2  -6  -6 4225.95 195.264   1
   2  -6   7 -25.751 31.9067   1
   2   6   7-72.7101  42.678   1
  -2   6  -7 26.2167 29.5981   1
  -2  -6  -7-66.3431 80.1075   1
   2  -6   8 426.383 44.1943   1
   2   6   8 473.996 57.1463   1
  -2   6  -8 486.737 67.5009   1
  -2  -6  -8 713.039 101.626   1
   2  -6   9 116.791 62.3986   1
   2   6   9 -45.689 80.3779   1
  -2   6  -9 28.6962 34.7697   1
  -2  -6  -9  64.884 49.1111   1
   2  -6  10 51.2908 64.2094   1
   2   6  10-64.7972 80.4384   1
  -2   6 -10 41.6557 59.5068   1
  -2  -6 -10-15.3955 50.3574   1
   2  -6  11 1.30532 42.6703   1
   2   6  11  35.849 88.4248   1
  -2   6 -11 20.8009 39.2938   1
  -2  -6 -11 88.4442 54.8813   1
   2  -6  12 105.353 50.1271   1
   2   6  12 165.408 101.184   1
  -2   6 -12  110.43 76.9857   1
  -2  -6 -12 146.437 103.407   1
   2  -7 -13 93.2039 46.2859   1
   2   7 -13 84.1976 52.0167   1
   2  -7 -13 25.8451 72.9192   1
  -2  -7  13 13.8667 62.0923   1
  -2   7  13 110.284 94.5911   1
   2  -7 -12 61.2971 42.5638   1
   2   7 -12 64.0271 46.8291   1
   2  -7 -12-6.69834 39.0527   1
  -2  -7  12 -35.544   94.38   1
  -2   7  12 7.20604 49.5461   1
   2  -7 -11 112.508 42.2994   1
   2   7 -11 53.7225 46.3883   1
   2  -7 -11 113.038 38.4886   1
  -2  -7  11 97.3865 56.7453   1
  -2   7  11 107.011 48.6818   1
   2  -7 -10 51.0083 39.7258   1
   2   7 -10 46.4894 42.1406   1
   2  -7 -10 36.4508 34.1239   1
  -2  -7  10 78.3771 49.7334   1
  -2   7  10   22.04 74.0786   1
   2  -7  -9 817.192 91.9618   1
   2   7  -9 962.171 93.0264   1
   2  -7  -9 909.668 76.2339   1
  -2  -7   9 903.028 67.0804   1
  -2   7   9 852.864 59.6596   1
   2  -7  -8 232.726  42.052   1
   2   7  -8 198.837 42.2223   1
   2  -7  -8 202.696 55.7355   1
  -2  -7   8 267.993 49.6785   1
  -2   7   8  159.93 72.3404   1
   2   7  -7 1476.69 32.7972   1
   2  -7  -7 1605.81   99.42   1
   2   7  -7 1545.51 96.0328   1
   2  -7  -7 1418.65 75.2331   1
  -2  -7   7 1528.61 68.1021   1
  -2   7   7 1459.98 61.0454   1
   2   7  -6 859.929 32.6157   1
   2  -7  -6 969.719  82.059   1
   2   7  -6 935.186 46.7773   1
   2  -7  -6 861.145 57.9937   1
  -2  -7   6 1005.65 87.4748   1
  -2   7   6 923.978  43.683   1
   2  -7  -5 388.173 66.0779   1
   2   7  -5 382.923 12.4437   1
   2   7  -5 429.261 37.0683   1
   2  -7  -5 398.498 24.1135   1
  -2  -7   5 411.893 39.1211   1
  -2   7   5 362.585  50.835   1
   2  -7  -4  245.86 33.8893   1
   2   7  -4  211.35 14.7415   1
   2  -7  -4 245.882 18.1344   1
  -2   7   4  250.26 33.9388   1
  -2  -7   4 225.465 57.5382   1
  -2   7   4  186.76 36.7575   1
   2  -7  -3 2289.32 62.5929   1
   2  -7  -3 2172.25 44.8672   1
  -2   7   3 2232.51 63.0915   1
  -2  -7   3 2296.91 92.5152   1
  -2   7   3 2215.53 36.5355   1
   2  -7  -2 7736.66 145.162   1
   2  -7  -2 7242.65 98.7738   1
  -2   7   2 7432.44 142.629   1
  -2  -7   2 7554.73 97.5214   1
  -2  -7   2 7752.01 183.706   1
  -2   7   2 7239.87 103.556   1
   2  -7  -1 99.4975 30.6159   1
  -2   7   1 41.4704 30.4481   1
  -2  -7   1 80.1275 29.0088   1
  -2   7   0 6051.58 121.514   1
  -2  -7   0 6187.25 120.423   1
   2  -7   1  485.17 14.2882   1
   2   7   1 510.608 37.5143   1
  -2   7  -1 516.129 65.3395   1
  -2   7  -1 510.848  16.217   1
  -2  -7  -1 544.393 66.1904   1
   2  -7   2 53.9803 19.3301   1
   2   7   2 53.6303 51.8433   1
  -2   7  -2 19.3202 19.1537   1
  -2  -7  -2 26.5978 54.9769   1
   2  -7   3 47.0312 26.9507   1
   2   7   3  62.811 32.6666   1
  -2   7  -3 20.3673 26.4879   1
  -2  -7  -3-10.0333  34.052   1
   2  -7   4 583.459 47.1678   1
   2   7   4  581.75 47.7061   1
  -2   7  -4 570.097 44.1493   1
  -2  -7  -4 607.799 87.3349   1
   2  -7   5-8.91187 23.6843   1
   2   7   5 21.3939 65.5212   1
  -2   7  -5 43.1914 22.1945   1
  -2  -7  -5 10.5815  42.486   1
   2  -7   612189.00 259.371   1
   2   7   612658.70 307.383   1
  -2   7  -612077.00 292.109   1
  -2  -7  -612787.40 305.032   1
   2  -7   7 2882.38 84.0125   1
   2   7   7 3171.57  163.78   1
  -2   7  -7 3139.23 77.6108   1
  -2  -7  -7 3276.22 112.397   1
   2  -7   8 277.044 37.7643   1
   2   7   8 115.679 52.0818   1
  -2   7  -8 279.563  36.101   1
  -2  -7  -8 312.267 57.1351   1
   2  -7   9  58.613 36.0042   1
   2   7   9 -5.3578 48.2789   1
  -2   7  -9 81.7946 56.4147   1
  -2  -7  -9 98.7673 51.9307   1
   2  -7  10 119.327 70.4004   1
   2   7  10 186.387 54.3245   1
   2  -7  11 60.4248 71.5177   1
   2   7  11 85.5681 54.5476   1
  -2   7 -11-1.60251 65.4096   1
  -2  -7 -11 16.1692 98.2206   1
   2  -8 -13 51.2287 46.5726   1
   2   8 -13 21.8385 50.6548   1
   2  -8 -13 40.8104 41.0461   1
  -2  -8  13-74.9292 60.3906   1
  -2   8  13 8.12868 52.9615   1
   2  -8 -12 102.012 47.6652   1
   2   8 -12 139.691 50.7781   1
   2  -8 -12 128.163 41.7665   1
  -2  -8  12 197.433 103.958   1
  -2   8  12 171.019 90.1448   1
   2  -8 -11 10.5547 41.7076   1
   2   8 -11-8.35352  73.978   1
   2  -8 -11 69.6573 58.9511   1
  -2  -8  11-26.9865 91.3271   1
  -2   8  11 45.3717 44.9529   1
   2  -8 -10 6.43363 70.4568   1
   2   8 -10  83.328 73.2092   1
   2  -8 -10 101.478 57.8158   1
  -2  -8  10 37.5466 50.4353   1
  -2   8  10 88.2677 43.6615   1
   2  -8  -9 627.897  54.131   1
   2   8  -9 691.642 54.2424   1
   2  -8  -9 637.333 42.8867   1
  -2  -8   9 726.984 63.6249   1
  -2   8   9 604.247 90.3637   1
   2  -8  -8 1102.56 58.8314   1
   2   8  -8 1008.65 57.3371   1
   2  -8  -8 990.665 45.2337   1
  -2  -8   8 1040.02  66.642   1
  -2   8   8  938.03 56.2029   1
   2   8  -7 1159.81 27.6549   1
   2  -8  -7 1234.35 59.8333   1
   2   8  -7 1294.41 55.3986   1
   2  -8  -7 1224.53 43.7516   1
  -2  -8   7 1287.18 104.052   1
  -2   8   7 1150.66 54.0657   1
   2   8  -6 53.3142 18.4711   1
   2  -8  -6 21.8878 60.7669   1
   2   8  -6-19.6942 56.3681   1
   2  -8  -6 49.5986 22.8235   1
  -2  -8   6 29.2889 36.5531   1
  -2   8   6 54.9516 28.6614   1
   2   8  -5 101.924 12.9425   1
   2  -8  -5 76.6474 59.3149   1
   2   8  -5 115.903 53.8379   1
   2  -8  -5 84.9084 34.2422   1
  -2  -8   5 115.047 34.7155   1
  -2   8   5 103.322 42.1533   1
   2  -8  -4 3523.75 83.1967   1
   2  -8  -4 3188.07 69.7945   1
  -2   8   4 3265.32 81.1424   1
  -2  -8   4 3422.14 80.5166   1
  -2   8   4 3287.21 81.7995   1
   2  -8  -3 1001.42 45.7897   1
   2  -8  -3 921.402 18.5468   1
  -2   8   3 950.667 76.9231   1
  -2  -8   3 930.842 41.6528   1
  -2   8   3 930.436  22.382   1
   2  -8  -2-2.23352 28.9775   1
   2  -8  -2 15.9719 9.03015   1
  -2   8   2-10.6359 50.6082   1
  -2  -8   2 21.5375 8.68533   1
  -2  -8   2-21.3044 47.1784   1
  -2   8   2 13.6311  11.556   1
   2  -8  -1 3311.36 76.4264   1
  -2   8   1 3096.57  114.75   1
  -2  -8   1 3122.37 74.9376   1
  -2   8   0 3963.00 128.662   1
  -2  -8   0 4050.29 89.0086   1
   2  -8   1 103.776 10.6766   1
   2   8   1 121.201 54.7408   1
  -2   8  -1 150.169 32.0048   1
  -2   8  -1 112.889 8.44462   1
  -2  -8  -1 130.252 33.1557   1
   2  -8   2  6.6145 16.8041   1
   2   8   2 0.16319 29.1389   1
  -2   8  -2 18.4408 16.0813   1
  -2  -8  -2-31.5234  31.943   1
   2  -8   3 270.856 18.3793   1
   2   8   3 302.167 65.8471   1
  -2   8  -3 254.168 17.1785   1
  -2  -8  -3 350.997 42.0263   1
   2  -8   4 632.994 27.8368   1
   2   8   4 670.498 83.4787   1
  -2   8  -4 631.365 26.1966   1
  -2  -8  -4 635.772 92.6117   1
   2  -8   5 368.167 29.7485   1
   2   8   5 446.487 48.5268   1
  -2   8  -5  414.41 27.9316   1
  -2  -8  -5 445.722 54.1195   1
   2  -8   6 5262.02  158.85   1
   2   8   6 5428.04 157.108   1
  -2   8  -6 5559.68 112.502   1
  -2  -8  -6 5824.75 160.156   1
   2  -8   7 5289.83 170.513   1
   2   8   7 6044.73 165.057   1
  -2   8  -7 5922.45  159.14   1
  -2  -8  -7 6172.29 165.852   1
   2  -8   8 165.919 35.4154   1
   2   8   8 126.963 85.1803   1
  -2   8  -8 123.448 32.2863   1
  -2  -8  -8 215.214 54.9195   1
   2  -8   9 25.3298 34.0126   1
   2   8   9-95.2112 47.6931   1
  -2   8  -9 50.2243  30.728   1
  -2  -8  -9 3.34419 49.8079   1
   2  -8  10-46.2889 36.8093   1
   2   8  10-0.50514 49.3598   1
  -2   8 -10 10.8925 56.1413   1
  -2  -8 -10 4.56232  52.981   1
   2  -8  11 55.5128 72.0642   1
   2   8  11 164.011 57.5147   1
  -2   8 -11   66.22  39.293   1
  -2  -8 -11 167.245 100.389   1
   2  -9 -13 35.3594 83.6591   1
   2   9 -13 57.0574 92.9589   1
   2  -9 -13 102.607 43.3661   1
  -2  -9  13 91.2367 65.5564   1
  -2   9  13 78.2489  56.264   1
   2  -9 -12-94.8632 76.7376   1
   2   9 -12 31.6499 83.6887   1
   2  -9 -12 56.0393 38.4502   1
  -2  -9  12 106.617 58.1958   1
  -2   9  12 64.0224 48.8267   1
   2  -9 -11 25.9021  74.638   1
   2   9 -11 72.4902 46.8339   1
   2  -9 -11 37.5045  60.195   1
  -2  -9  11 65.0791 54.2405   1
  -2   9  11 74.4133 77.8644   1
   2  -9 -10-2.28348 40.8726   1
   2   9 -10 49.5891 41.4229   1
   2  -9 -10-0.54352 31.8117   1
  -2  -9  10 33.5779 81.6642   1
  -2   9  10-8.96006 68.5824   1
   2  -9  -9 925.597 58.7787   1
   2   9  -9 936.125 59.5243   1
   2  -9  -9 905.526  46.285   1
  -2  -9   9 932.551 112.395   1
  -2   9   9 715.274 57.3041   1
   2  -9  -8 328.152 75.8914   1
   2   9  -8 205.851 72.6404   1
   2  -9  -8 229.986 33.0348   1
  -2  -9   8 301.738 86.7663   1
  -2   9   8 218.525 43.3183   1
   2   9  -7 375.328  17.115   1
   2  -9  -7 410.145 47.1946   1
   2   9  -7 389.209 42.7744   1
   2  -9  -7 367.751 31.3992   1
  -2  -9   7 385.805 48.9761   1
  -2   9   7 329.085 66.7833   1
   2   9  -6 10.3514 15.0463   1
   2  -9  -6-14.2587 34.7368   1
   2   9  -6 35.7858 31.4765   1
   2  -9  -6-7.68817 20.8668   1
  -2  -9   6 17.5191 35.6036   1
  -2   9   6-8.31893 46.2718   1
   2  -9  -5 -33.505 32.9892   1
   2   9  -5 26.6215 8.46075   1
   2   9  -5 34.1032  30.232   1
   2  -9  -5 24.6844 18.4237   1
  -2  -9   5 41.4266 57.0979   1
  -2   9   5 32.2582 39.4783   1
   2  -9  -4 1284.39 53.6509   1
   2  -9  -4 1151.96 41.8411   1
  -2   9   4 1170.90  52.538   1
  -2  -9   4 1306.78 51.4827   1
  -2   9   4 1151.37 32.0479   1
   2  -9  -3-13.2802 52.4073   1
   2  -9  -3-14.0774 16.3943   1
  -2   9   3-65.9776 54.5703   1
  -2  -9   3-16.5967 27.5394   1
  -2   9   3 13.9955 20.4391   1
   2  -9  -2-0.63088 29.4425   1
   2  -9  -2 11.9932 7.52038   1
  -2   9   2 -25.382 52.0151   1
  -2  -9   2  37.671  27.296   1
  -2   9   2 13.6038 12.3285   1
   2  -9  -1 632.184 41.4423   1
  -2   9   1 614.386 42.1645   1
  -2  -9   1  658.79 40.7117   1
  -2   9   0 1569.86 55.2207   1
  -2  -9   0 1625.89 56.5576   1
   2   9   1 3099.22 116.156   1
  -2   9  -1 2979.06 76.3431   1
  -2  -9  -1 3142.06 80.6779   1
   2  -9   2 37.6857 16.0989   1
   2   9   2 41.8395 32.7008   1
  -2   9  -2 44.0664 31.3703   1
  -2   9  -2 50.3371 14.7654   1
  -2  -9  -2 56.7285 34.1504   1
   2  -9   3 405.422 31.2352   1
   2   9   3 420.891 41.9531   1
  -2   9  -3 431.529 28.1691   1
  -2  -9  -3 387.305  47.263   1
   2  -9   4 1030.30 50.5099   1
   2   9   4 1061.58 57.3078   1
  -2   9  -4 1036.63 29.0587   1
  -2  -9  -4 1073.10 63.0353   1
   2  -9   5 59.3756 41.3721   1
   2   9   5 88.0039  42.015   1
  -2   9  -5  65.889 20.9751   1
  -2  -9  -5  100.78 77.9622   1
   2  -9   6 1178.41 78.6441   1
   2   9   6 1279.64 118.432   1
  -2   9  -6 1394.15 43.5283   1
  -2  -9  -6 1386.94 132.141   1
   2  -9   7  -4.969 50.3606   1
   2   9   7-113.531 46.5922   1
  -2   9  -7-11.1828 26.7457   1
  -2  -9  -7-35.6696 49.8223   1
   2  -9   8 340.053 64.5455   1
   2   9   8 455.276 57.5522   1
  -2   9  -8 444.016 57.8541   1
  -2  -9  -8 381.226 61.9691   1
   2  -9   9 174.828 38.9673   1
   2   9   9 323.376 94.8813   1
  -2   9  -9 275.152 59.4075   1
  -2  -9  -9 366.418 99.9708   1
   2  -9  10 23.6812 35.8989   1
   2   9  10 73.9043 86.9617   1
  -2   9 -10 41.5936 32.9187   1
  -2  -9 -10-18.5316 93.5416   1
   2  -9  11 -25.209 38.8099   1
   2   9  11 42.8207 88.7382   1
  -2   9 -11 8.39633 35.0052   1
  -2  -9 -11 34.4537 57.5512   1
   2 -10 -13 135.269 84.8829   1
   2  10 -13 73.8931 52.5004   1
   2 -10 -13 6.34136 40.2934   1
  -2 -10  13-42.4443 63.2312   1
  -2  10  13 35.3989 87.2358   1
   2 -10 -12 66.8071 80.7272   1
   2  10 -12  90.373 49.5723   1
   2 -10 -12 23.7707 63.0651   1
  -2 -10  12 54.7858 58.9586   1
  -2  10  12 4.27838 82.4558   1
   2 -10 -11-14.5447 45.0933   1
   2  10 -11 90.6341 47.1339   1
   2 -10 -11 44.2625 34.7638   1
  -2 -10  11 113.862 53.2266   1
  -2  10  11 42.7506 45.6405   1
   2 -10 -10 644.208  57.828   1
   2  10 -10 662.059  57.736   1
   2 -10 -10 613.433 43.4254   1
  -2 -10  10 591.095 66.3335   1
  -2  10  10 523.626 55.8418   1
   2 -10  -9 118.056 45.9595   1
   2  10  -9 83.5386 75.0419   1
   2 -10  -9 168.847 32.2223   1
  -2 -10   9 195.028 50.4805   1
  -2  10   9 187.789 70.6928   1
   2 -10  -8 3145.85 149.078   1
   2  10  -8 3173.26 92.1772   1
   2 -10  -8 2930.13 105.427   1
  -2 -10   8 3079.46 103.301   1
  -2  10   8 2915.89 134.112   1
   2 -10  -7 1494.72  68.774   1
   2  10  -7 1462.35 100.328   1
   2 -10  -7 1364.34  70.015   1
  -2 -10   7 1435.02 69.1357   1
  -2  10   7 1204.35 88.2363   1
   2  10  -6 -4.1718 12.5265   1
   2 -10  -6-35.7072 35.6665   1
   2  10  -6 70.1794 55.6336   1
   2 -10  -6-19.7674 35.2125   1
  -2 -10   6-10.7597 36.6718   1
  -2  10   6 35.7518 44.9569   1
   2 -10  -5 202.614 38.4848   1
   2  10  -5 160.564  35.412   1
   2 -10  -5 139.337 34.5567   1
  -2 -10   5 241.554 39.0338   1
  -2  10   5 130.881 43.1661   1
   2 -10  -4 23.5063 33.2154   1
   2 -10  -4 16.8457 13.9957   1
  -2  10   4 25.1436 33.5148   1
  -2 -10   4-36.3109 31.3845   1
  -2  10   4 29.8616 29.0854   1
   2 -10  -3 8518.01 218.898   1
   2 -10  -3 7620.24 119.406   1
  -2  10   3 7851.06 213.971   1
  -2 -10   3 8274.80 158.416   1
  -2  10   3 7778.34 131.981   1
   2 -10  -2 330.053 37.3798   1
   2 -10  -2 292.916 8.94212   1
  -2  10   2 265.426 37.8001   1
  -2 -10   2 386.404 34.4055   1
   2 -10  -1 6937.18 138.403   1
  -2  10   1 6659.39 138.047   1
  -2 -10   1 6813.49 184.297   1
  -2  10   0 5430.81 114.918   1
  -2 -10   0 5497.18 116.416   1
   2  10   1 3664.67 90.2552   1
  -2  10  -1 3480.86 84.9617   1
  -2 -10  -1 3686.05 91.1011   1
   2 -10   2 1611.58 31.5518   1
   2  10   2 1616.30  96.175   1
  -2  10  -2 1656.42 90.7151   1
  -2  10  -2 1596.38  28.128   1
  -2 -10  -2 1607.76 63.7307   1
   2 -10   3 191.127 27.1254   1
   2  10   3 206.088 40.7235   1
  -2  10  -3  202.03 13.8948   1
  -2 -10  -3 192.589 74.6782   1
   2 -10   4 322.459 38.0702   1
   2  10   4 355.696 46.1869   1
  -2  10  -4 349.183 19.5307   1
  -2 -10  -4  351.62 51.0247   1
   2 -10   5 221.556 26.3602   1
   2  10   5 174.681 80.9532   1
  -2  10  -5 255.397 22.3936   1
  -2 -10  -5 226.608 51.9977   1
   2 -10   6 2173.50 60.7575   1
   2  10   6 2365.24 91.8178   1
  -2  10  -6 2285.45 78.5514   1
  -2 -10  -6 2603.42 156.208   1
   2  10   7 2487.74 150.264   1
  -2  10  -7 2441.24 59.6713   1
  -2 -10  -7 2854.87 162.891   1
   2 -10   8 79.6641 55.0549   1
   2  10   8 80.8248 48.8228   1
  -2  10  -8 72.3827 28.1864   1
  -2 -10  -8 230.513 91.5361   1
   2 -10   9 105.854 58.5065   1
   2  10   9 42.6617 52.7871   1
  -2  10  -9  125.86 31.5547   1
  -2 -10  -9 46.2128 97.8967   1
   2 -10  10 27.4007 35.5208   1
   2  10  10 3.72793 53.2088   1
  -2  10 -10 7.40538 53.8529   1
  -2 -10 -10 112.667   56.06   1
   2 -10  11-19.8622 37.8662   1
   2  10  11-23.9818 91.4303   1
  -2  10 -11  21.419 56.5066   1
   2 -11 -13 6.13634 50.8723   1
   2  11 -13 0.18479 52.4658   1
   2 -11 -13-43.7962 67.7452   1
  -2 -11  13 148.005 105.186   1
  -2  11  13 74.4542  50.004   1
   2 -11 -12 29.1362 48.6049   1
   2  11 -12 113.404 49.6342   1
   2 -11 -12-13.7952 62.7768   1
  -2 -11  12 21.9132 58.8452   1
   2 -11 -11 106.422 48.6301   1
   2  11 -11 224.423 82.0367   1
   2 -11 -11 52.4758  36.271   1
  -2 -11  11 145.066 56.7673   1
  -2  11  11 2.99097 75.4168   1
   2 -11 -10 471.911 56.8219   1
   2  11 -10 526.689 92.0387   1
   2 -11 -10 530.658 40.9373   1
  -2 -11  10 522.178 63.7002   1
  -2  11  10 327.699 86.7028   1
   2 -11  -9 59.6746 68.8354   1
   2  11  -9 53.9773 39.4319   1
   2 -11  -9 48.7379 47.3539   1
  -2 -11   9-37.4054  45.281   1
  -2  11   9 -19.127 36.2514   1
   2 -11  -8 50.6267 40.4805   1
   2  11  -8-40.3066 64.0935   1
   2 -11  -8 -6.0373 26.2103   1
  -2 -11   8-33.4944 42.6495   1
  -2  11   8 41.7512 33.3374   1
   2 -11  -7 1339.90 107.256   1
   2  11  -7 1285.02 62.4762   1
   2 -11  -7 1226.55 43.0972   1
  -2 -11   7 1396.42 68.7377   1
  -2  11   7 1214.93 54.0201   1
   2  11  -6 7.93444 9.99412   1
   2 -11  -6 39.5591 37.8079   1
   2  11  -6 28.4361 33.9719   1
   2 -11  -6 17.4355 20.3009   1
  -2 -11   6-29.2914 64.0959   1
  -2  11   6 89.1575 44.1937   1
   2 -11  -5 117.007 38.2945   1
   2 -11  -5 74.8855 18.8386   1
  -2 -11   5 158.899 37.7624   1
  -2  11   5 93.6973 38.8865   1
   2 -11  -4 4285.57 103.059   1
   2 -11  -4 3901.34 78.6928   1
  -2  11   4 4042.27 100.462   1
  -2 -11   4 4263.91 140.801   1
  -2  11   4 3862.86 90.0579   1
   2 -11  -3 3578.66 133.089   1
   2 -11  -3 3179.71 55.3457   1
  -2  11   3 3213.00 86.6882   1
  -2 -11   3 3500.33 82.3671   1
   2 -11  -2 1742.71 60.8563   1
  -2  11   2 1704.20  61.016   1
  -2 -11   2 1755.53  55.941   1
  -2 -11   2 1729.67 58.4603   1
   2 -11  -1 2463.82  108.47   1
  -2  11   1 2312.60 69.2542   1
  -2 -11   1 2350.02 105.612   1
  -2  11   0 9216.56 188.458   1
  -2 -11   0 9467.93 247.667   1
   2  11   1 598.921 44.1641   1
  -2  11  -1  586.14 42.0708   1
  -2 -11  -1 574.766 47.1391   1
   2 -11   2 586.814 19.9009   1
   2  11   2 592.437 46.4598   1
  -2  11  -2 605.047 43.6885   1
  -2  11  -2 572.657 10.9947   1
  -2 -11  -2 559.682 50.2188   1
   2 -11   3 4001.85 75.8685   1
   2  11   3 3884.90 154.037   1
  -2  11  -3 3763.22 98.2011   1
  -2  11  -3 3895.81  66.375   1
  -2 -11  -3 4161.95 167.341   1
   2 -11   4-11.6239 17.1654   1
   2  11   4 29.5645 65.5832   1
  -2  11  -4-6.80521 24.2101   1
  -2 -11  -4 -26.603 42.9449   1
   2 -11   5 -47.603   36.56   1
   2  11   5 41.5278 39.8607   1
  -2 -11  -5-27.1001 44.9812   1
   2 -11   6-1.40716 41.3309   1
   2  11   6 29.9625 42.7823   1
  -2  11  -6 4.58504 34.0617   1
  -2 -11  -6  8.6118 48.5151   1
   2 -11   7 224.068 33.0066   1
   2  11   7 319.528 52.2005   1
  -2  11  -7 337.042 46.0171   1
  -2 -11  -7 382.936 59.4402   1
   2 -11   8 4.87051 29.7569   1
   2  11   8 42.0963 82.0214   1
  -2  11  -8 71.0856 43.0635   1
  -2 -11  -8 35.8673  51.928   1
   2 -11   9 69.5545 54.4249   1
   2  11   9-24.9985 49.4105   1
  -2  11  -9-10.4626 47.2387   1
  -2 -11  -9 58.1726 53.6965   1
   2 -11  10 153.689  65.781   1
   2  11  10 126.551 60.0515   1
  -2  11 -10 202.455 34.7974   1
  -2 -11 -10  182.54 64.9863   1
   2 -11  11 6.24288 37.0022   1
   2  11  11-1.58801  55.693   1
  -2  11 -11 38.5205 33.1092   1
  -2 -11 -11-66.1625   59.55   1
   2 -12 -13 93.3007 57.4484   1
   2  12 -13  203.55 96.1502   1
   2 -12 -13 129.455 71.2857   1
  -2 -12  13 131.277 115.394   1
  -2  12  13 112.999 89.0113   1
   2 -12 -12 201.862 55.4042   1
   2  12 -12 268.472 91.5752   1
   2 -12 -12 221.456 41.2717   1
  -2 -12  12  144.44 109.867   1
  -2  12  12 163.375 50.8313   1
   2 -12 -11 22.3496   47.33   1
   2  12 -11  8.5232 46.9638   1
   2 -12 -11 38.3156 33.1521   1
  -2 -12  11 58.9688 53.4111   1
   2 -12 -10 240.494 87.3584   1
   2  12 -10 315.254 51.0341   1
   2 -12 -10 201.602 60.0625   1
  -2 -12  10 270.468 57.1849   1
  -2  12  10 149.981 44.9331   1
   2 -12  -9 75.7531 74.3433   1
   2  12  -9 41.0302 40.0086   1
   2 -12  -9-15.7594 27.6623   1
  -2 -12   9 50.6183 45.8426   1
  -2  12   9 16.9235 34.2522   1
   2 -12  -8 68.7196 44.2704   1
   2  12  -8 111.119 41.8293   1
   2 -12  -8 111.852 27.1448   1
  -2 -12   8 116.858 45.9506   1
  -2  12   8 17.7896 33.7595   1
   2 -12  -7 366.458 81.1559   1
   2  12  -7 304.214 73.4167   1
   2 -12  -7 220.196  46.787   1
  -2 -12   7 236.834 81.8932   1
  -2  12   7 206.452 34.0143   1
   2  12  -6 0.92829 6.96652   1
   2 -12  -6 5.71814 63.7797   1
   2  12  -6 24.4852 33.6703   1
   2 -12  -6  49.003 33.0839   1
  -2 -12   6-27.2883 36.6229   1
  -2  12   6-2.30026  23.962   1
   2 -12  -5 92.9064 38.3488   1
   2 -12  -5 85.6696 30.6609   1
  -2 -12   5 22.8831 37.9605   1
  -2  12   5 41.5916 37.5575   1
   2 -12  -4  117.93 37.9158   1
   2 -12  -4 89.7128 26.0261   1
  -2  12   4  77.213 38.9193   1
  -2 -12   4  106.70 61.1618   1
  -2  12   4  95.096 16.8274   1
   2 -12  -3 1856.93 105.171   1
  -2  12   3 1828.38 67.0275   1
  -2 -12   3 1825.53 61.6668   1
   2 -12  -2 5230.92 115.005   1
  -2  12   2 4868.11 115.579   1
  -2 -12   2 5119.80 109.589   1
  -2 -12   2 4994.65 112.656   1
   2 -12  -1 3200.10 124.732   1
  -2  12   1 3026.97 121.397   1
  -2 -12   1 3068.06 80.6732   1
  -2  12   0 96.7326 33.8859   1
  -2 -12   0 11.6313 61.3404   1
   2  12   1 194.667 38.9829   1
  -2  12  -1 204.649 61.6704   1
  -2 -12  -1 196.072 41.2081   1
   2 -12   2 1638.28 29.8196   1
   2  12   2 1701.45 65.9953   1
  -2  12  -2 1628.54 60.8188   1
  -2  12  -2 1669.72 25.7665   1
  -2 -12  -2 1746.13  69.244   1
   2 -12   3 656.215 31.6791   1
   2  12   3 585.348 50.1995   1
  -2  12  -3 577.212 46.4371   1
  -2  12  -3 577.789 15.9498   1
  -2 -12  -3 540.588 57.0505   1
   2 -12   4 582.452 41.3191   1
   2  12   4 591.239 55.6035   1
  -2  12  -4 566.166  33.646   1
  -2 -12  -4 569.869 101.601   1
   2 -12   5 190.876 40.2004   1
   2  12   5 228.638  47.617   1
  -2  12  -5 183.575 33.0496   1
  -2 -12  -5 199.088 52.6197   1
   2 -12   6 303.892 49.6319   1
   2  12   6 407.993 92.6865   1
  -2  12  -6 473.881 41.3721   1
  -2 -12  -6 539.381 61.9039   1
   2 -12   7 29.8546 43.5656   1
   2  12   7-40.2773 44.4164   1
  -2  12  -7 10.2009 21.4508   1
  -2 -12  -7-3.49838 49.8586   1
   2 -12   8 22.1053 28.0022   1
   2  12   8 33.6026 79.8976   1
  -2  12  -8-11.6634 23.4168   1
  -2 -12  -8-45.8239 51.5026   1
   2 -12   9 86.5058 35.3237   1
   2  12   9 161.818 94.0364   1
  -2  12  -9 193.096 48.9848   1
  -2 -12  -9 183.568  60.038   1
   2 -12  10-25.4033 59.1772   1
   2  12  10-80.2369  55.198   1
  -2  12 -10-36.4015 50.9551   1
  -2 -12 -10-48.4472  59.742   1
   2 -12  11 97.6323 42.2879   1
   2  12  11  238.34 64.5685   1
  -2  12 -11 145.894 60.4703   1
  -2 -12 -11  205.29 68.4035   1
   2 -13 -13 17.0957 53.9802   1
   2  13 -13  23.133 51.8395   1
   2 -13 -13 50.0624 63.7331   1
  -2 -13  13-22.1162 61.1699   1
  -2  13  13 24.4288 49.1077   1
   2 -13 -12 223.985 58.1927   1
   2  13 -12 275.386 56.0047   1
   2 -13 -12 246.054 41.3659   1
  -2 -13  12 156.424 109.595   1
  -2  13  12 149.236 87.5483   1
   2 -13 -11  222.20  91.298   1
   2  13 -11 287.813  52.221   1
   2 -13 -11 199.185  63.228   1
  -2 -13  11 271.736  102.92   1
  -2  13  11 256.162 80.0219   1
   2 -13 -10 515.695 100.976   1
   2  13 -10 506.103  55.392   1
   2 -13 -10 484.067 39.7493   1
  -2 -13  10 606.471 106.014   1
  -2  13  10 396.165 81.9741   1
   2 -13  -9-4.30371 44.7513   1
   2  13  -9-52.3273 71.4909   1
   2 -13  -9 54.9161  28.046   1
  -2 -13   9-57.9167 79.2018   1
  -2  13   9 92.3907 58.8588   1
   2 -13  -8 148.228 46.4483   1
   2  13  -8 93.0244 43.6949   1
   2 -13  -8  129.93 45.7452   1
  -2 -13   8 168.344 80.5148   1
  -2  13   8  146.85 57.2451   1
   2  13  -7 2.58223 11.7978   1
   2 -13  -7 35.1769 40.1224   1
   2  13  -7 0.46583 36.1593   1
   2 -13  -7 19.3362 36.8879   1
  -2 -13   7 -51.071 69.3344   1
  -2  13   7 14.8413 47.9306   1
   2 -13  -6  66.509 66.2758   1
   2 -13  -6-1.61954 19.4478   1
  -2 -13   6 24.8372 37.6134   1
  -2  13   6 1.34152 23.6591   1
   2 -13  -5  38.091 66.0687   1
   2 -13  -5 55.5683 17.3006   1
  -2 -13   5-0.88048 36.7428   1
  -2  13   5 21.0768 34.5881   1
   2 -13  -4 2366.56 119.911   1
   2 -13  -4 2050.20 51.4437   1
  -2  13   4 2180.27 118.874   1
  -2 -13   4 2267.12 70.3438   1
   2 -13  -3 6193.24 136.815   1
  -2  13   3 5969.46 138.306   1
  -2 -13   3 6186.13 131.721   1
   2 -13  -2 4227.48 101.179   1
  -2  13   2 4169.76 152.017   1
  -2 -13   2 4165.49 97.5173   1
  -2 -13   2 4078.61 147.829   1
   2 -13  -1 661.758 77.0678   1
  -2  13   1 572.476 45.0314   1
  -2 -13   1 624.785 45.5578   1
  -2  13   0 463.329 72.9181   1
  -2 -13   0 543.697 77.1456   1
  -2  13  -1 5.36773  32.563   1
  -2 -13  -1 67.9652 37.7847   1
   2 -13   2 136.346 13.9116   1
   2  13   2 154.224 41.3323   1
  -2  13  -2 125.339 36.9306   1
  -2 -13  -2 116.157  42.526   1
   2 -13   310715.50 190.857   1
   2  13   311150.60 251.166   1
  -2  13  -310645.40 300.036   1
  -2  13  -310645.60 173.866   1
  -2 -13  -311320.30 253.236   1
   2 -13   412156.90 220.466   1
   2  13   412829.30 299.909   1
  -2  13  -412380.40 279.635   1
  -2  13  -412179.70 222.989   1
  -2 -13  -413293.90 394.193   1
   2 -13   5 2677.99  59.242   1
   2  13   5 2915.31 152.045   1
  -2  13  -5 2881.25 68.8705   1
  -2 -13  -5 3073.74 104.064   1
   2 -13   6 87.3988 24.2377   1
   2  13   6 94.3612 46.4565   1
  -2  13  -6 124.869 19.8478   1
  -2 -13  -6 78.8734 54.2956   1
   2 -13   7 777.316 60.8928   1
   2  13   7 819.976 68.8742   1
  -2  13  -7 831.384 33.0679   1
  -2 -13  -7  986.28 74.7123   1
   2 -13   8 15.3383 47.5156   1
   2  13   8 106.993 49.2615   1
  -2  13  -8 0.40291 23.8148   1
  -2 -13  -8 2.17297 54.2501   1
   2 -13   9-12.4613  31.065   1
   2  13   9 54.6766 50.9386   1
  -2  13  -9 14.1104 25.4454   1
  -2 -13  -9 28.3124 55.4279   1
   2 -13  10 28.3246 57.3499   1
   2  13  10 3.15305  95.643   1
  -2  13 -10 49.8084 29.4956   1
  -2 -13 -10 5.47291 60.3829   1
   2 -13  11 269.097 73.0324   1
   2  13  11 311.674 117.522   1
  -2  13 -11 338.179 38.7078   1
  -2 -13 -11  447.14 126.055   1
   2 -14 -12 174.206 90.6669   1
   2  14 -12 59.4169 51.1253   1
   2 -14 -12 99.5823  35.982   1
  -2 -14  12 61.3003 58.4534   1
  -2  14  12 13.7351 47.8088   1
   2 -14 -11 98.5617 88.8705   1
   2  14 -11 99.3044 80.1501   1
   2 -14 -11 56.0288 56.5145   1
  -2 -14  11 170.333 94.2099   1
  -2  14  11 47.9182 42.8012   1
   2 -14 -10 153.072 51.7153   1
   2  14 -10 190.689 82.7994   1
   2 -14 -10 109.867 32.8099   1
  -2 -14  10 176.761 92.2613   1
  -2  14  10 164.886 42.0683   1
   2 -14  -9 49.8491 47.0565   1
   2  14  -9  69.906 42.9856   1
   2 -14  -9 64.9174 27.9311   1
  -2 -14   9 70.2621 82.0869   1
  -2  14   9 67.6125  36.029   1
   2 -14  -8  93.119 74.6939   1
   2  14  -8 27.0834 66.4357   1
   2 -14  -8 19.8234 40.6186   1
  -2 -14   8-0.49365 74.1271   1
  -2  14   8 18.2668 30.5399   1
   2  14  -7-7.12381 9.35836   1
   2 -14  -7-18.9491 40.7276   1
   2  14  -7 61.8118 35.9473   1
   2 -14  -7 5.23851 21.0994   1
  -2 -14   7 53.1191 40.2908   1
  -2  14   7-29.1436  44.778   1
   2 -14  -6  154.60 44.8465   1
   2 -14  -6  133.56 21.7902   1
  -2 -14   6 156.011 43.7096   1
  -2  14   6 161.186 26.3222   1
   2 -14  -5 7.91599 65.4301   1
   2 -14  -5-0.98386 27.1789   1
  -2 -14   5 -53.599 36.1508   1
  -2  14   5 22.3749  32.116   1
   2 -14  -4 1523.52 106.131   1
  -2  14   4 1502.03 107.757   1
  -2 -14   4 1535.42 61.6056   1
   2 -14  -3 215.554 39.7903   1
   2 -14  -3 172.012 18.8704   1
  -2  14   3 163.812 42.2453   1
  -2 -14   3 169.078 37.9431   1
  -2  14   3 120.465 19.3365   1
   2 -14  -2 18.2676  33.228   1
   2 -14  -2-1.79941 11.1119   1
  -2  14   2-20.3045 60.6925   1
  -2 -14   2  25.756 31.6386   1
  -2 -14   2-39.0631 58.5898   1
   2 -14  -1 287.472 69.4062   1
  -2 -14   1 263.722 14.8033   1
  -2  14   1 325.402 40.3949   1
  -2 -14   1 266.223 41.4403   1
  -2  14   0 30.7334 35.4055   1
  -2 -14   0 107.542 64.5619   1
  -2  14  -1 855.145 81.9492   1
  -2 -14  -1 936.556  56.469   1
   2 -14   2 2334.49  36.492   1
   2  14   2 2413.39 125.973   1
  -2  14  -2 2374.34 75.3999   1
  -2 -14  -2 2464.23 83.7833   1
   2 -14   3 2879.47 60.3047   1
   2  14   3 2860.57 145.327   1
  -2  14  -3 2825.15 89.1363   1
  -2  14  -3 2991.96 50.9798   1
  -2 -14  -3 3048.22 100.851   1
   2 -14   4 5572.03  119.50   1
   2  14   4 5922.04 220.776   1
  -2  14  -4 5729.31 144.721   1
  -2  14  -4 5578.22  83.639   1
  -2 -14  -4 6050.45 231.723   1
   2 -14   5 367.646 41.1295   1
   2  14   5 340.682 52.4141   1
  -2  14  -5 372.704 32.6754   1
  -2 -14  -5 355.609 100.291   1
   2 -14   6 36.4095 22.0162   1
   2  14   6 35.4082 44.2958   1
  -2  14  -6 23.0518 17.9889   1
  -2 -14  -6 44.8507 50.2577   1
   2 -14   7 0.46747  24.363   1
   2  14   7 -17.541 78.8014   1
  -2  14  -7  39.248 33.9524   1
  -2 -14  -7 -17.613 52.1818   1
   2 -14   8 581.673 63.1233   1
   2  14   8 661.284 68.4428   1
  -2  14  -8 669.446 52.2392   1
  -2 -14  -8 735.734 74.5363   1
   2 -14   9 40.3978 30.9578   1
   2  14   9 48.6515 54.5279   1
  -2  14  -9 57.2647 42.9623   1
  -2 -14  -9 70.3883 59.1089   1
   2 -14  10 621.648 49.4184   1
   2  14  10 703.121 78.0922   1
  -2  14 -10 725.732 66.0063   1
  -2 -14 -10 845.225 137.194   1
   2 -15 -12 120.512 95.3025   1
   2  15 -12  69.134 88.3052   1
   2 -15 -12 55.6985 61.0481   1
  -2 -15  12 69.6474 60.5261   1
  -2  15  12 114.213 77.0295   1
   2 -15 -11 68.5178 52.6122   1
   2  15 -11  53.229 48.2682   1
   2 -15 -11 21.0138 32.5241   1
  -2 -15  11 66.6181 53.3512   1
  -2  15  11 40.4627 68.9916   1
   2 -15 -10  27.158 47.9888   1
   2  15 -10 81.0376 44.1927   1
   2 -15 -10 13.4774 28.4681   1
  -2 -15  10 -16.086 50.6521   1
  -2  15  10 20.7674 62.3255   1
   2 -15  -9-11.6076 76.3296   1
   2  15  -9-30.7018 68.9698   1
   2 -15  -9-1.62458 43.1862   1
  -2 -15   9-1.66036 44.8773   1
  -2  15   9 26.3275 54.6473   1
   2 -15  -8-1.12232 43.1053   1
   2  15  -8-19.1525 38.6266   1
   2 -15  -8 16.7783 23.4165   1
  -2 -15   8 51.8372  42.939   1
  -2  15   8 10.1495 49.7914   1
   2 -15  -7 59.8192 44.0905   1
   2 -15  -7 44.7418 21.4655   1
  -2 -15   7 85.5273 41.0169   1
  -2  15   7 16.6763   26.35   1
   2 -15  -6 793.425 57.7003   1
   2 -15  -6 729.689 45.8869   1
  -2 -15   6 853.479 56.4669   1
  -2  15   6 574.138 55.0832   1
   2 -15  -5 60.8385 41.5478   1
   2 -15  -5 76.2382 28.9311   1
  -2 -15   5 77.0053  67.785   1
  -2  15   5 50.4101 32.8839   1
   2 -15  -4 317.385 46.0616   1
   2 -15  -4 266.419 16.6871   1
  -2  15   4 297.692 80.6045   1
  -2 -15   4 293.027   41.90   1
  -2  15   4 209.073  29.329   1
   2 -15  -3 813.505 52.1996   1
   2 -15  -3 700.846 25.4779   1
  -2  15   3 763.827 52.9599   1
  -2 -15   3 807.722 48.0882   1
   2 -15  -2 84.8394 36.1633   1
   2 -15  -2 66.9074 9.82418   1
  -2  15   2 54.9142 38.6063   1
  -2 -15   2  85.877 35.0454   1
  -2 -15   2 168.434 37.9984   1
   2 -15  -1 1038.93 87.2793   1
  -2  15   1 938.047 87.5296   1
  -2 -15   1 922.308 54.3451   1
  -2 -15   0 28.3309 20.8642   1
  -2  15   0 11.2879  34.636   1
  -2 -15   0 17.5835 37.6788   1
  -2  15  -1  8.4235 33.7241   1
  -2 -15  -1 4.56367 38.4571   1
   2 -15   2 0.40241 11.6973   1
   2  15   2 29.2619 37.3959   1
  -2  15  -2-14.0686 56.7404   1
  -2 -15  -2-43.3358 39.6545   1
   2 -15   3 61.7425 12.3372   1
   2  15   3 11.4374 72.2852   1
  -2  15  -3 45.4229 64.3103   1
  -2 -15  -3 24.3048 46.1823   1
   2  15   4 107.653 44.9407   1
  -2  15  -4 63.3385 67.1464   1
  -2 -15  -4 76.0795 87.5065   1
   2 -15   5  653.60 43.9624   1
   2  15   5 795.732 60.0202   1
  -2  15  -5 707.508 50.3767   1
  -2  15  -5 762.786 36.1544   1
  -2 -15  -5 843.555 111.037   1
   2 -15   6 133.639 38.4539   1
   2  15   6 78.9212 83.7754   1
  -2  15  -6 128.092 19.1649   1
  -2 -15  -6 254.261 94.2939   1
   2 -15   7 1.41533  23.099   1
   2  15   7-29.4444  47.082   1
  -2  15  -7-0.17164 31.7479   1
  -2 -15  -7-29.8837 52.8178   1
   2 -15   8 12.6749 45.1448   1
   2  15   8 92.8837 85.8837   1
  -2  15  -8 28.4895 22.4196   1
  -2 -15  -8-5.73653 94.3968   1
   2 -15   9-13.3933 50.2145   1
   2  15   9 105.586 54.9027   1
  -2  15  -9 36.5761 25.2091   1
  -2 -15  -9  25.103 99.9038   1
   2 -15  10-9.22638 32.4463   1
   2  15  10-30.4662 56.9051   1
  -2  15 -10 6.39845 27.0816   1
  -2 -15 -10  12.853 103.065   1
   2 -16 -12 176.409 59.6164   1
   2  16 -12 146.797 56.2941   1
   2 -16 -12 88.9558 62.3605   1
  -2 -16  12 251.905 61.7194   1
  -2  16  12 64.9283 47.6262   1
   2 -16 -11 61.5238 51.3014   1
   2  16 -11-7.07999  46.236   1
   2 -16 -11 20.4799 30.4907   1
  -2 -16  11 18.0972 51.5747   1
  -2  16  11-24.6716 38.2176   1
   2 -16 -10-2.05573 50.3886   1
   2  16 -10 -44.165 75.1956   1
   2 -16 -10 51.1091 28.4437   1
  -2 -16  10 72.3818 49.5863   1
  -2  16  10 3.65431   35.01   1
   2 -16  -9-64.9141 80.4602   1
   2  16  -9 81.5848 42.6828   1
   2 -16  -9 53.3078 43.6405   1
  -2 -16   9 34.7704 48.0959   1
  -2  16   9 30.0275 32.6545   1
   2 -16  -8 397.301 55.3191   1
   2  16  -8 431.142 48.0512   1
   2 -16  -8 305.973 29.0723   1
  -2 -16   8 396.702 54.2592   1
  -2  16   8 213.915  58.678   1
   2 -16  -7-19.6377 70.1561   1
   2 -16  -7 17.8823 33.7889   1
  -2 -16   7 25.8033 40.4454   1
  -2  16   7-5.21778 24.6917   1
   2 -16  -6 201.648 45.5889   1
   2 -16  -6 133.958  34.422   1
  -2 -16   6 137.834 42.6588   1
  -2  16   6 61.6856 40.5448   1
   2 -16  -5 87.5674 41.9253   1
   2 -16  -5 61.1064 17.1175   1
  -2 -16   5 83.6019  66.967   1
  -2  16   5 23.2275 32.4064   1
   2 -16  -4 933.234 56.4133   1
   2 -16  -4 728.309  33.806   1
  -2  16   4 807.391 58.6425   1
  -2 -16   4 820.306 52.8908   1
   2 -16  -3  364.76 45.9757   1
  -2  16   3 344.565 81.9553   1
  -2 -16   3 433.903 42.8607   1
  -2 -16   3 362.413 45.8915   1
   2 -16  -2 106.944 38.0608   1
  -2  16   2 62.4569 39.2644   1
  -2 -16   2 84.7964 35.0615   1
  -2 -16   2 61.8407 38.0287   1
   2 -16  -1 701.664 82.7318   1
  -2  16   1 626.778 82.5599   1
  -2 -16   1 687.709 85.0359   1
  -2  16   0 733.885 85.0221   1
  -2 -16   0  785.93 54.3632   1
  -2  16  -1 625.682 48.5848   1
  -2 -16  -1 693.904 53.9886   1
   2 -16   2 1634.57 29.3346   1
   2  16   2 1703.77 71.5232   1
  -2  16  -2 1602.23  64.195   1
  -2 -16  -2 1761.28 75.2453   1
   2 -16   3 4082.51 75.1708   1
   2  16   3 4438.79 125.076   1
  -2  16  -3 4261.25 111.026   1
  -2 -16  -3 4498.05 126.924   1
   2 -16   4 3054.95 70.8661   1
   2  16   4 3291.80 105.975   1
  -2  16  -4 2997.43 93.2447   1
  -2  16  -4 3141.05 47.0914   1
  -2 -16  -4 3441.16 111.675   1
   2 -16   5 254.176 21.5543   1
   2  16   5  288.16 51.8892   1
  -2  16  -5  207.99 40.9379   1
  -2  16  -5 262.371 27.4752   1
  -2 -16  -5 280.892 98.5631   1
   2 -16   6 67.0448 34.3558   1
   2  16   6  6.0602  46.173   1
  -2  16  -6 29.0001 28.1795   1
  -2 -16  -6 33.1832 89.6567   1
   2 -16   7 22.4855 39.8526   1
   2  16   7  46.326 49.2697   1
  -2  16  -7 46.8552 19.2125   1
  -2 -16  -7 136.524 93.2103   1
   2 -16   8 74.5019 26.9194   1
   2  16   8 131.968 54.0695   1
  -2  16  -8 63.8892   22.19   1
  -2 -16  -8 174.502 98.5039   1
   2 -16   9  57.913 50.2622   1
   2  16   9 64.2866 94.1752   1
  -2  16  -9 66.8345 41.4282   1
  -2 -16  -9 25.0742 104.674   1
   2  16  10 601.102 132.163   1
  -2  16 -10 737.222 62.4041   1
  -2 -16 -10 806.378 89.7363   1
   2 -17 -12  74.195 57.7426   1
   2  17 -12 44.0832 51.4364   1
   2 -17 -12 -21.984 57.6227   1
  -2 -17  12 109.402 58.5673   1
  -2  17  12 42.2244 71.7676   1
   2 -17 -11-7.39235 52.0687   1
   2  17 -11 27.2592 78.7945   1
   2 -17 -11 6.17541 29.7445   1
  -2 -17  11-23.8098 51.9238   1
  -2  17  11-44.0726 62.7519   1
   2 -17 -10-9.40153 85.0073   1
   2  17 -10 22.2574 43.7344   1
   2 -17 -10 42.0513 46.2481   1
  -2 -17  10 29.4337 50.3298   1
  -2  17  10-57.7914 57.2193   1
   2 -17  -9-17.0633  47.039   1
   2  17  -9  28.516  41.585   1
   2 -17  -9 18.0331  24.876   1
  -2 -17   9 5.20137  46.708   1
  -2  17   9 6.47576 52.3429   1
   2 -17  -8 99.5965 48.1749   1
   2 -17  -8 88.6731 23.9375   1
  -2 -17   8 50.2991 47.0572   1
  -2  17   8 40.5607 29.0752   1
   2 -17  -7 113.612 45.4017   1
   2 -17  -7 103.886 36.8763   1
  -2 -17   7  93.355 45.2187   1
  -2  17   7 38.1396  44.281   1
   2 -17  -6 62.2459 74.4409   1
   2 -17  -6 70.5503 19.0745   1
  -2 -17   6 71.3488 41.6691   1
  -2  17   6 28.8302 37.0922   1
   2 -17  -5 365.098 50.1506   1
   2 -17  -5 336.018 32.8722   1
  -2 -17   5 354.041 78.5823   1
   2 -17  -4 601.347 54.2052   1
   2 -17  -4 518.942 31.6265   1
  -2  17   4  543.42 56.1854   1
  -2 -17   4 618.016 49.0319   1
   2 -17  -3 2165.86 77.8784   1
  -2  17   3 2216.95 124.257   1
  -2 -17   3 2174.43 73.7702   1
  -2 -17   3 2128.91 76.7213   1
   2 -17  -2 8.29603 61.8422   1
   2 -17  -2  10.752 11.5373   1
  -2  17   2 52.7035 37.9026   1
  -2 -17   2-22.0454 34.6578   1
  -2 -17   2-29.5809 36.7246   1
   2 -17  -1 547.056 47.4504   1
  -2  17   1 498.492 47.6361   1
  -2 -17   1 471.938 82.0152   1
  -2  17   0 721.192 81.5227   1
  -2 -17   0 624.768 54.0655   1
  -2 -17  -1 85.9296 30.4017   1
  -2  17  -1 88.7971 64.3325   1
  -2 -17  -1 112.224 76.0565   1
   2 -17   2 162.665 14.1214   1
   2 -17   2 139.743 12.0543   1
   2  17   2  132.07 43.7702   1
  -2  17  -2 205.766  38.459   1
  -2 -17  -2 187.979 46.7696   1
   2  17   3 6.36962 40.8228   1
  -2  17  -3 -30.914  34.914   1
  -2 -17  -3-53.4701 45.1988   1
   2  17   4 3771.82 119.375   1
  -2  17  -4 3709.59 149.813   1
  -2 -17  -4 4202.98 125.964   1
   2 -17   5 2313.46 69.2045   1
   2  17   5 2544.03 150.577   1
  -2  17  -5 2411.39 80.1229   1
  -2  17  -5 2539.40 57.1994   1
  -2 -17  -5 2899.92 165.109   1
   2 -17   6  88.637 20.8566   1
   2  17   6 58.7443 48.6818   1
  -2  17  -6 115.117 36.5066   1
  -2  17  -6 56.8593 27.5168   1
  -2 -17  -6-20.9641  92.698   1
   2 -17   7 76.7638 39.6609   1
   2  17   7 94.9228 85.4306   1
  -2  17  -7 84.1163 19.4143   1
  -2 -17  -7 157.197 97.0361   1
   2 -17   8 30.0242 24.4804   1
   2  17   8-15.4688 51.2675   1
  -2  17  -8-76.8629 33.7711   1
  -2 -17  -8-31.9223 93.9722   1
   2 -17   9-16.5523 49.0283   1
   2  17   9 59.5156 55.7103   1
  -2  17  -9 106.735 39.4226   1
  -2 -17  -9 46.2438 63.7759   1
   2 -17  10 277.416 39.8722   1
   2  17  10 325.891 120.198   1
  -2  17 -10 341.581 32.7206   1
  -2 -17 -10 423.388 79.6666   1
   2 -18 -11 143.387 90.6779   1
   2  18 -11 15.1348 47.3868   1
   2 -18 -11 17.7729 30.1448   1
  -2 -18  11 22.6331   52.20   1
  -2  18  11-7.26551 37.4105   1
   2 -18 -10 128.204 52.3613   1
   2  18 -10 12.6036 46.3005   1
   2 -18 -10 56.2641  46.604   1
  -2 -18  10 79.0126  51.137   1
  -2  18  10-31.4338 34.7712   1
   2 -18  -9 13.3776 50.8498   1
   2 -18  -9 58.3328  26.096   1
  -2 -18   9 139.334 47.7734   1
  -2  18   9 17.4333 32.2376   1
   2 -18  -8-47.0947 78.7054   1
   2 -18  -8-70.1141 37.3777   1
  -2 -18   8 5.17099 44.5728   1
  -2  18   8 31.3256 45.5917   1
   2 -18  -7 581.673 59.3828   1
   2 -18  -7 509.347 29.0729   1
  -2 -18   7 663.823 56.2057   1
   2 -18  -6 52.2334 73.1158   1
   2 -18  -6 30.3675 29.6832   1
  -2 -18   6-49.9003 66.8689   1
  -2  18   6-0.74281 20.1763   1
   2 -18  -5 735.978 96.6101   1
   2 -18  -5 691.424 38.6494   1
  -2 -18   5 808.726 90.0322   1
   2 -18  -4 440.471  51.515   1
  -2  18   4 428.131 52.9528   1
  -2 -18   4  431.79 47.3582   1
   2 -18  -3 2330.58 128.178   1
  -2  18   3 2216.71 82.5227   1
  -2 -18   3 2401.04 77.2577   1
  -2 -18   3 2286.57 80.3473   1
   2 -18  -2 2159.72 119.073   1
  -2  18   2 1977.34 127.057   1
  -2 -18   2 2186.14 113.433   1
  -2 -18   2 2134.19 120.914   1
   2 -18  -1 113.191 38.4502   1
   2 -18  -1 85.1636 7.50517   1
  -2  18   1 115.161 39.7266   1
  -2 -18   1 81.4274 13.8778   1
  -2 -18   1 117.835 40.6826   1
  -2 -18   0 37.5024 21.7369   1
  -2  18   0 71.2342 37.4618   1
  -2 -18   0 77.4624 40.3644   1
   2 -18   1 120.178  7.4523   1
   2 -18   1 117.001 7.65739   1
  -2 -18  -1 119.708 18.0085   1
  -2  18  -1 166.819 38.7858   1
  -2 -18  -1 70.3292 78.1427   1
   2 -18   2-5.93665 11.7102   1
   2 -18   2 5.54441 10.3515   1
  -2  18  -2 -13.269 34.3075   1
  -2 -18  -2   14.97  41.652   1
   2 -18   3 1100.97 32.7134   1
   2  18   3 1156.55 105.637   1
  -2  18  -3 1110.34 55.6333   1
  -2 -18  -3 1264.06 71.8576   1
   2 -18   4 1357.00 31.2047   1
   2  18   4 1420.03 118.502   1
  -2  18  -4 1337.81  61.088   1
  -2 -18  -4 1654.41 79.8027   1
   2 -18   5 609.848 40.2572   1
   2  18   5 650.924 60.7625   1
  -2  18  -5  537.45 47.6981   1
  -2  18  -5 646.455 31.3596   1
  -2 -18  -5 686.204 114.136   1
   2 -18   6 44.3452 19.8429   1
   2  18   6 27.9518 48.0063   1
  -2  18  -6 -1.8556 58.5926   1
  -2  18  -6 67.5086 25.5759   1
  -2 -18  -6-49.7607 91.7567   1
   2 -18   7 53.3423 36.8149   1
   2  18   7 45.6772 49.7739   1
  -2  18  -7  10.308  35.379   1
  -2  18  -7 29.9443 29.6227   1
  -2 -18  -7 52.4879 95.3613   1
   2 -18   8-46.5552 23.7261   1
   2  18   8 22.2371 83.9274   1
  -2  18  -8 26.7555 19.0515   1
  -2 -18  -8-34.1259 93.4776   1
   2 -18   9 40.0045 27.3108   1
   2  18   9-75.2316 53.9804   1
  -2  18  -9-42.3587 22.2703   1
  -2 -18  -9-23.3183 60.9281   1
   2 -19 -11 86.6876 58.3236   1
   2  19 -11  33.502  50.648   1
   2 -19 -11  70.837 30.7133   1
  -2 -19  11  73.326 55.9712   1
  -2  19  11-31.6518 63.7808   1
   2 -19 -10-0.97707 54.2967   1
   2 -19 -10 35.9026 28.1595   1
  -2 -19  10 62.8623 52.3089   1
  -2  19  10 8.36941 56.5803   1
   2 -19  -9 98.0971 55.2264   1
   2 -19  -9 149.906 27.3579   1
  -2 -19   9 190.228 51.0882   1
  -2  19   9 120.448 33.0883   1
   2 -19  -8 4.76935 78.6021   1
   2 -19  -8-13.1022 36.8244   1
  -2 -19   8  13.215 45.3675   1
  -2  19   8-17.2482 26.2456   1
   2 -19  -7 47.5575 45.3141   1
   2 -19  -7 13.3662 20.2127   1
  -2 -19   7-31.1368 42.4456   1
  -2  19   7  15.644  23.192   1
   2 -19  -6 9.53868 43.1384   1
   2 -19  -6   35.82 29.2151   1
  -2 -19   6 46.4766 68.0495   1
  -2  19   6 4.33809 19.5264   1
   2 -19  -5-1.09957 71.6587   1
   2 -19  -5 14.9404 15.3451   1
  -2 -19   5-0.40533 64.9045   1
  -2  19   5 22.4978 16.8407   1
   2 -19  -4 83.2741  73.573   1
   2 -19  -4  85.576 23.9569   1
  -2  19   4 107.716 44.5233   1
  -2 -19   4 53.5827  40.428   1
   2 -19  -3 121.081 73.8563   1
   2 -19  -3 119.623  12.177   1
  -2  19   3 82.1599 45.1091   1
  -2 -19   3 100.355 41.0215   1
  -2 -19   3 127.585 74.0887   1
   2 -19  -2  497.71 85.3924   1
  -2  19   2 644.864 87.6516   1
  -2 -19   2 532.425 80.8817   1
  -2 -19   2 520.402 51.3919   1
   2 -19  -1 729.794 52.2146   1
  -2  19   1 722.469 89.7253   1
  -2 -19   1 709.378 55.4131   1
   2 -19   0 11.1758 6.67995   1
   2 -19   0   9.105 7.88338   1
  -2 -19   0-35.4648 19.8222   1
  -2  19   0-10.7094 35.1624   1
  -2 -19   0 31.4495 39.4771   1
   2 -19   1 20.2086 7.77415   1
   2 -19   1  16.642 7.72807   1
  -2 -19  -1 15.1831 16.0559   1
  -2  19  -1-0.01529 35.8612   1
  -2 -19  -1 71.1156 72.1768   1
   2 -19   2 56.0847 13.0132   1
   2 -19   2 70.4446 11.3617   1
  -2 -19  -2 64.3117  35.216   1
  -2  19  -2 40.1044 35.9266   1
  -2 -19  -2 52.8908  44.161   1
   2 -19   3 419.679 23.7399   1
   2  19   3 378.445 53.3453   1
  -2  19  -3 462.944 43.3197   1
  -2 -19  -3 518.053 56.7878   1
   2 -19   4  16.392 22.2562   1
   2  19   4-38.8963 42.8201   1
  -2  19  -4 25.3135 33.0209   1
  -2 -19  -4 0.59135 47.0658   1
   2 -19   5 58.7703 29.0574   1
   2  19   5  96.059 47.1828   1
  -2  19  -5  63.095  58.744   1
  -2 -19  -5 57.9436 53.2837   1
   2 -19   6 49.3503 31.4271   1
   2  19   6-5.86039 81.5135   1
  -2  19  -6 16.9409 34.0308   1
  -2  19  -6 40.1869 24.8992   1
  -2 -19  -6-1.88251 91.3675   1
   2 -19   7   -8.04 21.6097   1
   2  19   7 82.0407  48.267   1
  -2  19  -7 64.4513 57.8179   1
  -2  19  -7 45.9023 28.1764   1
  -2 -19  -7 4.32624 56.2927   1
   2 -19   8 50.0955 40.2673   1
   2  19   8 34.4521 51.7225   1
  -2  19  -8-3.23293 35.4552   1
  -2  19  -8 35.3546 19.2065   1
  -2 -19  -8-1.88474 59.3936   1
   2 -19   9-10.7262 26.1977   1
   2  19   9-5.89188 89.1393   1
  -2  19  -9 15.5083 34.5455   1
  -2 -19  -9 4.18827 60.6539   1
   2 -20 -11-9.65347 58.9425   1
   2 -20 -11  105.19 50.4208   1
  -2 -20  11 86.1007  54.857   1
  -2  20  11-1.87181 36.8297   1
   2 -20 -10 740.048 75.7466   1
   2 -20 -10 656.605 40.8017   1
  -2 -20  10 795.631 72.7205   1
   2 -20  -9 287.043 94.3519   1
   2 -20  -9 132.299 44.3368   1
  -2 -20   9 157.135 52.7363   1
  -2  20   9 65.5364 53.9375   1
   2 -20  -8 484.723  61.841   1
   2 -20  -8  455.26 47.7547   1
  -2 -20   8  548.60  60.044   1
   2 -20  -7 521.325 98.2503   1
   2 -20  -7 430.704 27.2253   1
  -2 -20   7 565.922 55.0767   1
   2 -20  -6 -0.4634 44.3716   1
   2 -20  -6 5.25232 29.3775   1
  -2 -20   6-0.67356 69.0803   1
  -2  20   6 43.8308 32.2934   1
   2 -20  -5-31.5116 40.9692   1
   2 -20  -5-5.54338  15.022   1
  -2 -20   5 31.5409 63.9722   1
  -2  20   5 12.9156 15.5878   1
   2 -20  -4 1147.36  107.09   1
  -2  20   4 1103.12 69.5926   1
  -2 -20   4 1235.61 62.9611   1
  -2 -20   4 1166.91 65.1364   1
   2 -20  -3 7190.17 242.667   1
  -2  20   3 6958.91 176.895   1
  -2 -20   3 7194.12 169.795   1
  -2 -20   3 7228.98 175.855   1
   2 -20  -2 4989.31 129.124   1
  -2  20   2 4890.21 132.255   1
  -2 -20   2 5194.87 183.654   1
  -2 -20   2 4958.41  129.55   1
   2 -20  -1 458.536 48.9362   1
  -2  20   1 512.644 51.2036   1
  -2 -20   1 499.084 51.8501   1
   2 -20   0-1.69468 8.91383   1
   2 -20   0 9.62572  7.3378   1
  -2  20   0 16.7672  60.426   1
  -2 -20   0  3.5032 11.6175   1
  -2 -20   0-1.92816 68.3367   1
   2 -20   1 79.3601 9.23589   1
   2 -20   1 70.7935 9.46351   1
  -2 -20  -1 69.8018 28.9753   1
  -2  20  -1 67.5222 62.0442   1
  -2 -20  -1  115.31  76.653   1
   2 -20   2 280.946 10.3147   1
   2 -20   2 277.741  14.608   1
  -2 -20  -2 230.806 23.9175   1
  -2  20  -2 303.775 68.0168   1
  -2 -20  -2 311.761 50.8938   1
   2 -20   3 78.5935 18.2004   1
   2 -20   3 65.8411 15.1679   1
   2  20   3 70.6628 44.5991   1
  -2 -20  -3 85.3984 24.8182   1
  -2  20  -3 -23.279 59.7664   1
  -2 -20  -3 133.011 47.8715   1
   2  20   4 1731.96 82.7081   1
  -2  20  -4 1682.58 65.7664   1
  -2 -20  -4 1979.79 87.6354   1
   2 -20   5 65.9809 16.9541   1
   2  20   5-32.3596 77.8873   1
  -2  20  -5 100.178 34.7719   1
  -2 -20  -5 124.736 53.2946   1
   2 -20   6-3.02118 29.4133   1
   2  20   6 16.8707 45.5623   1
  -2  20  -6 60.4873 54.4609   1
  -2  20  -6-4.66059 14.0101   1
  -2 -20  -6-0.93099 50.6044   1
   2 -20   7 228.141 24.7024   1
   2  20   7 201.555  95.827   1
  -2  20  -7 267.104 40.0966   1
  -2  20  -7 243.078 20.0742   1
  -2 -20  -7 193.937 65.9607   1
   2 -20   8 41.2128 39.3894   1
   2  20   8 -55.231 52.7761   1
  -2  20  -8-2.06406 57.8625   1
  -2  20  -8 43.1029 31.1413   1
  -2 -20  -8 62.5449 58.8043   1
   2 -20   9-1.99102 26.8443   1
   2  20   9 120.895 56.0637   1
  -2  20  -9 20.1172 36.3348   1
  -2  20  -9 23.4144 21.0175   1
  -2 -20  -9 81.3706 63.9525   1
   2 -21 -10 579.173 116.452   1
   2 -21 -10  419.49 36.5201   1
  -2 -21  10 528.052  66.782   1
  -2  21  10 312.257 69.7102   1
   2 -21  -9-46.5678 52.7853   1
   2 -21  -9 64.7791 40.5148   1
  -2 -21   9-6.80826 49.4384   1
  -2  21   9 30.8046 29.3446   1
   2 -21  -8 779.141 67.8125   1
   2 -21  -8 594.611 32.4741   1
  -2 -21   8 743.168 64.0604   1
  -2  21   8 469.594 59.5677   1
   2 -21  -7 42.1498 81.3279   1
   2 -21  -7 63.7089 32.9253   1
  -2 -21   7 75.3193 73.9886   1
  -2  21   7-3.78347 23.1272   1
   2 -21  -6 307.734  54.713   1
   2 -21  -6 275.687 21.8115   1
  -2 -21   6  322.34 82.8421   1
   2 -21  -5 19.9069  41.855   1
   2 -21  -5-11.8761 24.9607   1
  -2 -21   5 58.6166  65.347   1
  -2  21   5-13.1086 26.0774   1
   2 -21  -4  136.33 42.4373   1
   2 -21  -4 47.2085 13.9629   1
  -2  21   4 9.51543  45.638   1
  -2 -21   4 99.0642 39.9983   1
  -2  21   4 46.3079 23.4156   1
  -2 -21   4 86.3872 41.5892   1
   2 -21  -3 4923.82 136.294   1
  -2  21   3 4859.68 135.104   1
  -2 -21   3 5030.47 129.157   1
  -2 -21   3 5049.03  134.52   1
   2 -21  -2 4016.95 113.878   1
  -2  21   2 3882.02 114.388   1
  -2 -21   2 3919.10 109.476   1
  -2 -21   2 3892.23 113.708   1
   2 -21  -1 1300.47 62.3082   1
  -2  21   1 1260.30 64.8334   1
  -2 -21   1 1437.68 110.985   1
  -2  21   0 536.034 48.0813   1
  -2 -21   0 622.279 91.0107   1
   2 -21   1 285.838 12.1687   1
   2 -21   1 270.263 12.2513   1
  -2 -21  -1 217.748 32.2315   1
  -2  21  -1 362.198  41.226   1
  -2 -21  -1 379.091  50.222   1
   2 -21   2 8.57191 12.4619   1
   2 -21   2-8.39208 11.1157   1
  -2 -21  -2 4.46053  18.341   1
  -2  21  -2 29.7546 32.7493   1
  -2 -21  -2 12.5084 42.4834   1
   2 -21   3 165.077 19.7943   1
   2 -21   3 131.614 15.9919   1
   2  21   3 227.858 47.1109   1
  -2 -21  -3 157.451 42.9114   1
  -2  21  -3 199.141 37.6285   1
  -2 -21  -3 142.951 51.7984   1
   2 -21   4 54.5654 22.5346   1
   2  21   4 87.2833 77.4844   1
  -2 -21  -4 13.3788 28.1738   1
  -2  21  -4 100.647 33.8247   1
  -2 -21  -4 30.5583 49.8874   1
   2 -21   5 231.516 19.0781   1
   2  21   5 261.528 53.2448   1
  -2  21  -5 239.033 65.3753   1
  -2 -21  -5 341.752 60.1398   1
   2 -21   6 30.9574 30.0677   1
   2  21   6-37.2163 47.7655   1
  -2  21  -6 79.5466 34.0892   1
  -2 -21  -6 31.0953 53.8985   1
   2  21   7 221.844  56.874   1
  -2  21  -7  142.65 37.7612   1
  -2  21  -7 159.745 19.0928   1
  -2 -21  -7 219.749  63.853   1
   2 -21   8 118.842 40.3886   1
   2  21   8 89.7504 95.1556   1
  -2  21  -8  110.74 36.6289   1
  -2  21  -8 34.5743  32.368   1
  -2 -21  -8 168.321 65.2166   1
  -2  21  -9 2.63364 20.1937   1
   2 -22 -10 446.273 114.362   1
  -2 -22  10 397.349 109.714   1
   2 -22  -9 590.096 71.8684   1
   2 -22  -9 471.857 54.1098   1
  -2 -22   9 637.011  66.384   1
  -2  22   9 384.111 64.2788   1
   2 -22  -8 154.008 92.5023   1
   2 -22  -8 78.6363 24.6436   1
  -2 -22   8  119.58 51.4341   1
  -2  22   8 103.886 28.4943   1
   2 -22  -7 289.365 57.0904   1
   2 -22  -7 202.298 37.7949   1
  -2 -22   7 215.326 85.5597   1
   2 -22  -6 23.8706 77.4529   1
   2 -22  -6  17.718 17.4483   1
  -2 -22   6-51.8404  69.657   1
  -2  22   6 8.08346  18.244   1
   2 -22  -5 119.611 46.7173   1
   2 -22  -5 96.1751 26.6051   1
  -2 -22   5  40.838 71.6972   1
  -2  22   5 54.9232 28.0008   1
   2 -22  -4 832.734 60.8804   1
  -2 -22   4 975.716  56.985   1
  -2 -22   4 775.121 95.0681   1
   2 -22  -3-34.9677 40.3081   1
   2 -22  -3-13.8605 18.3157   1
  -2  22   3 -23.347 68.7421   1
  -2 -22   3 4.81648 37.8987   1
  -2 -22   3 25.9787 68.2318   1
   2 -22  -2-32.6102 39.4655   1
   2 -22  -2  32.095 13.5057   1
   2 -22  -2 27.5038  14.803   1
  -2  22   2 33.6276 39.8826   1
  -2 -22   2-23.9661 37.8583   1
  -2 -22   2 48.9905 67.8981   1
   2 -22  -1 52.8153 38.5846   1
   2 -22  -1 17.1883  10.201   1
   2 -22  -1 21.3065 7.03407   1
  -2  22   1 52.6211 37.6903   1
  -2 -22   1  19.545 13.2946   1
  -2 -22   1 37.6098 69.9338   1
   2 -22   0 29.6883 9.19013   1
   2 -22   0 41.7801 9.84313   1
  -2  22   0 85.4101 36.7272   1
  -2 -22   0 1.18645 20.5834   1
  -2 -22   0 37.9499  42.812   1
   2 -22   1 0.27847 9.70621   1
   2 -22   1 24.7079 9.59566   1
  -2 -22  -1 15.7297 15.3498   1
  -2  22  -1 1.61128 33.5805   1
  -2 -22  -1 15.9737 42.7628   1
   2 -22   2 -1.8698 12.5935   1
   2 -22   2 7.64954 11.3963   1
  -2 -22  -2 23.8999  30.771   1
  -2  22  -2-15.1947 33.1538   1
  -2 -22  -2 11.3727 42.6633   1
   2 -22   3 3.47589 17.0153   1
   2 -22   3 17.6175 13.9575   1
  -2 -22  -3 12.7152 37.1298   1
  -2  22  -3 47.7826 32.6723   1
  -2 -22  -3 34.1159 46.5253   1
   2 -22   4 123.626 14.7041   1
   2  22   4 226.649 49.3612   1
  -2 -22  -4 109.372 48.5842   1
  -2  22  -4 168.793 60.3401   1
  -2 -22  -4 189.528 53.1891   1
   2 -22   5 5.79259 24.4323   1
   2  22   5 85.4485 44.8898   1
  -2 -22  -5-10.0441 29.3525   1
  -2  22  -5-42.5345 31.5526   1
  -2 -22  -5 8.51248 48.2067   1
   2 -22   6 45.5009 30.7713   1
   2  22   6-75.1306 86.8027   1
  -2  22  -6 100.165 34.5976   1
  -2 -22  -6 156.773 55.6293   1
   2 -22   7 -4.7098 20.0789   1
   2  22   7 21.9455 50.3638   1
  -2  22  -7-66.6407 56.1333   1
  -2 -22  -7-92.4505 56.9582   1
   2 -22   8-47.5319 36.1471   1
   2  22   8 2.59763 87.2579   1
  -2  22  -8-17.0847 32.9441   1
  -2  22  -8 19.8187 17.4917   1
  -2 -22  -8-57.4757 59.2865   1
   2 -23 -10 506.682 69.7718   1
   2 -23 -10 333.324  33.734   1
  -2  23  10  193.55 64.3529   1
   2 -23  -9 173.492  58.432   1
   2 -23  -9 105.125 43.2768   1
  -2 -23   9 235.107 91.2793   1
  -2  23   9 57.7355 31.8504   1
   2 -23  -8 2658.42 178.531   1
  -2 -23   8 2608.51  161.87   1
   2 -23  -7 685.358 67.9398   1
   2 -23  -7 503.029 44.7716   1
  -2 -23   7 729.927 99.9226   1
   2 -23  -6 30.8488 44.6167   1
   2 -23  -6-13.4493 16.5637   1
  -2 -23   6 66.6444 67.6825   1
  -2  23   6 16.3128  29.535   1
   2 -23  -5  85.252 81.1034   1
   2 -23  -5 90.9531 27.2808   1
  -2 -23   5 198.715 72.2902   1
  -2 -23   5 126.248 43.0448   1
   2 -23  -4-45.6957 40.3728   1
   2 -23  -4-9.89674 20.8564   1
  -2 -23   4-3.40397 38.6349   1
  -2 -23   4 61.0493 38.3754   1
   2 -23  -3 376.571 50.8019   1
  -2  23   3 372.553 84.7222   1
  -2 -23   3  418.29 47.5205   1
  -2 -23   3 410.059 81.5052   1
   2 -23  -2 398.709 47.4645   1
   2 -23  -2  292.65 16.8685   1
  -2  23   2 291.328 78.2072   1
  -2 -23   2 308.533 46.7571   1
  -2 -23   2 380.106  48.642   1
   2 -23  -1 487.694 48.7448   1
  -2  23   1 519.257 80.7462   1
  -2 -23   1 425.364 47.5987   1
  -2 -23   1 440.506 51.6665   1
   2 -23   0 50.5309 9.74155   1
   2 -23   0 27.8114 10.7678   1
  -2  23   0  34.729 61.2015   1
  -2 -23   0 20.6921 12.5054   1
  -2 -23   0 56.2901 43.0448   1
   2 -23   1 10.0037 10.3881   1
  -2  23  -1 38.6664 57.5175   1
  -2 -23  -1-7.54711 25.1994   1
  -2 -23  -1 82.8188 42.7379   1
   2 -23   2 29.0944 8.23119   1
   2 -23   2 40.4166 7.43608   1
  -2 -23  -2 25.4926 19.6711   1
  -2  23  -2 115.325 56.0766   1
  -2 -23  -2 36.1253 44.4584   1
   2 -23   3 167.672 12.2353   1
  -2 -23  -3 130.237 26.0731   1
  -2  23  -3 199.523 37.8752   1
  -2 -23  -3 286.313 51.8159   1
   2 -23   4 15.1567 12.8319   1
   2 -23   4 24.1058 16.3392   1
   2  23   4-31.2174 44.3452   1
  -2 -23  -4 48.4461 25.5198   1
  -2  23  -4 8.97355 32.6264   1
  -2 -23  -4 62.9084 48.0492   1
   2 -23   5 1.58823 24.5454   1
   2  23   5-31.1657  78.237   1
  -2 -23  -5 31.0259  48.534   1
  -2  23  -5 42.2871 32.0176   1
  -2 -23  -5-8.84585 51.1395   1
   2 -23   6 417.818 38.7363   1
   2  23   6 539.616   65.65   1
  -2 -23  -6 431.724 45.2718   1
  -2  23  -6 549.278 71.0703   1
   2  23   7  236.24 60.5128   1
  -2 -23  -7 167.893 43.9691   1
  -2  23  -7 215.193 39.5029   1
  -2 -23  -7 337.319 67.7466   1
   2 -23   8 61.9811 37.3439   1
   2  23   8-11.1859 55.8502   1
  -2 -23  -8 49.2137 41.9891   1
  -2  23  -8 49.3262  57.711   1
  -2 -23  -8 31.0038 64.4353   1
   2 -24  -9 1401.35 147.743   1
  -2 -24   9 1547.31 138.778   1
   2 -24  -8 970.227 80.4598   1
  -2 -24   8 952.838 117.056   1
   2 -24  -7  122.54 91.6983   1
   2 -24  -7 98.3707 34.6316   1
  -2 -24   7  184.28 82.9492   1
   2 -24  -6 390.216 57.9787   1
  -2 -24   6 323.276 88.6747   1
   2 -24  -5 -15.039 73.1235   1
   2 -24  -5-6.46508 24.1328   1
  -2 -24   5 120.462 66.6508   1
  -2  24   5-21.3197 25.1797   1
  -2 -24   5-40.7332 38.9421   1
   2 -24  -4 423.879 89.4542   1
  -2 -24   4 505.988 84.5595   1
  -2 -24   4 466.064 50.2372   1
   2 -24  -3 275.825 48.6277   1
  -2  24   3  273.24 48.5579   1
  -2 -24   3 334.577 45.1235   1
  -2 -24   3 228.548 45.8667   1
   2 -24  -2 354.658 48.8977   1
  -2  24   2 341.168 47.6814   1
  -2 -24   2 347.705 47.6933   1
  -2 -24   2 343.894 48.5291   1
  -2  24   1 329.045 45.7783   1
  -2 -24   1 364.036  46.881   1
  -2 -24   1 351.692 50.3304   1
  -2  24   0 540.794 48.4351   1
  -2 -24   0 600.479 56.3516   1
   2 -24   1  25.654 11.3182   1
   2 -24   1 41.3973   11.02   1
  -2  24  -1 12.3177 35.5517   1
  -2 -24  -1 15.5891 25.4751   1
  -2 -24  -1 92.2259 43.5205   1
   2 -24   2 39.1216 13.7257   1
   2 -24   2 30.0209 12.3979   1
  -2 -24  -2 14.1426 32.0579   1
  -2  24  -2 3.80598 33.7678   1
  -2 -24  -2 5.22327 43.9076   1
   2 -24   3 53.0642 10.6679   1
   2 -24   3 33.9147 14.7109   1
  -2 -24  -3 26.0807 38.8836   1
  -2  24  -3 72.0562  34.242   1
  -2 -24  -3 51.6703 48.2703   1
   2 -24   4 1.62347  19.618   1
   2 -24   4 29.3436 16.1664   1
   2  24   4 49.7082   45.06   1
  -2 -24  -4-29.4098 42.4977   1
  -2  24  -4-19.2856 32.8587   1
  -2 -24  -4  1.5637 46.8743   1
   2 -24   5 304.527  30.013   1
   2  24   5 287.104 96.9919   1
  -2 -24  -5  271.98  35.954   1
  -2  24  -5 408.192 68.8721   1
  -2 -24  -5 501.448 62.0994   1
   2  24   6 485.994  62.022   1
  -2 -24  -6  260.22 67.9709   1
  -2  24  -6 319.463 40.8641   1
  -2 -24  -6  447.45 65.5012   1
   2  24   7 647.527 114.786   1
  -2 -24  -7 444.655  81.151   1
  -2  24  -7  404.27 72.9915   1
  -2 -24  -7 686.657 77.4705   1
   2 -25  -9 79.9267 96.3229   1
   2 -25  -9  71.409 39.9605   1
  -2 -25   9-62.6837 86.7322   1
  -2  25   9 27.0851 27.8564   1
   2 -25  -8 95.2315  54.813   1
   2 -25  -8 7.56485 21.4897   1
  -2 -25   8-26.2117 81.6863   1
  -2  25   8 32.1554 23.2316   1
   2 -25  -7 10.8352  84.378   1
   2 -25  -7-32.7686 30.9485   1
  -2 -25   7 22.9172 75.7992   1
  -2  25   7 44.2396   33.10   1
   2 -25  -6 34.1064 46.8659   1
   2 -25  -6 23.5555 27.4482   1
  -2 -25   6-17.9899 71.4703   1
  -2  25   6-2.96833 17.8779   1
   2 -25  -5 158.819 49.4469   1
  -2 -25   5 204.761 77.9773   1
  -2 -25   5 237.756 73.8675   1
   2 -25  -4 47.2816 75.5578   1
   2 -25  -4 72.1677 22.2825   1
  -2 -25   4 37.1613 70.9376   1
  -2 -25   4 88.6752 40.9366   1
   2 -25  -3 168.051 80.5359   1
  -2  25   3 285.186   48.07   1
  -2 -25   3 266.185 45.6127   1
  -2 -25   3 253.515 45.1238   1
   2 -25  -2 184.641 72.8457   1
   2 -25  -2  119.86 15.9885   1
   2 -25  -2 101.453 16.9965   1
  -2  25   2  96.308  41.495   1
  -2 -25   2 188.527 42.6368   1
  -2 -25   2 160.793 42.8926   1
   2 -25  -1 18.5832 11.3448   1
   2 -25  -1-5.04866 12.4727   1
  -2  25   1-24.2394 36.8102   1
  -2 -25   1 16.2685 38.2568   1
  -2 -25   1 27.1654 40.3733   1
  -2  25   0 166.178  42.468   1
  -2 -25   0 298.153  48.375   1
   2 -25   1 66.3851 12.0726   1
   2 -25   1 74.8277 11.8336   1
  -2  25  -1  72.539 36.4174   1
  -2 -25  -1  46.437 16.3195   1
  -2 -25  -1 70.5531 44.9602   1
   2 -25   2-1.45445 12.9659   1
  -2 -25  -2-0.71625 30.5394   1
  -2  25  -2 44.2617 32.7391   1
  -2 -25  -2 67.0779 42.6313   1
   2 -25   3 95.6352 17.8571   1
   2 -25   3 93.3105 15.2767   1
  -2 -25  -3 76.3775 24.3745   1
  -2  25  -3 135.688 60.1303   1
  -2 -25  -3 209.758 84.3402   1
   2 -25   4 29.8927  19.848   1
   2 -25   4 23.0513 15.8421   1
  -2 -25  -4 41.3506 25.8835   1
  -2  25  -4 72.2287 32.7863   1
  -2 -25  -4 -20.755 82.4043   1
   2 -25   5 24.8025 22.5433   1
   2  25   5-63.0602 49.0733   1
  -2 -25  -5 39.0914 49.4402   1
  -2  25  -5 51.1466 33.4008   1
  -2 -25  -5 149.731 88.5225   1
   2  25   6 71.2172 84.9885   1
  -2 -25  -6 31.2521 32.6162   1
  -2  25  -6 23.4633 55.6492   1
  -2 -25  -6-40.7199 53.6851   1
   2  25   7 141.853 57.5025   1
  -2 -25  -7 54.2509 39.2404   1
  -2  25  -7 65.6912 36.2465   1
  -2 -25  -7 210.326  61.521   1
   2 -26  -8 363.584 65.4396   1
  -2 -26   8 419.669 97.5657   1
   2 -26  -7 56.9952 54.4885   1
   2 -26  -7  49.958 32.7539   1
  -2 -26   7 124.247 80.3233   1
  -2  26   7 78.3027 35.0479   1
   2 -26  -6 213.883 89.5995   1
   2 -26  -6 150.287 31.9199   1
  -2 -26   6 249.287 80.9059   1
  -2 -26   6 205.077 45.9368   1
   2 -26  -5 47.8982 44.0584   1
   2 -26  -5-23.4647 14.7009   1
  -2 -26   5-35.1623 69.2627   1
  -2 -26   5 9.37366 39.0287   1
   2 -26  -4-10.1844 41.6942   1
   2 -26  -4 2.28158  20.391   1
  -2 -26   4 60.1178 66.0664   1
  -2 -26   4-10.5032 61.7428   1
   2 -26  -3 48.9751 41.2485   1
   2 -26  -3-10.3891 10.5327   1
   2 -26  -3 -6.0052 17.8839   1
  -2  26   3-39.3734 39.8399   1
   2 -26  -2 1102.19 103.657   1
  -2  26   2 1092.77 61.0932   1
   2 -26  -1 92.4448 13.2856   1
   2 -26  -1 91.7491 14.1693   1
  -2  26   1 127.623 39.7533   1
  -2 -26   1 113.975  42.183   1
   2 -26   0 37.9769 11.7935   1
   2 -26   0 55.5572 7.50033   1
  -2  26   0 81.5232 62.8972   1
  -2 -26   0 8.03512 19.9533   1
  -2  26  -1 247.596 67.9038   1
  -2 -26  -1 298.329 85.8909   1
   2 -26   2 54.5854   13.27   1
   2 -26   2 51.3373 12.2748   1
  -2  26  -2 45.5576 58.2943   1
  -2 -26  -2 11.0209 19.1409   1
  -2 -26  -2 70.2965 75.3446   1
  -2 -26  -3 53.6898 36.5894   1
  -2  26  -3 4.75532  32.899   1
  -2 -26  -3-0.09312 78.7567   1
  -2 -26  -4-5.38438 25.4605   1
  -2  26  -4 23.9046 33.1679   1
  -2 -26  -4 65.2026  79.708   1
   2  26   5 78.6974 53.2619   1
  -2 -26  -5 98.1418 31.1874   1
  -2 -26  -5 165.521 93.9257   1
   2  26   6 310.747 59.5254   1
  -2 -26  -6 170.272 63.2381   1
  -2  26  -6  222.43 39.9648   1
  -2 -26  -6 238.905 105.983   1
   2 -27  -8 -4.7865 87.2482   1
   2 -27  -8 13.8904 19.7263   1
  -2  27   8-13.1569 16.9471   1
   2 -27  -7-15.2316 49.9035   1
   2 -27  -7-17.5225 30.4529   1
  -2 -27   7-53.2356 44.5935   1
  -2  27   7 12.6232 19.6772   1
   2 -27  -6 67.8148  80.806   1
   2 -27  -6 13.1287 27.8578   1
  -2 -27   6 39.1325 72.8731   1
  -2  27   6 18.2784 17.4282   1
  -2 -27   6 8.29185  40.388   1
   2 -27  -5 79.2841 46.9602   1
   2 -27  -5  50.992   15.68   1
  -2 -27   5 101.655 73.8191   1
  -2 -27   5 96.3066 41.0904   1
   2 -27  -4-16.6847 41.4241   1
   2 -27  -4 4.68145 20.2186   1
  -2 -27   4-40.8533 65.9629   1
  -2 -27   4 12.0932 36.7912   1
   2 -27  -3 83.4385 44.9915   1
   2 -27  -3 85.6507 18.9761   1
   2 -27  -3 63.6901 19.2552   1
  -2 -27   3 29.4585 70.8283   1
   2 -27  -2-12.3112 40.0962   1
   2 -27  -2 11.1552 14.3955   1
  -2  27   2-46.3819 63.1226   1
  -2  27   0 196.446 62.2997   1
  -2 -27   0  42.569 20.0736   1
  -2  27  -1 147.646 37.8539   1
  -2 -27  -1 68.6287 77.8904   1
  -2  27  -2-5.06083  33.422   1
  -2 -27  -2 43.3894 29.3054   1
  -2 -27  -2-18.4203 75.4434   1
  -2 -27  -3 52.1757 23.4329   1
  -2  27  -3 132.491 35.2842   1
  -2 -27  -3 156.397 82.8507   1
  -2 -27  -4 112.047 47.3013   1
  -2 -27  -4 315.199 92.8925   1
  -2 -27  -5 143.449 56.0218   1
  -2  27  -5 225.207 38.8224   1
  -2 -27  -5 331.121 101.115   1
  -2  27  -6 168.342 38.6819   1
  -2 -27  -6 250.111 102.061   1
   2 -28  -7  77.583 53.9051   1
   2 -28  -7 49.3084 31.7783   1
  -2 -28   7 59.5622 48.3479   1
  -2 -28   7 99.5982 42.9759   1
  -2  28   7 31.6539 33.2016   1
   2 -28  -6-28.5569 48.7311   1
   2 -28  -6-33.5497 27.5873   1
  -2 -28   6-40.2278 44.8879   1
  -2 -28   6 60.8204 68.0303   1
   2 -28  -5 477.703 98.2678   1
  -2 -28   5 423.781 55.7155   1
  -2 -28   5 582.632 84.5885   1
   2 -28  -4  58.056 44.6475   1
   2 -28  -4 25.6202 20.5876   1
  -2 -28   4 47.4837 42.1058   1
  -2 -28   4-0.50614 38.8645   1
   2 -28  -3 72.1918 43.9239   1
  -2 -28   3 29.8638 40.3709   1
   2 -28  -2-20.4129 39.6719   1
  -2  28   2 105.092 62.1272   1
  -2 -28   2-19.1939 38.7369   1
  -2  28   1 65.8233 38.3506   1
  -2 -28   1 83.4897 42.5918   1
  -2  28   0 36.5714 35.6453   1
  -2 -28   0-4.33127 41.8508   1
  -2  28  -1-25.8147 34.7566   1
  -2 -28  -1 0.12549  23.221   1
  -2 -28  -1-26.1192 41.5212   1
  -2  28  -2 3.44436 33.3971   1
  -2 -28  -2 4.28748 17.7442   1
  -2 -28  -2 29.3549 44.9133   1
  -2 -28  -3 22.2062 35.5685   1
  -2 -28  -3 147.261 81.0314   1
  -2 -28  -4 21.2504 24.6417   1
  -2  28  -4 48.2012 32.6443   1
  -2 -28  -4 36.5806 84.3984   1
  -2 -28  -5-16.4081 28.1058   1
  -2  28  -5 56.8808 32.6523   1
  -2 -28  -5 22.6208 85.7744   1
   2 -29  -6-53.6337 49.9779   1
  -2 -29   6 13.8064 44.6423   1
  -2 -29   6-28.1442 41.1001   1
   2 -29  -5-57.5195 47.1191   1
  -2 -29   5 37.3414 43.4907   1
  -2 -29   5-77.4656  66.024   1
   2 -29  -4 94.5604 78.6981   1
  -2 -29   4 35.7524 43.9048   1
  -2 -29   4 99.1607 68.5524   1
   2 -29  -3 40.3478 42.9693   1
  -2 -29   3 67.7738 42.3772   1
  -2 -29   3-3.07842 39.6445   1
   2 -29  -2 26.0454 40.3387   1
  -2  29   2-0.11108 38.6042   1
  -2 -29   2-2.17276 39.0931   1
  -2 -29   2 15.7377 39.1682   1
  -2  29   1 109.805 38.7855   1
  -2 -29   1 123.013 43.1273   1
  -2 -29   1  49.681 44.3404   1
  -2  29   0-12.9049 34.3177   1
  -2 -29   0 39.9127 39.6643   1
  -2 -29   0-35.7667  41.271   1
  -2  29  -1 83.5163 62.6477   1
  -2 -29  -1 101.644 45.8831   1
  -2 -29  -2-6.05381 28.9959   1
  -2 -29  -2-8.89833 44.1168   1
  -2  29  -3 31.8956 34.3098   1
  -2 -29  -3 16.7713 34.3658   1
  -2 -29  -3 39.4939 46.8995   1
  -2 -29  -4 76.6283  40.005   1
  -2  29  -4-6.07257 32.2027   1
  -2 -29  -4-4.80871 49.3582   1
   2 -30  -5 456.249 62.6808   1
  -2 -30   5 479.238 57.8102   1
  -2 -30   5 489.727 52.9747   1
   2 -30  -4 60.0906 80.4544   1
  -2 -30   4 66.0002 44.8824   1
  -2 -30   4 76.7477 42.1972   1
   2 -30  -3  9.6322 73.0736   1
  -2 -30   3 23.8133  42.508   1
  -2  30   2 92.5597  42.928   1
  -2 -30   2 95.8979 43.8749   1
  -2  30   1 42.3357 60.5059   1
  -2 -30   1-27.9681 40.6942   1
  -2 -30   1-8.49834 40.7312   1
  -2  30   0 64.2913 61.2997   1
  -2 -30   0-1.45013 43.5391   1
  -2 -30   0 120.603 44.1725   1
  -2  30  -1 15.4297 34.5479   1
  -2 -30  -1 8.86373 42.8793   1
  -2  30  -2 517.733 47.1677   1
  -2 -30  -2 588.372 61.2961   1
  -2  30  -3 47.5759 33.7219   1
  -2 -30  -3 13.2627 21.0003   1
  -2 -30  -3-7.74829 47.6647   1
   2 -31  -4 296.402 56.1324   1
  -2 -31   4 350.702 51.9277   1
   2 -31  -3 -0.8631 75.2398   1
  -2 -31   3 47.8052 42.7759   1
  -2 -31   2 63.6222 43.0907   1
  -2  31   1 30.5118 61.1317   1
  -2 -31   1-3.45645 41.8057   1
  -2  31   0 82.5268 36.3628   1
  -2 -31   0-32.8704 42.6559   1
  -2  31  -1 81.2946 36.6066   1
  -2 -31  -1 31.2416  45.678   1
  -2 -31  -2 126.321 51.3978   1
   3   0 -13   74.58 54.0333   1
   3   0 -13 0.09984 41.6248   1
  -3   0  13 47.8712   54.74   1
   3   0 -12 47.0953 30.1416   1
   3   0 -12 54.7904 37.9672   1
  -3   0  12 57.0792 86.6383   1
   3   0 -11 370.884 37.6868   1
   3   0 -11 435.969 45.2567   1
  -3   0  11 504.437 58.4987   1
   3   0 -10 17.7964  44.026   1
   3   0 -10 15.0606 31.9925   1
  -3   0  10-16.3946 42.1286   1
   3   0  -9 4946.92 110.956   1
   3   0  -9 5220.99 164.116   1
  -3   0   9 5224.65 139.664   1
   3   0  -8-5.24352 25.2609   1
   3   0  -8 -18.009 30.9682   1
  -3   0   8-6.50874 64.9546   1
   3   0  -7 3361.89 72.1539   1
   3   0  -7 3263.44 110.871   1
  -3   0   7 3418.81 135.067   1
   3   0  -6-12.3772 20.8429   1
   3   0  -6-3.64183 38.0284   1
  -3   0   6 34.6146 28.1347   1
   3   0  -5 219.388 41.1155   1
   3   0  -5 268.753 42.1473   1
  -3   0   5 245.056 26.3851   1
  -3   0   5 260.774 30.9363   1
   3   0  -4 30.3205 34.2147   1
  -3   0   4 2.25991 20.9667   1
  -3   0   4 18.4572 21.4671   1
  -3   0   3 845.052  52.352   1
  -3   0   3 905.955 50.3729   1
  -3   0   2-8.00814 20.9159   1
  -3   0   2 17.2467   16.83   1
  -3   0   2-25.7683 31.2167   1
  -3   0   1 1843.44 47.2067   1
  -3   0   1 1846.54 39.3135   1
  -3   0   1 1847.98 41.8671   1
  -3   0   0-9.34677 23.6151   1
  -3   0   0-6.09385 33.8774   1
   3   0   1 187.557 22.9403   1
  -3   0  -1  207.05  25.536   1
   3   0   2 29.0422  36.007   1
  -3   0  -2 10.0183 24.4067   1
   3   0   3 450.439 30.5694   1
  -3   0  -3 400.561 60.3269   1
   3   0   4-17.4208 25.0237   1
  -3   0  -4 9.83132 29.7199   1
   3   0   5 241.524 33.7624   1
  -3   0  -5  265.93 64.0781   1
   3   0   6 42.4792 31.0358   1
  -3   0  -6-18.6775  57.397   1
   3   0   7 46.1736 33.0477   1
  -3   0  -7 19.0396 36.5414   1
   3   0   8-24.4419 59.9469   1
  -3   0  -8 30.6642 37.5429   1
   3   0   9 57.5516 65.2917   1
  -3   0  -9 32.2889 40.7722   1
   3   0  10-30.2699 41.4884   1
  -3   0 -10-8.68929 71.3624   1
   3  -1 -13   19.26 32.7747   1
   3   1 -13 34.1112 51.3222   1
   3  -1 -13  37.645 66.3679   1
   3   1 -13 23.0605 41.1805   1
  -3  -1  13 13.5413 55.2156   1
  -3   1  13 107.385 91.8341   1
   3  -1 -12 29.7666  31.819   1
   3   1 -12 16.8304 28.5232   1
   3  -1 -12  67.041 61.3173   1
   3   1 -12 29.9981 38.6653   1
  -3  -1  12-8.39143 50.7331   1
  -3   1  12 8.55994 49.4077   1
   3  -1 -11 97.6718 32.4843   1
   3   1 -11 57.9444 29.0412   1
   3  -1 -11 44.1351  36.801   1
   3   1 -11 144.913 38.9474   1
  -3  -1  11-9.95945 84.9862   1
  -3   1  11 155.544  47.228   1
   3   1 -10 32.4397 42.3735   1
   3  -1 -10 1.15221 48.0541   1
   3  -1 -10 48.2244 31.7544   1
   3   1 -10 -7.5876 56.9947   1
  -3   1  10-10.2781 72.2015   1
  -3  -1  10 10.2612 43.9524   1
   3   1  -9 1283.05 47.3548   1
   3  -1  -9 1280.83 51.5412   1
   3   1  -9 1385.75 60.0132   1
   3  -1  -9 1351.35 56.6304   1
  -3  -1   9 1325.49 72.2612   1
  -3   1   9 1322.68 69.4865   1
   3  -1  -8 3524.99 82.8114   1
   3  -1  -8 3609.60 126.754   1
   3   1  -8 3601.48 91.2521   1
  -3  -1   8 3555.89 104.211   1
  -3   1   8 3674.39 106.541   1
   3  -1  -7 1720.64 79.9009   1
   3   1  -7 1796.44 47.4213   1
   3   1  -7 1652.72 56.4978   1
   3  -1  -7 1694.95 52.5195   1
  -3  -1   7 1794.48  67.122   1
  -3   1   7 1774.79 63.9783   1
   3  -1  -6 1.47187 22.7749   1
   3   1  -6-15.1185 20.4122   1
   3   1  -6-31.0563  24.372   1
   3  -1  -6-32.4674 22.3476   1
  -3  -1   6  25.607 51.3196   1
  -3   1   6-2.49409  28.415   1
   3  -1  -5 192.077  42.849   1
   3   1  -5 213.136  21.607   1
   3   1  -5 149.034 25.9434   1
   3  -1  -5 165.271 39.6648   1
  -3   1   5  153.67 27.5287   1
  -3  -1   5 168.566 52.1273   1
  -3   1   5 155.043 48.0086   1
   3  -1  -4-2.67354 20.9785   1
   3   1  -4 -21.985 30.9756   1
  -3   1   4 14.3869 37.2895   1
  -3  -1   4-8.37617 18.7206   1
  -3  -1   4-1.36337 22.6222   1
  -3   1   4 26.4592 20.4624   1
  -3   1   3 233.875 43.4505   1
  -3  -1   3 219.827 36.9814   1
  -3  -1   3 193.374 23.8023   1
  -3   1   3 203.026 21.2535   1
  -3   1   2 1105.71 39.1212   1
  -3  -1   2 1138.24 34.5848   1
  -3  -1   2 1124.25 33.4054   1
  -3   1   2 1152.27 30.1144   1
  -3   1   2 1127.06 48.3003   1
  -3  -1   2 1100.64 54.8659   1
  -3   1   1 101.713 25.7076   1
  -3  -1   1 108.223 39.3279   1
  -3   1   1 179.191 29.1369   1
  -3   1   1 118.229 32.0686   1
  -3  -1   1 97.8467  22.391   1
  -3   1   0 940.405 39.5371   1
  -3   1   0 929.678 31.1101   1
  -3  -1   0  956.47 56.1595   1
   3   1   1 122.224 23.0709   1
  -3   1  -1 132.313 38.2648   1
  -3  -1  -1 76.3447 44.6928   1
   3  -1   2 46.0982 33.9453   1
   3   1   2 8.27922 38.8946   1
  -3   1  -2 5.55317 40.4254   1
  -3  -1  -2 52.0039 46.0595   1
   3  -1   3 185.842 25.3529   1
   3   1   3 228.333 28.2513   1
  -3   1  -3  149.53 51.0234   1
  -3  -1  -3 196.118 32.4628   1
   3  -1   4 119.181 44.5707   1
   3   1   4 107.479 29.2229   1
  -3   1  -4 54.6232 52.4673   1
  -3  -1  -4 52.9495 57.8722   1
   3   1   5 398.053 38.7857   1
   3  -1   5  472.21 58.7816   1
  -3   1  -5  422.38 39.1954   1
  -3  -1  -5 502.897 42.9547   1
   3  -1   6 558.994 41.2341   1
   3   1   6  616.79 72.9476   1
  -3   1  -6 618.508  44.524   1
  -3  -1  -6 641.731 48.1004   1
   3  -1   7 31.8036 57.1836   1
   3   1   7 64.6475  36.767   1
  -3   1  -7 68.6821  36.241   1
  -3  -1  -7 67.1583 39.4712   1
   3  -1   8 24.8245 58.7653   1
   3   1   8 72.2116 37.0187   1
  -3   1  -8 36.0674   63.17   1
  -3  -1  -8 42.7908 40.2608   1
   3  -1   9 103.889 39.2367   1
   3   1   9-47.9023 69.8195   1
  -3   1  -9 166.912 69.0249   1
  -3  -1  -9 105.399 74.1651   1
   3  -1  10  332.23 48.8092   1
   3   1  10  263.74 85.7103   1
  -3   1 -10  393.76 50.5536   1
  -3  -1 -10 301.054 90.0901   1
   3  -2 -13 20.1357 35.0763   1
   3   2 -13 77.5384 49.6984   1
   3   2 -13 44.4419 43.9783   1
   3  -2 -13 33.0795 67.9007   1
  -3  -2  13 115.151 96.4063   1
  -3   2  13 60.1685 54.0928   1
   3  -2 -12 36.9388 33.5586   1
   3   2 -12 48.9895 46.3312   1
   3   2 -12-13.0173 67.3887   1
   3  -2 -12 28.9405 60.9794   1
  -3  -2  12 78.2715 52.3702   1
  -3   2  12 12.2155 48.7125   1
   3  -2 -11 26.7935  31.804   1
   3   2 -11 11.1617 25.5997   1
   3   2 -11 109.004 62.4127   1
   3  -2 -11 3.81419 56.5603   1
  -3  -2  11 27.6633 47.1631   1
  -3   2  11 43.5545 75.3612   1
   3   2 -10 87.6776 43.1235   1
   3  -2 -10 72.2708 52.3152   1
   3   2 -10 71.3901 36.5579   1
   3  -2 -10  116.84 54.6367   1
  -3  -2  10 38.3128 78.0484   1
  -3   2  10 92.4445 43.6276   1
   3  -2  -9 3561.88 89.0633   1
   3   2  -9 3454.31 78.0155   1
   3   2  -9 3752.51 95.8522   1
   3  -2  -9 3572.55 88.9345   1
  -3  -2   9 3683.41 164.552   1
  -3   2   9 3576.29 107.939   1
   3   2  -8 7199.15 137.694   1
   3  -2  -8 7335.64 152.958   1
   3   2  -8 7581.61 210.561   1
   3  -2  -8 7449.27 194.131   1
  -3  -2   8 7650.98 245.009   1
  -3   2   8 7645.50 232.328   1
   3  -2  -7 1623.61 81.1501   1
   3   2  -7 1672.51 43.1933   1
   3   2  -7 1591.82 55.0243   1
   3  -2  -7 1610.18 49.5906   1
  -3  -2   7 1672.25 104.057   1
  -3   2   7 1716.27 93.9427   1
   3  -2  -6 440.726 32.3313   1
   3   2  -6 414.634 39.6302   1
   3   2  -6 378.275 33.3873   1
   3  -2  -6 367.296  27.503   1
  -3  -2   6 387.834 39.5766   1
  -3   2   6 389.518 59.4569   1
   3  -2  -5 689.057 34.3332   1
   3   2  -5 703.836 26.0608   1
   3   2  -5 642.332 34.1123   1
   3  -2  -5 683.148  28.735   1
  -3   2   5  681.15 60.5232   1
  -3  -2   5 773.336 40.3352   1
  -3   2   5 680.698 34.0366   1
   3  -2  -4 677.482 33.1667   1
   3   2  -4 572.228 25.2217   1
  -3  -2   4 617.056  26.084   1
  -3   2   4 573.599 56.4399   1
  -3  -2   4 606.543 34.9269   1
  -3   2   4 620.065 47.2061   1
  -3   2   3 235.701 46.4303   1
  -3  -2   3 215.513 34.9988   1
  -3  -2   3 208.797 43.9856   1
  -3   2   3 222.731 33.9047   1
  -3   2   2 927.186  63.086   1
  -3  -2   2 902.031 48.0559   1
  -3  -2   2  969.82 53.1198   1
  -3   2   2 974.874 40.9773   1
  -3   2   2 868.086 42.1796   1
  -3  -2   2 919.019 56.9511   1
  -3   2   1 1537.19 74.5708   1
  -3  -2   1 1554.18 60.7212   1
  -3   2   1 1611.67 46.2356   1
  -3   2   1 1624.63 50.8644   1
  -3  -2   1 1559.80  43.117   1
  -3   2   0 167.785 51.6408   1
  -3   2   0 189.833 32.3182   1
  -3  -2   0 166.431 27.1217   1
   3   2   1 21.2883 23.2711   1
  -3   2  -1 27.2528 32.8084   1
  -3  -2  -1 7.33526 25.0277   1
   3  -2   2 106.687 33.3825   1
   3   2   2 136.544 45.0417   1
  -3   2  -2 113.965 40.4651   1
  -3  -2  -2 106.302 29.7407   1
   3  -2   3 334.379 43.1621   1
   3   2   3 313.605  32.466   1
  -3   2  -3 349.023 30.2422   1
  -3  -2  -3 305.619  36.905   1
   3  -2   4 178.955 44.8199   1
   3   2   4 192.838 32.8391   1
  -3   2  -4 155.259 30.7199   1
  -3  -2  -4 154.921 37.7735   1
   3  -2   5 4.24122 43.5227   1
   3   2   5 3.50942  52.142   1
  -3   2  -5 35.6564 49.5492   1
  -3  -2  -5 31.7304 60.1834   1
   3  -2   6 936.569 46.3581   1
   3   2   6 976.199 52.3137   1
  -3   2  -6 1047.74 77.9197   1
  -3  -2  -6 1015.05 91.5202   1
   3  -2   7 1742.50 99.1588   1
   3   2   7 1951.74 74.1784   1
  -3   2  -7 2118.84 69.4732   1
  -3  -2  -7 2183.75 123.406   1
   3  -2   8  16.211 32.4943   1
   3   2   8 28.8633  37.649   1
  -3   2  -8-5.10558 34.5664   1
  -3  -2  -8 36.7706 68.5524   1
   3  -2   9-13.8463 34.3616   1
   3   2   9 15.6339 39.0157   1
  -3   2  -9-34.4354 35.8804   1
  -3  -2  -9 25.7872 42.1666   1
   3  -2  10  45.723 38.6766   1
   3   2  10-25.2414 44.7621   1
  -3   2 -10 9.24814 67.0713   1
  -3  -2 -10 77.8421  46.928   1
   3   3 -13-27.9283 45.0563   1
   3  -3 -13 4.75529 36.1296   1
   3   3 -13 117.693 72.6414   1
   3  -3 -13  35.043 38.4482   1
  -3  -3  13-9.34508 55.4974   1
  -3   3  13  47.323 51.5057   1
   3  -3 -12 15.1118 33.9184   1
   3   3 -12 2.55939 43.1409   1
   3   3 -12  56.862 67.4673   1
   3  -3 -12-20.3862 35.3245   1
  -3  -3  12 73.6576 87.4259   1
  -3   3  12 130.684 79.2464   1
   3  -3 -11  182.83 37.5639   1
   3   3 -11 142.257 28.0954   1
   3   3 -11  225.97 44.6425   1
   3  -3 -11 214.307 37.7406   1
  -3  -3  11 273.825 55.2776   1
  -3   3  11 252.419 50.1128   1
   3   3 -10 78.8012 39.5816   1
   3  -3 -10 125.052 55.4386   1
   3   3 -10-14.9447 39.0973   1
   3  -3 -10 87.9219 53.7111   1
  -3  -3  10 131.595 46.4111   1
  -3   3  10  85.259  72.421   1
   3  -3  -9 126.674  34.321   1
   3   3  -9 142.353 24.1828   1
   3   3  -9 107.467 65.2559   1
   3  -3  -9 184.098 54.5026   1
  -3  -3   9 141.203 47.0505   1
  -3   3   9 172.214 71.7394   1
   3  -3  -8 176.118 34.2344   1
   3   3  -8 237.794 24.3563   1
   3   3  -8 166.354 38.8196   1
   3  -3  -8 229.531 32.5549   1
  -3  -3   8 233.988 46.2552   1
  -3   3   8 247.978 41.2843   1
   3   3  -7 191.111 22.0678   1
   3  -3  -7 247.757 54.8637   1
   3   3  -7 162.976 58.0185   1
   3  -3  -7 179.497 47.0837   1
  -3  -3   7 194.985 41.6033   1
  -3   3   7 247.948  35.698   1
   3  -3  -6  799.19 39.8168   1
   3   3  -6 763.899 41.3954   1
   3   3  -6 784.919 65.6165   1
   3  -3  -6 732.336 50.7493   1
  -3  -3   6 756.709 46.9601   1
  -3   3   6 783.208 39.5359   1
   3  -3  -5 62.9028 26.3577   1
   3   3  -5 98.5763 28.4638   1
   3  -3  -5 81.2684 19.5123   1
  -3   3   5 106.692 48.0109   1
  -3  -3   5 44.3021 51.4852   1
  -3   3   5  61.339 24.0086   1
   3  -3  -4 1137.70 68.5774   1
  -3  -3   4 1092.52 45.9179   1
  -3   3   4 1175.26 71.8312   1
  -3  -3   4 1215.26 43.4693   1
  -3   3   4 1200.68  53.882   1
   3  -3  -3 598.543 34.7197   1
  -3  -3   3 536.238 37.8562   1
  -3   3   3 584.542 57.2177   1
  -3  -3   3 579.058 32.3869   1
  -3   3   3  609.39 37.2878   1
  -3   3   2 1263.47 72.8812   1
  -3  -3   2 1316.35  50.683   1
  -3  -3   2 1324.25 40.6343   1
  -3   3   2 1286.62 41.7903   1
  -3   3   2 1270.56 28.6629   1
  -3  -3   2 1260.94 67.4807   1
  -3   3   1 172.556 50.5921   1
  -3  -3   1 165.889 21.1348   1
  -3   3   1 161.912 24.9446   1
  -3   3   1 172.233 27.9024   1
  -3  -3   1 187.099 27.6446   1
  -3   3   0 22.5766 27.7599   1
  -3   3   0 24.6515 26.0047   1
  -3  -3   0 24.0748 25.4952   1
   3   3   1 136.348 26.0914   1
  -3   3  -1 104.753 19.4898   1
  -3  -3  -1 115.397 29.2407   1
   3  -3   2 243.533 20.4931   1
   3   3   2  292.42 30.0191   1
  -3   3  -2 287.238 24.7812   1
  -3  -3  -2 255.888 34.8079   1
   3  -3   3 365.991 41.6406   1
   3   3   3 463.364 57.5124   1
  -3   3  -3  353.48 48.3889   1
  -3  -3  -3 363.669 68.0516   1
   3  -3   4 141.507 24.9569   1
   3   3   4 191.022 56.7342   1
  -3   3  -4 153.579 28.5478   1
  -3  -3  -4 122.865 39.1049   1
   3  -3   5 124.894 27.9003   1
   3   3   5 146.447 60.1981   1
  -3   3  -5 143.784 30.0191   1
  -3  -3  -5  179.08 40.7388   1
   3  -3   6 495.752   61.68   1
   3   3   6 525.472 46.3866   1
  -3   3  -6 586.683 39.5741   1
  -3  -3  -6 595.141 51.2336   1
   3  -3   7 432.259 40.6024   1
   3   3   7 528.414 81.7904   1
  -3   3  -7 540.604 42.4385   1
  -3  -3  -7 621.841 54.1509   1
   3  -3   8  13.947 30.8422   1
   3   3   8-38.3995 37.5121   1
  -3   3  -8-51.3788 54.6144   1
  -3  -3  -8  25.208  41.316   1
   3  -3   9 5.37459 34.1043   1
   3   3   9 31.6119 41.0606   1
  -3   3  -9-19.1025 35.4338   1
  -3  -3  -9 49.9157 43.5497   1
   3  -3  10 112.228 40.1398   1
   3   3  10 126.687 48.7634   1
  -3   3 -10 51.7818 40.4641   1
  -3  -3 -10 148.913 85.8076   1
   3   4 -13-39.0204 42.0415   1
   3  -4 -13-66.9333 37.0737   1
   3   4 -13  33.278 43.2677   1
   3  -4 -13 1.92237 36.6436   1
  -3  -4  13-7.03363 56.6777   1
  -3   4  13 179.698  85.016   1
   3  -4 -12 156.546 40.5389   1
   3   4 -12 127.908 45.3378   1
   3   4 -12 253.558 46.7642   1
   3  -4 -12 166.655 39.5833   1
  -3  -4  12 238.572 59.2876   1
  -3   4  12 191.098 52.7483   1
   3  -4 -11 49.4394 56.3127   1
   3   4 -11 10.4906 22.8213   1
   3   4 -11-24.8726 38.9955   1
   3  -4 -11 30.0255 31.3794   1
  -3  -4  11 59.5882 82.6443   1
  -3   4  11-1.04138  72.719   1
   3   4 -10  254.24 42.4476   1
   3  -4 -10  242.45 39.1819   1
   3   4 -10 291.482 44.6293   1
   3  -4 -10 275.842  36.129   1
  -3  -4  10 278.313  90.659   1
  -3   4  10 264.104  47.518   1
   3  -4  -9 1971.74 66.3554   1
   3   4  -9 1855.03 48.1306   1
   3   4  -9 2025.13 108.993   1
   3  -4  -9 1980.77 88.9348   1
  -3  -4   9 2028.44 83.2179   1
  -3   4   9 1948.59  74.422   1
   3  -4  -8 1534.49 58.0555   1
   3   4  -8 1559.48 39.2566   1
   3   4  -8 1762.09 61.7393   1
   3  -4  -8 1652.61 49.9623   1
  -3  -4   8 1687.16 72.7326   1
  -3   4   8 1540.09 99.5891   1
   3  -4  -7 1845.24  58.551   1
   3   4  -7 1802.87  56.451   1
   3   4  -7 1821.83 61.1434   1
   3  -4  -7 1687.76 71.1209   1
  -3  -4   7 1937.63 109.218   1
  -3   4   7 1752.96 93.1337   1
   3  -4  -6 2304.30 62.8554   1
   3   4  -6 2178.55 40.7438   1
   3   4  -6 2185.34 62.2963   1
   3  -4  -6 2189.55 49.0725   1
  -3  -4   6 2291.17 108.727   1
  -3   4   6 2152.39 58.8333   1
   3  -4  -5-6.63822 26.0315   1
   3   4  -5 2.26695 13.5121   1
   3  -4  -5-5.18262 28.5931   1
  -3   4   5 2.39421 47.7746   1
  -3  -4   5-32.1374 28.9859   1
  -3   4   5 17.7486 36.0484   1
   3  -4  -4-2.92404 44.8196   1
  -3  -4   4-7.05997 14.5973   1
  -3   4   4-12.3005  47.809   1
  -3  -4   4 4.60951 44.3098   1
  -3   4   4-12.6087 30.9121   1
   3  -4  -3  14.099 26.8572   1
  -3   4   3-2.65447 46.6897   1
  -3  -4   3 27.3701 25.2007   1
  -3  -4   3 5.38076 24.7689   1
  -3   4   3  42.839 26.2364   1
  -3   4   2 2204.98 93.2287   1
  -3  -4   2 2121.40 59.1276   1
  -3  -4   2 2251.13 55.1233   1
  -3   4   2 2245.35 51.0257   1
  -3   4   2 2133.48 36.7197   1
  -3  -4   2 2129.75 58.2997   1
  -3   4   1 6094.29 122.706   1
  -3  -4   1 6081.41 99.7901   1
  -3   4   1 6148.91 101.529   1
  -3   4   1 6183.86 107.652   1
  -3  -4   1 6075.02 154.976   1
  -3   4   0 1294.43  49.148   1
  -3   4   0 1246.70 40.6824   1
  -3  -4   0 1229.65 46.4749   1
  -3   4  -1 1481.01 55.1709   1
  -3   4  -1 1403.10 32.2844   1
  -3  -4  -1 1433.88 80.5712   1
   3  -4   2-4.14427 15.4014   1
   3   4   2 44.1765 26.4282   1
  -3   4  -2 10.7125 18.4212   1
  -3  -4  -2-0.88658 52.7879   1
   3  -4   3 13.0429 32.5239   1
   3   4   3 40.3898 51.0707   1
  -3   4  -3 67.0895  37.491   1
  -3  -4  -3 12.7474 35.3679   1
   3  -4   4 1.74663 20.9594   1
   3   4   4 68.5479 53.0077   1
  -3   4  -4-19.2796 40.0721   1
  -3  -4  -4-10.3496 61.7034   1
   3  -4   5 -65.315 23.6792   1
   3   4   5 8.30313 33.9073   1
  -3   4  -5 22.2736 44.1299   1
  -3  -4  -5-18.6112 66.5617   1
   3  -4   6 313.236 53.6406   1
   3   4   6 361.099 45.0693   1
  -3   4  -6 425.786 58.1104   1
  -3  -4  -6 386.284 49.0482   1
   3  -4   7 607.784 41.7393   1
   3   4   7 686.729 54.4563   1
  -3   4  -7 720.014 43.7874   1
  -3  -4  -7 840.382 59.1275   1
   3  -4   8 -3.8672  29.698   1
   3   4   8-13.5692 65.3534   1
  -3   4  -8-5.97776 31.4361   1
  -3  -4  -8 94.1579 43.1061   1
   3  -4   9 26.0943 55.5116   1
   3   4   9 21.0857 42.0343   1
  -3   4  -9-5.58443 55.4447   1
  -3  -4  -9-40.4902 76.5721   1
   3  -4  10 99.2242 65.6818   1
   3   4  10  51.403 49.6003   1
  -3   4 -10 58.3286 39.0202   1
  -3  -4 -10 210.861 87.1875   1
   3   5 -13-37.6343 39.3076   1
   3  -5 -13 14.0675 37.6259   1
   3   5 -13 17.9233 44.2602   1
   3  -5 -13-8.65264 35.9836   1
  -3  -5  13-54.2244 57.1817   1
  -3   5  13 34.9846   48.67   1
   3  -5 -12  72.401 37.4717   1
   3   5 -12-5.41826 38.8187   1
   3   5 -12 47.9961 43.8161   1
   3  -5 -12 5.16483 34.3186   1
  -3  -5  12 35.9612  53.951   1
  -3   5  12 26.9415 79.7665   1
   3  -5 -11   86.15 59.3358   1
   3   5 -11 33.1777 21.4694   1
   3   5 -11  41.148 40.4726   1
   3  -5 -11-11.5681 32.0775   1
  -3  -5  11 89.7455 49.7672   1
  -3   5  11-3.97529 42.9637   1
   3   5 -10 630.407 47.1803   1
   3  -5 -10  716.22 48.7146   1
   3   5 -10 712.566 88.0663   1
   3  -5 -10 678.468 42.4724   1
  -3  -5  10  665.07 104.597   1
  -3   5  10 664.935 55.6844   1
   3  -5  -9 1337.05 90.4955   1
   3   5  -9 1314.73 62.8014   1
   3  -5  -9 1301.95 48.4385   1
  -3  -5   9 1328.04 117.155   1
  -3   5   9 1256.04 98.9294   1
   3  -5  -8 1542.30 58.7641   1
   3   5  -8 1479.04  35.645   1
   3   5  -8 1538.70 97.6315   1
   3  -5  -8 1559.43 71.5191   1
  -3  -5   8 1571.39 115.503   1
  -3   5   8 1576.22 61.1081   1
   3  -5  -7-25.7429 29.9535   1
   3   5  -7 5.51216 24.5028   1
   3   5  -7  14.876 31.3208   1
   3  -5  -7  7.9084 20.9314   1
  -3  -5   7-56.3688 35.2818   1
  -3   5   7 78.3854 48.8435   1
   3  -5  -6 464.707 37.3931   1
   3   5  -6 410.627 28.4372   1
   3   5  -6 360.119 37.9859   1
   3  -5  -6 371.007 25.0138   1
  -3  -5   6 377.956 42.9252   1
  -3   5   6 448.073 53.1157   1
   3  -5  -5 461.891 36.0988   1
   3   5  -5 441.058 27.5248   1
   3  -5  -5 429.581 21.7164   1
  -3   5   5 436.323 37.9517   1
  -3  -5   5 489.426 65.8483   1
  -3   5   5 422.198 45.6604   1
   3  -5  -4 -0.6988 27.1326   1
   3  -5  -4-13.0326 13.1057   1
  -3  -5   4 4.11896  21.454   1
  -3   5   4 2.47036 49.2795   1
  -3  -5   4 34.2349 26.8585   1
  -3   5   4 3.09537 29.0578   1
   3  -5  -3 1785.05 55.1732   1
  -3   5   3 1747.88 88.0833   1
  -3  -5   3 1707.46 32.2179   1
  -3  -5   3 1728.03 79.5027   1
  -3   5   3 1772.77 47.8902   1
  -3   5   2 9034.21 178.808   1
  -3  -5   2 8768.10 159.732   1
  -3  -5   2 9164.57 212.571   1
  -3   5   2 8996.91 148.292   1
  -3   5   2 8711.46 147.238   1
  -3  -5   2 8847.18 173.468   1
  -3   5   1 4435.70 98.2226   1
  -3  -5   1 4571.35 95.6567   1
  -3   5   1 4619.48  73.242   1
  -3   5   1 4601.30 77.0982   1
  -3  -5   1 4552.01 133.969   1
  -3   5   0 54.0092 53.4231   1
  -3   5   0 39.2993 20.5249   1
  -3  -5   0 2.37107 49.9057   1
  -3   5  -1 236.643 36.4728   1
  -3   5  -1 183.386 16.7658   1
  -3  -5  -1  170.95 58.7046   1
   3  -5   2 301.796 28.6758   1
   3   5   2 314.341 34.8627   1
  -3   5  -2  298.26 20.9866   1
  -3  -5  -2 304.511 38.9583   1
   3  -5   3 6839.67 116.458   1
   3   5   3 6940.81 147.601   1
  -3   5  -3 6939.48 150.142   1
  -3  -5  -3 7024.90 156.612   1
   3  -5   4 2166.00 51.8327   1
   3   5   4 2060.96 73.6306   1
  -3   5  -4 2277.93 80.0228   1
  -3  -5  -4 2220.57 80.7227   1
   3  -5   5 1173.78 40.9855   1
   3   5   5 1178.40 57.2482   1
  -3   5  -5 1305.10 66.3456   1
  -3  -5  -5 1242.34 105.823   1
   3  -5   6 266.805 30.4702   1
   3   5   6 237.765 73.5389   1
  -3   5  -6 343.278 31.9903   1
  -3  -5  -6 304.029 83.2021   1
   3  -5   7 169.319   30.54   1
   3   5   7 76.8282 43.1218   1
  -3   5  -7  171.23 30.8088   1
  -3  -5  -7 188.459 81.3481   1
   3  -5   8 44.2246 53.0138   1
   3   5   8 85.5471 74.8966   1
  -3   5  -8 141.096 53.3122   1
  -3  -5  -8 161.006 81.6017   1
   3  -5   9 14.3408 56.1045   1
   3   5   9 68.4779 75.5163   1
  -3   5  -9  67.135 33.0219   1
  -3  -5  -9 8.36185 49.1867   1
   3  -5  10 447.559 84.2333   1
   3   5  10 597.867 109.435   1
  -3   5 -10 708.223 83.1663   1
  -3  -5 -10 847.938 71.9294   1
   3   6 -13  17.408 38.6437   1
   3  -6 -13-7.70507 40.8744   1
   3   6 -13 37.5991 48.6208   1
   3  -6 -13  54.622 61.3932   1
  -3  -6  13 159.338 101.097   1
  -3   6  13 104.844 49.6224   1
   3  -6 -12 353.405  79.885   1
   3   6 -12  475.74 92.2558   1
   3  -6 -12 447.168 69.3365   1
  -3  -6  12  421.79 67.1914   1
  -3   6  12 319.982 56.2527   1
   3   6 -11 28.6048 20.1743   1
   3  -6 -11-61.6735 61.2104   1
   3   6 -11 81.0759 67.8388   1
   3  -6 -11-25.3897 50.7399   1
  -3  -6  11  5.1451 49.2922   1
  -3   6  11-1.45134 41.4886   1
   3   6 -10 431.688 41.2973   1
   3  -6 -10 526.082 47.8785   1
   3   6 -10 549.751 51.7638   1
   3  -6 -10 589.845 61.9908   1
  -3  -6  10 552.323  61.292   1
  -3   6  10 468.948 51.8454   1
   3  -6  -9  138.17  62.226   1
   3   6  -9 106.985 30.4772   1
   3   6  -9 96.5232  40.844   1
   3  -6  -9 128.526  28.698   1
  -3  -6   9 60.4107 47.2963   1
  -3   6   9 94.6593 37.9828   1
   3  -6  -8  426.09 40.7023   1
   3   6  -8 341.523 31.0885   1
   3   6  -8 355.195 44.2364   1
   3  -6  -8 387.972   29.78   1
  -3  -6   8 382.974 50.6092   1
  -3   6   8 379.582 67.8397   1
   3  -6  -7-7.20073 31.1829   1
   3   6  -7 0.24745 12.8288   1
   3   6  -7-37.6388 54.9431   1
   3  -6  -7 9.85692 20.1566   1
  -3  -6   7 65.4912 37.2944   1
  -3   6   7 2.14278 27.8325   1
   3  -6  -6  24.841 31.0781   1
   3   6  -6 22.2213 11.4837   1
   3   6  -6 12.8824 30.9515   1
   3  -6  -6 25.3692 31.0877   1
  -3  -6   6 37.5656 34.7677   1
  -3   6   6 50.6776 42.9151   1
   3  -6  -5 2233.61 64.4386   1
   3  -6  -5 2059.43 39.8772   1
  -3   6   5 2048.26 65.6932   1
  -3  -6   5 2223.02 103.478   1
  -3   6   5 2183.29 71.2737   1
   3  -6  -4 897.548 43.9355   1
   3  -6  -4 844.283  21.884   1
  -3  -6   4 808.651 19.7592   1
  -3   6   4 934.402 76.6973   1
  -3  -6   4 869.236 44.1536   1
  -3   6   4 851.399 41.5974   1
   3  -6  -3 1795.20 90.4964   1
  -3   6   3 1721.90 57.9673   1
  -3  -6   3 1696.93 29.5069   1
  -3  -6   3 1674.57 53.6297   1
  -3   6   3 1710.46 30.7902   1
  -3   6   2 96.3771 34.9013   1
  -3  -6   2 129.394 25.4705   1
  -3  -6   2 111.965 50.5567   1
  -3   6   2 160.893 11.4624   1
  -3   6   2 136.128 11.0198   1
  -3  -6   2 169.002 32.4008   1
  -3   6   1  317.71 63.6188   1
  -3  -6   1 371.946 32.4867   1
  -3   6   1 368.902 17.6098   1
  -3   6   1 351.863 19.5426   1
  -3  -6   1 318.761 59.7823   1
  -3   6   0 90.2873 33.5977   1
  -3   6   0 74.4005 14.2163   1
  -3   6   0 84.0795 17.7874   1
  -3  -6   0 67.2159 54.0372   1
  -3   6  -1 123.072 61.8018   1
  -3   6  -1 123.226 23.7058   1
  -3  -6  -1 210.722 34.6427   1
   3  -6   2 1133.88 36.6844   1
   3   6   2 1229.60  50.345   1
  -3   6  -2 1172.53  43.216   1
  -3  -6  -2 1196.85 54.9024   1
   3  -6   3 2585.40 49.4131   1
   3   6   3 2689.82 78.4077   1
  -3   6  -3 2752.05 73.7315   1
  -3  -6  -3 2790.36 129.421   1
   3  -6   412737.90 284.356   1
   3   6   413529.60 299.456   1
  -3   6  -413064.40  286.56   1
  -3  -6  -413326.90  303.40   1
   3  -6   5 500.395  49.433   1
   3   6   5 670.689 49.2924   1
  -3   6  -5  674.26 32.8642   1
  -3  -6  -5 633.482 57.0077   1
   3  -6   6 40.5024 24.5949   1
   3   6   6 116.822 66.4656   1
  -3   6  -6 126.271 25.6068   1
  -3  -6  -6  55.863 45.0055   1
   3  -6   7-2.87093 42.7294   1
   3   6   7 13.4651 38.6594   1
  -3   6  -7-27.0936 43.4368   1
  -3  -6  -7 37.7048 43.3248   1
   3  -6   8 45.7911  47.848   1
   3   6   8-14.2068 41.3667   1
  -3   6  -8 6.41374 27.9294   1
  -3  -6  -8 25.0316 45.3652   1
   3  -6   9 25.0469 32.6537   1
   3   6   9  76.911 76.8914   1
  -3   6  -9-0.11253 52.1651   1
  -3  -6  -9 47.9039 48.9359   1
   3  -6  10 953.126 59.9016   1
   3   6  10 1115.28 126.239   1
  -3   6 -10 1181.85 58.1236   1
   3   7 -13-5.49385 35.2559   1
   3  -7 -13-2.41605 68.9217   1
   3   7 -13 63.8328 81.1512   1
   3  -7 -13-34.2034  58.059   1
  -3  -7  13 68.5434 58.5292   1
  -3   7  13  63.383 82.2834   1
   3  -7 -12 75.3646 69.5821   1
   3   7 -12 65.7385 35.4699   1
   3   7 -12 35.9832 46.3683   1
   3  -7 -12-12.1618 55.1335   1
  -3  -7  12 39.1431  95.613   1
  -3   7  12 25.5127 46.0957   1
   3   7 -11 49.8027 19.3774   1
   3  -7 -11 13.9073 38.6812   1
   3   7 -11 78.6996 42.2685   1
   3  -7 -11 47.0647 50.5415   1
  -3  -7  11 99.2312 52.1114   1
  -3   7  11-28.1479 42.0765   1
   3  -7 -10-56.9755 36.7559   1
   3   7 -10 15.2619 28.1525   1
   3   7 -10-17.1797  40.066   1
   3  -7 -10 25.0339 45.1652   1
  -3  -7  10-74.8491 45.6712   1
  -3   7  10 18.8751  38.637   1
   3   7  -9 4.89428 25.4608   1
   3   7  -9 0.33974 66.4035   1
   3  -7  -9 3.94978 42.8465   1
  -3  -7   9 56.8074 44.2195   1
  -3   7   9  89.544 34.8679   1
   3  -7  -8 -3.5233 33.7684   1
   3   7  -8 28.8261 22.7213   1
   3   7  -8 25.2725 36.1602   1
   3  -7  -8 24.5923 22.8901   1
  -3  -7   8 57.9725  41.682   1
  -3   7   8-15.3273 52.4086   1
   3  -7  -7 98.3147 36.2937   1
   3   7  -7 104.256  20.846   1
   3   7  -7 95.4061 36.2006   1
   3  -7  -7 118.884 35.7025   1
  -3  -7   7 80.8576 41.7614   1
  -3   7   7 119.778  29.634   1
   3  -7  -6 1320.25  55.138   1
   3   7  -6 1223.18 30.7886   1
   3  -7  -6 1215.92 48.9709   1
  -3  -7   6 1211.23 94.4514   1
  -3   7   6 1246.99 42.9595   1
   3  -7  -5 58.5391  30.969   1
   3  -7  -5   2.365 24.5408   1
  -3   7   5 35.5268 33.1286   1
  -3  -7   5 37.9972 33.3242   1
  -3   7   5 16.1013 34.0438   1
   3  -7  -4 74.8405 32.5701   1
   3  -7  -4 76.8208 20.9781   1
  -3   7   4 105.111 58.4163   1
  -3  -7   4  113.46  54.225   1
  -3   7   4 59.5294 27.9726   1
   3  -7  -3 38.5588  55.547   1
  -3  -7   3 68.0488 18.3724   1
  -3   7   3 87.9532 33.3517   1
  -3  -7   3 29.8936 30.0335   1
  -3   7   3 57.3361 20.7851   1
  -3   7   2 959.852 48.7501   1
  -3  -7   2 914.024  31.297   1
  -3  -7   2 1003.60 70.5427   1
  -3   7   2 921.566   16.67   1
  -3   7   2 916.113 23.0031   1
  -3  -7   2 955.516 46.1377   1
  -3   7   1 450.139 68.9505   1
  -3  -7   1 431.342 19.2733   1
  -3   7   1 422.474 13.9972   1
  -3   7   1 419.513 15.7578   1
  -3  -7   1 408.543 64.2806   1
  -3   7   0 66.7176 33.2762   1
  -3   7   0 39.5435 10.4455   1
  -3   7   0 44.4137 13.7547   1
  -3  -7   0-8.47887 55.1086   1
  -3   7  -1 1028.72 52.0388   1
  -3   7  -1 941.751 29.2353   1
  -3  -7  -1 992.587 51.1978   1
   3  -7   2 30.2954 18.8665   1
   3   7   2 39.7527  32.692   1
  -3   7  -2 30.4101 36.9074   1
  -3   7  -2 48.0246 22.7614   1
  -3  -7  -2 13.6317 36.2227   1
   3  -7   3 16.0949   15.12   1
   3   7   3 32.6769 34.4076   1
  -3   7  -3 53.0409  28.125   1
  -3  -7  -3 10.7621 38.6379   1
   3  -7   4 1305.28 55.8993   1
   3   7   4 1286.59 64.2561   1
  -3   7  -4 1351.79 57.9029   1
  -3  -7  -4 1264.26 115.982   1
   3  -7   5 382.871 41.8889   1
   3   7   5 306.346 77.7453   1
  -3   7  -5 409.721 26.6838   1
  -3  -7  -5 405.598  53.374   1
   3  -7   6 119.017 24.9085   1
   3   7   6 157.193 42.6794   1
  -3   7  -6 163.684 42.1608   1
  -3  -7  -6 218.796 47.8054   1
   3  -7   7-23.7264 42.0044   1
   3   7   7-85.1614 67.5121   1
  -3   7  -7 21.2844 23.9264   1
  -3  -7  -7 32.2441 44.5129   1
   3  -7   8 73.1518 28.6482   1
   3   7   8-40.5671 44.1976   1
  -3   7  -8 73.2114 46.3476   1
  -3  -7  -8-34.4279 48.0946   1
   3  -7   9-22.7743 30.3837   1
   3   7   9  16.301 45.2489   1
  -3   7  -9 3.54841 29.1847   1
  -3  -7  -9 49.7907 48.3218   1
   3  -7  10 5.26288 35.0983   1
   3   7  10 17.0407 49.5855   1
  -3   7 -10-9.85308 55.3755   1
  -3  -7 -10 180.786 90.9147   1
   3  -8 -13 76.5736 74.1406   1
   3   8 -13 70.7319 35.4544   1
   3   8 -13  4.6293 51.7565   1
   3  -8 -13 55.6568 35.6519   1
  -3  -8  13 43.2578 62.9326   1
  -3   8  13 3.13204  49.689   1
   3  -8 -12 332.795 84.2284   1
   3   8 -12 404.783 58.8192   1
   3  -8 -12 379.919 39.7844   1
  -3  -8  12  401.05 66.9662   1
  -3   8  12 223.709 92.1614   1
   3  -8 -11 201.656 45.7199   1
   3   8 -11 214.553 50.0435   1
   3  -8 -11  233.50 34.4922   1
  -3  -8  11 224.152 98.2304   1
  -3   8  11 176.742 46.8411   1
   3  -8 -10 612.904 52.1991   1
   3   8 -10 758.901 90.8345   1
   3  -8 -10 599.683 37.9298   1
  -3  -8  10 678.308 106.057   1
  -3   8  10 517.467 50.7205   1
   3  -8  -9-48.4539 62.3651   1
   3   8  -9 34.3614 22.9251   1
   3   8  -9 32.7881 39.5711   1
   3  -8  -9 46.8751 40.1627   1
  -3  -8   9 52.0335 78.3514   1
  -3   8   9 85.0426 57.4285   1
   3  -8  -8  9.7798 34.5707   1
   3   8  -8 25.2744  11.565   1
   3   8  -8-12.4352 63.0077   1
   3  -8  -8-12.7947 36.2867   1
  -3  -8   8 16.9495  69.737   1
  -3   8   8 29.2068 30.0299   1
   3  -8  -7 51.7974 34.5089   1
   3   8  -7 15.1261 9.46579   1
   3   8  -7-14.6199 34.8584   1
   3  -8  -7 28.0098 19.0685   1
  -3  -8   7 5.79764 66.7689   1
  -3   8   7-10.6883 45.8564   1
   3  -8  -6 33.3886 35.7836   1
   3   8  -6 81.3027 14.1854   1
   3  -8  -6 56.0535 17.2899   1
  -3  -8   6 11.5768 37.6678   1
  -3   8   6   73.75 24.0575   1
   3  -8  -5 206.441  37.936   1
   3  -8  -5 203.503 27.1548   1
  -3   8   5  249.20 39.3578   1
  -3  -8   5 240.861 39.6353   1
  -3   8   5 215.094 37.4643   1
   3  -8  -4 56.5303 33.8239   1
   3  -8  -4 24.5733 19.4007   1
  -3   8   4 8.15783 59.7671   1
  -3  -8   4  67.801 57.1398   1
  -3   8   4 69.5823  14.774   1
   3  -8  -3 1554.86 93.7018   1
  -3  -8   3 1448.12 30.7524   1
  -3   8   3 1446.11 60.5737   1
  -3  -8   3 1531.51 54.7185   1
  -3   8   3 1498.10 36.1924   1
  -3   8   2 42.6787 57.4145   1
  -3  -8   2  13.914 17.3997   1
  -3  -8   2 -60.923 28.7722   1
  -3   8   2 17.5158 10.7109   1
  -3   8   2 2.75298 9.75916   1
  -3  -8   2-37.8808 30.7807   1
  -3   8   1 16.7611 32.5075   1
  -3   8   1 6.19677 6.76944   1
  -3   8   1 11.0841 5.60156   1
  -3  -8   1 42.3959 30.9017   1
  -3   8   0 212.797 64.0656   1
  -3   8   0 173.556 8.47731   1
  -3  -8   0 203.542  63.914   1
  -3   8  -1 19.0914 33.8723   1
  -3   8  -1 9.55307 12.6711   1
  -3  -8  -1-24.4337 34.4777   1
   3  -8   2 459.433 22.0957   1
   3   8   2  542.72 72.1802   1
  -3   8  -2 474.891  48.099   1
  -3   8  -2 522.494 25.1941   1
  -3  -8  -2 451.704 80.0049   1
   3  -8   3 5687.66 91.6665   1
   3   8   3 6152.64 193.081   1
  -3   8  -3 5852.31 90.6887   1
  -3  -8  -3 6357.37 147.723   1
   3  -8   4 2784.45 74.2425   1
   3   8   4 2848.58 137.082   1
  -3   8  -4 2919.09 74.3349   1
  -3  -8  -4 2975.61 154.356   1
   3  -8   5 714.345 46.5891   1
   3   8   5 799.006 53.5711   1
  -3   8  -5 824.738 29.5277   1
  -3  -8  -5 844.921 104.668   1
   3  -8   6 317.967 43.4023   1
   3   8   6 334.504 48.5292   1
  -3   8  -6 291.181 42.5941   1
  -3  -8  -6  332.85 91.8566   1
   3  -8   7 341.071 31.9181   1
   3   8   7 373.796 52.1746   1
  -3   8  -7 423.077 49.8283   1
  -3  -8  -7 570.523 58.9725   1
   3  -8   8 58.3428 28.8957   1
   3   8   8 98.8566 78.3271   1
  -3   8  -8 59.0892 28.2234   1
  -3  -8  -8 153.651 88.5091   1
   3  -8   9 0.89142 29.9185   1
   3   8   9 30.7598 46.7191   1
  -3   8  -9  30.071  46.595   1
  -3  -8  -9 25.6809 88.4356   1
   3  -8  10 54.0708 35.2842   1
   3   8  10 35.6857 54.2517   1
  -3   8 -10 99.5149 33.8917   1
  -3  -8 -10 120.196 100.033   1
   3   9 -13 6.19051 31.4381   1
   3  -9 -13 61.8896 74.2553   1
   3   9 -13 2.72204 51.6216   1
   3  -9 -13-56.1769 33.5113   1
  -3  -9  13-46.6185 61.2301   1
  -3   9  13 1.27564  78.938   1
   3  -9 -12 40.8764 45.4431   1
   3   9 -12 79.1681 50.5679   1
  -3  -9  12 132.613 57.1881   1
  -3   9  12 95.5007 45.4924   1
   3  -9 -11 484.181 54.3408   1
   3   9 -11 627.104 96.0119   1
   3  -9 -11  481.98 38.3791   1
  -3  -9  11 589.286 67.3387   1
   3  -9 -10 342.535 47.8418   1
   3   9 -10 328.831 51.6576   1
   3  -9 -10 278.999 31.9588   1
  -3  -9  10 347.754 100.017   1
  -3   9  10 338.607  72.532   1
   3  -9  -9 56.9985 39.6018   1
   3   9  -9 59.9253 12.8615   1
   3   9  -9 91.4368 42.5942   1
   3  -9  -9 88.1997 24.6655   1
  -3  -9   9 67.4566 81.0682   1
  -3   9   9 125.631 33.9709   1
   3  -9  -8-20.5288 35.2797   1
   3   9  -8-32.3305 16.5488   1
   3   9  -8-49.7047  37.921   1
   3  -9  -8 3.59846 34.0879   1
  -3  -9   8 -3.5276 41.1053   1
  -3   9   8 32.5371 49.3076   1
   3  -9  -7-23.0628 34.7752   1
   3   9  -7 10.3748 7.50936   1
   3  -9  -7-4.53094  18.113   1
  -3  -9   7  24.113 39.3318   1
  -3   9   7 66.8662 43.6229   1
   3  -9  -6 167.572 40.4189   1
   3  -9  -6 192.829 30.0767   1
  -3  -9   6 272.148 42.2856   1
  -3   9   6  210.59  25.758   1
   3  -9  -5 618.167 46.0394   1
   3  -9  -5 561.613   19.56   1
  -3   9   5 575.299 47.6858   1
  -3  -9   5 569.935 79.0222   1
  -3   9   5  576.02 26.3718   1
   3  -9  -4 3219.39 86.0495   1
   3  -9  -4 2946.46 53.2498   1
  -3   9   4 3157.09 131.445   1
  -3  -9   4 3248.37  84.854   1
  -3   9   4 3039.89 66.2832   1
   3  -9  -3 3936.19 97.1664   1
  -3  -9   3 3695.35 51.6039   1
  -3   9   3 3863.45 100.302   1
  -3  -9   3 3905.67 91.9269   1
  -3   9   3 3794.81 60.6867   1
  -3  -9   3 3927.98 97.3754   1
  -3   9   2 5754.98 180.353   1
  -3  -9   2 5462.44 85.5887   1
  -3  -9   2 5806.42 122.771   1
  -3  -9   2 5680.29  127.27   1
  -3   9   1 411.214 43.1914   1
  -3  -9   1 349.163 40.8807   1
  -3   9   0 197.699 39.0265   1
  -3  -9   0  233.34 67.7509   1
  -3   9  -1 719.315  83.734   1
  -3  -9  -1 717.747 51.3017   1
   3  -9   2 498.393  19.256   1
   3   9   2 564.324 75.4842   1
  -3   9  -2 515.084 81.8832   1
  -3   9  -2 524.412 20.5369   1
  -3  -9  -2 599.433 82.9057   1
   3   9   3 1057.89  94.274   1
  -3   9  -3 1013.44 35.2639   1
  -3  -9  -3 1127.49 63.2653   1
   3   9   4 6355.89 210.886   1
  -3   9  -4 5929.96 118.503   1
  -3  -9  -4 6577.05  163.71   1
   3  -9   5 63.4349 19.0073   1
   3   9   5 147.188 39.9492   1
  -3   9  -5 118.205  31.189   1
  -3  -9  -5 78.3079 79.0389   1
   3  -9   6 12.2604 35.4337   1
   3   9   6 69.7722 69.6224   1
  -3   9  -6 33.2783 20.2164   1
  -3  -9  -6 33.0731 79.9856   1
   3  -9   7 127.271 25.7878   1
   3   9   7 73.3441 47.0162   1
  -3   9  -7 123.497  40.657   1
  -3  -9  -7 154.238  88.939   1
   3  -9   8 116.366 28.8201   1
   3   9   8 138.947 83.0326   1
  -3   9  -8 139.743 27.2657   1
  -3  -9  -8  178.74 93.9523   1
   3  -9   9 2.81605 28.0695   1
   3   9   9 72.8015 79.0283   1
  -3   9  -9 0.70578 26.6285   1
  -3  -9  -9 0.55918 52.9084   1
   3  -9  10 2.12968 31.1637   1
   3   9  10-20.9435 50.4774   1
  -3   9 -10-4.39716 48.6571   1
  -3  -9 -10 0.93054  55.084   1
   3  10 -13-7.12606 85.7132   1
   3 -10 -12 190.253 51.8103   1
   3  10 -12 285.676  93.828   1
   3 -10 -12 216.658 36.1072   1
  -3 -10  12 219.004 66.5094   1
  -3  10  12 205.556 83.7251   1
   3  10 -11 16.0214 24.4857   1
   3 -10 -11 43.1765 42.9558   1
   3  10 -11-1.98383 46.9328   1
   3 -10 -11  61.523 45.9393   1
  -3 -10  11 1.84115 52.2945   1
  -3  10  11 23.4266 39.1754   1
   3 -10 -10 155.269 73.7598   1
   3  10 -10 93.5431 23.0607   1
   3  10 -10 137.446 46.8354   1
   3 -10 -10 109.826 27.5567   1
  -3 -10  10 42.0454 53.7435   1
  -3  10  10 169.061 37.7182   1
   3 -10  -9 148.891  41.758   1
   3  10  -9 84.0156 18.9498   1
   3  10  -9 112.424 75.6484   1
   3 -10  -9 152.153 24.8797   1
  -3 -10   9 98.5554 50.0391   1
  -3  10   9 119.319 58.0574   1
   3 -10  -8 126.862 64.9119   1
   3  10  -8 47.5106 14.0992   1
   3  10  -8  88.894 39.8953   1
   3 -10  -8  48.013 21.1293   1
  -3 -10   8-17.5744 44.2316   1
  -3  10   8 119.903 49.4371   1
   3 -10  -7 1004.94 57.3797   1
   3 -10  -7 929.813  46.009   1
  -3 -10   7 1049.61  61.417   1
  -3  10   7 890.378 40.4354   1
   3 -10  -6 248.972 43.2123   1
   3 -10  -6  254.54 30.2294   1
  -3 -10   6 329.304 45.4454   1
  -3  10   6 262.075 25.9035   1
   3 -10  -5 91.0308 38.2126   1
   3 -10  -5 71.2226 22.2632   1
  -3  10   5 46.8998 39.9999   1
  -3 -10   5 45.5277 65.9615   1
  -3  10   5 108.619 18.0381   1
   3 -10  -4 257.986  39.923   1
  -3  10   4 190.652 42.0624   1
  -3 -10   4 227.394 38.5159   1
  -3  10   4 169.828 24.7785   1
   3 -10  -3  151.43 38.6388   1
  -3  10   3  139.21 39.7116   1
  -3 -10   3 106.252 59.3179   1
  -3  10   3 120.698 13.6538   1
  -3 -10   3 106.794 38.0284   1
  -3  10   2 987.727 54.8821   1
  -3 -10   2 1025.69 50.1568   1
  -3 -10   2 995.541 52.7084   1
  -3  10   1 351.167  73.295   1
  -3 -10   1 282.981 42.0245   1
  -3  10   0 926.646 53.9494   1
  -3 -10   0 951.124 89.5633   1
  -3  10  -1 1475.10 64.0597   1
  -3 -10  -1 1470.73 65.7469   1
   3  10   2 650.064 49.9667   1
  -3  10  -2 720.729  53.107   1
  -3 -10  -2 733.648 53.6519   1
   3 -10   3 94.6685 11.7209   1
   3  10   3 88.6089 40.0002   1
  -3  10  -3 54.1226 43.4905   1
  -3  10  -3 116.401 11.4866   1
  -3 -10  -3 104.594 45.2387   1
   3  10   4 933.218 58.2186   1
  -3  10  -4 927.581  36.787   1
  -3 -10  -4 1007.79 65.2886   1
   3 -10   5 48.6175 16.9204   1
   3  10   5 66.6297 40.4923   1
  -3  10  -5 53.9595 27.8761   1
  -3 -10  -5-16.6953 46.3356   1
   3 -10   6 127.068 36.2626   1
   3  10   6 160.313 77.4985   1
  -3  10  -6 156.167 20.7348   1
  -3 -10  -6 157.249 52.9394   1
   3 -10   7  184.74 26.4375   1
   3  10   7 228.009 50.5398   1
  -3  10  -7 196.211 24.8146   1
  -3 -10  -7  311.96 57.2207   1
   3 -10   8-17.9755 41.0519   1
   3  10   8-25.9064 44.8663   1
  -3  10  -8 4.97371 37.7507   1
  -3 -10  -8 24.1592 50.6591   1
   3 -10   9-4.95331  47.167   1
   3  10   9 49.4645 81.2726   1
  -3  10  -9 17.2478 43.2159   1
  -3 -10  -9 56.5321 56.1456   1
   3 -10  10 23.4933 50.8712   1
   3  10  10 32.1279 88.3189   1
  -3  10 -10-1.27435 28.7288   1
  -3 -10 -10 56.8733 57.7521   1
   3 -11 -12 32.6065  45.354   1
   3  11 -12-51.7919 49.7371   1
   3 -11 -12 8.52721 49.4268   1
  -3 -11  12-47.0397 58.1406   1
  -3  11  12-10.6565  40.972   1
   3  11 -11  106.29 24.5892   1
   3 -11 -11 199.112  48.689   1
   3  11 -11  226.09 52.1294   1
   3 -11 -11 102.515  49.802   1
  -3 -11  11  237.52 60.1055   1
  -3  11  11 152.105 41.9755   1
   3 -11 -10-57.7076 70.0336   1
   3  11 -10  21.454  44.386   1
   3 -11 -10-24.6875 39.8442   1
  -3 -11  10 -74.587 50.2326   1
  -3  11  10-15.6009 57.5808   1
   3 -11  -9-20.9303  39.416   1
   3  11  -9-56.7208 41.2099   1
   3 -11  -9-3.75751 36.4198   1
  -3 -11   9 10.3976 46.7275   1
  -3  11   9-22.9133 30.2445   1
   3 -11  -8 223.527  75.935   1
   3  11  -8 184.377 44.4874   1
   3 -11  -8 200.424 22.5092   1
  -3 -11   8 257.436 49.2204   1
  -3  11   8 183.502 31.1403   1
   3 -11  -7-44.4552 38.8755   1
   3 -11  -7-13.1588 28.1591   1
  -3 -11   7-39.9771 41.4641   1
  -3  11   7-2.71355 23.4779   1
   3 -11  -6 569.161  50.002   1
   3 -11  -6 485.063 21.0113   1
  -3 -11   6 483.604 85.1412   1
  -3  11   6 479.009 27.6367   1
   3 -11  -5 1007.65  56.987   1
   3 -11  -5 944.026 31.5773   1
  -3  11   5 1005.94 58.6754   1
  -3 -11   5 1015.68 56.5992   1
  -3  11   5 848.421 43.5631   1
   3 -11  -4 990.494 54.9745   1
   3 -11  -4  895.36 24.2643   1
  -3  11   4 973.847 57.0361   1
  -3 -11   4 1015.45 53.7404   1
   3 -11  -3 362.205 42.7465   1
  -3  11   3 340.684 76.1961   1
  -3 -11   3 307.535 68.4355   1
  -3 -11   3 314.861 43.8165   1
  -3  11   2 350.046 43.7956   1
  -3 -11   2 299.002 13.8209   1
  -3 -11   2 307.461 40.1866   1
  -3 -11   2 336.704 72.6363   1
  -3  11   1 500.679 80.4792   1
  -3 -11   1 470.775 45.6048   1
  -3  11   0 678.652 85.2676   1
  -3 -11   0 744.276 87.2223   1
  -3  11  -1 469.527 48.3741   1
  -3 -11  -1 421.631 49.7799   1
   3  11   2 31.6483 37.8169   1
  -3  11  -2 49.2446 40.3097   1
  -3 -11  -2  98.308 42.2343   1
   3  11   3 91.6421 41.2626   1
  -3  11  -3 118.149 44.2488   1
  -3  11  -3 113.497 16.0801   1
  -3 -11  -3  205.57  78.715   1
   3  11   4 231.478 44.5528   1
  -3 -11  -4 275.845 51.5802   1
   3 -11   5 271.592 31.3577   1
   3  11   5 287.732 81.7372   1
  -3  11  -5 230.642 29.4465   1
  -3 -11  -5 258.586 53.9561   1
   3 -11   6-9.20396 18.1198   1
   3  11   6 16.9867 40.4719   1
  -3  11  -6 23.6322 27.7636   1
  -3 -11  -6-3.06842 48.4819   1
   3 -11   7 13.2313 20.7617   1
   3  11   7-25.8032 73.9384   1
  -3  11  -7-2.41193 18.9659   1
  -3 -11  -7 14.7676  49.705   1
   3 -11   8 27.9696 40.2306   1
   3  11   8-5.94167  48.066   1
  -3  11  -8 42.9958 22.1657   1
  -3 -11  -8 19.5817  54.302   1
   3 -11   9-20.5922 45.6275   1
   3  11   9-61.8788 51.2082   1
  -3  11  -9-4.19871 41.0398   1
  -3 -11  -9-59.0013 57.4738   1
   3 -12 -12 13.1194 46.4636   1
   3  12 -12 46.1389 49.6949   1
   3 -12 -12 7.95969 47.4751   1
  -3 -12  12 30.4961 96.9166   1
  -3  12  12 -89.374 67.1662   1
   3 -12 -11-16.9911 74.9604   1
   3  12 -11 35.9927 47.5232   1
   3 -12 -11 7.09191 43.6398   1
  -3 -12  11 74.9966 53.4932   1
  -3  12  11-13.5625  36.603   1
   3 -12 -10  84.467 44.7405   1
   3  12 -10 191.963  79.331   1
   3 -12 -10 98.5142 42.1013   1
  -3 -12  10 105.357 54.6012   1
  -3  12  10 46.7617 35.1661   1
   3 -12  -9-2.91679  42.274   1
   3  12  -9 37.0805 11.4803   1
   3  12  -9 35.5906 42.9313   1
   3 -12  -9 73.1358 36.2177   1
  -3 -12   9 61.3017 47.6032   1
  -3  12   9 11.1015 30.1315   1
   3 -12  -8-55.8006 70.5055   1
   3 -12  -8 44.7809 31.5806   1
  -3 -12   8  10.162 44.9691   1
  -3  12   8  30.032 25.9895   1
   3 -12  -7 485.715 51.5359   1
   3 -12  -7 425.707 22.2671   1
  -3 -12   7 562.873 89.1417   1
  -3  12   7  386.83 30.4805   1
   3 -12  -6 1765.12 73.2177   1
  -3 -12   6 1808.48 119.046   1
   3 -12  -5 2015.99 74.6274   1
  -3  12   5 1928.82 77.2397   1
  -3 -12   5 1987.02 73.8521   1
   3 -12  -4 32.7826 40.6445   1
   3 -12  -4 96.5925 13.5201   1
  -3  12   4 81.3303 41.9874   1
  -3 -12   4  147.35 38.5756   1
  -3  12   4 82.4306   10.75   1
   3 -12  -3 139.735 39.4945   1
  -3  12   3 26.3478   70.74   1
  -3 -12   3 76.7564 63.4505   1
  -3 -12   3 57.3503 38.8479   1
  -3  12   2 267.382 45.0821   1
  -3 -12   2 281.386 39.5302   1
  -3 -12   2 211.222 72.0284   1
  -3  12   1 30.2184 40.3792   1
  -3 -12   1 97.6692 39.2104   1
  -3  12   0 2008.56 77.9572   1
  -3 -12   0 2076.81 122.083   1
  -3  12  -1 452.134 80.8716   1
  -3 -12  -1 447.476 50.7549   1
   3  12   2 15.6786 38.3077   1
  -3  12  -2 34.9057 68.2743   1
  -3 -12  -2   8.194 41.2248   1
   3 -12   3 66.7174 13.7919   1
   3  12   3  120.42  41.666   1
  -3  12  -3 119.479 43.6895   1
  -3  12  -3 86.3186  12.722   1
  -3 -12  -3 124.301 78.4777   1
   3  12   4 553.375 86.6828   1
  -3  12  -4 484.221 53.4558   1
  -3  12  -4 473.861 24.2817   1
  -3 -12  -4 593.862 60.2784   1
   3 -12   5 59.1794 26.2164   1
   3  12   5  135.78 75.5945   1
  -3  12  -5 98.6301 14.7094   1
  -3 -12  -5 107.627   50.18   1
   3 -12   6 87.3659 19.4758   1
   3  12   6 114.227 46.3116   1
  -3  12  -6 120.582 29.0065   1
  -3 -12  -6 135.406 54.9721   1
   3 -12   7 180.284 40.5457   1
   3  12   7 185.455 89.6573   1
  -3  12  -7 234.231 36.8287   1
  -3 -12  -7 371.571 60.8816   1
   3 -12   8 36.5891 37.0657   1
   3  12   8-1.39882 46.8803   1
  -3  12  -8-14.6309 20.5268   1
  -3 -12  -8 93.4981 54.0228   1
   3 -12   9 7.23229 42.7044   1
   3  12   9 47.6982  50.406   1
  -3  12  -9-21.1134 23.3116   1
  -3 -12  -9-44.4069 57.4287   1
   3 -13 -12  57.362 49.1512   1
   3  13 -12  15.344 86.1137   1
  -3 -13  12  139.66  100.10   1
  -3  13  12-28.5751 38.7105   1
   3 -13 -11-51.0073 74.9015   1
   3  13 -11 15.8845 78.3534   1
   3 -13 -11-19.8278 25.2188   1
  -3 -13  11  36.153 87.7614   1
  -3  13  11 36.9256 33.0092   1
   3 -13 -10-6.68791 43.6244   1
   3  13 -10  87.763 44.8748   1
   3 -13 -10 11.0858 23.4075   1
  -3 -13  10 107.444 86.5708   1
  -3  13  10-11.1443 52.6821   1
   3 -13  -9 14.5277 43.8086   1
   3 -13  -9 61.9449 21.2477   1
  -3 -13   9 60.4236 84.8659   1
   3 -13  -8 49.9405 42.0566   1
   3 -13  -8 64.6856 30.6213   1
  -3 -13   8 -4.2483 78.1725   1
  -3  13   8-17.7671 42.1022   1
   3 -13  -7 439.394 85.2741   1
   3 -13  -7 359.852 20.6737   1
  -3 -13   7 442.993 87.7924   1
  -3  13   7 308.189  44.141   1
   3 -13  -6  68.207   41.04   1
   3 -13  -6 30.4386 23.1937   1
  -3 -13   6 2.47336 42.2851   1
  -3  13   6 58.3009 17.9161   1
   3 -13  -5 17.2349 38.9547   1
   3 -13  -5 5.13793 16.8332   1
  -3  13   5-45.5859 40.9066   1
  -3 -13   5 3.87689 38.1918   1
  -3  13   5 28.4908 13.3673   1
   3 -13  -4 248.164 45.4716   1
  -3  13   4  305.60 48.0336   1
  -3 -13   4 283.824 44.3092   1
   3 -13  -3 358.172 45.5087   1
  -3  13   3 249.258 47.8791   1
  -3 -13   3 295.931 72.7972   1
  -3 -13   3 273.113 77.0115   1
  -3  13   2 8.01155 64.9265   1
  -3 -13   2-21.0918 34.3054   1
  -3 -13   2 35.3806 37.2675   1
  -3  13   1 1381.18  66.037   1
  -3 -13   1 1304.08  64.257   1
  -3  13   0 605.282 54.8312   1
  -3 -13   0  664.42 92.3518   1
  -3  13  -1 1081.35 64.3111   1
  -3 -13  -1 1149.72 67.9162   1
   3  13   2-14.4274  39.638   1
  -3  13  -2-5.64489  41.102   1
  -3 -13  -2-12.2502 43.2325   1
   3  13   3 777.914  93.933   1
  -3  13  -3 779.749 58.6142   1
  -3 -13  -3 759.463 106.919   1
   3 -13   4 20.2955 17.3407   1
   3  13   4 60.1948 70.8065   1
  -3  13  -4  27.614 41.2329   1
  -3  13  -4 7.82545 15.6044   1
  -3 -13  -4-9.81455 79.0237   1
   3 -13   5 138.783 25.1606   1
   3  13   5 162.825 47.1256   1
  -3  13  -5 166.592 47.3229   1
  -3  13  -5 134.123 14.0397   1
  -3 -13  -5 136.036 52.5687   1
   3  13   6 219.561 50.6407   1
  -3  13  -6 163.925 28.8853   1
  -3 -13  -6 325.995 58.4029   1
   3 -13   7 97.1192 34.8008   1
   3  13   7  142.51 50.1576   1
  -3  13  -7 58.5036 30.9208   1
  -3 -13  -7 157.735 56.9692   1
   3 -13   8 42.7293 38.7889   1
   3  13   8 141.689 87.7869   1
  -3  13  -8 63.4398 34.6955   1
  -3 -13  -8 89.2368 58.1039   1
   3 -13   9 37.3802 42.9881   1
   3  13   9 9.97046  53.994   1
  -3  13  -9 45.0658 37.4449   1
  -3 -13  -9 59.7499  104.38   1
   3 -14 -12 55.0286 88.7499   1
   3  14 -12  61.986 91.1114   1
   3 -14 -12 86.7015 29.8082   1
  -3 -14  12 87.9683  62.813   1
  -3  14  12 116.431 66.5431   1
   3 -14 -11-30.7431 46.6506   1
   3  14 -11 24.5818  47.394   1
   3 -14 -11-7.36619 24.6072   1
  -3 -14  11 105.311 93.9082   1
  -3  14  11 50.1002  33.459   1
   3 -14 -10-18.3698 45.0024   1
   3  14 -10 24.9851 46.1605   1
   3 -14 -10 41.6348 22.9616   1
  -3 -14  10 19.3874 88.4488   1
   3 -14  -9 159.263 76.1581   1
   3 -14  -9 52.2241 21.3348   1
  -3 -14   9 120.101 85.7479   1
  -3  14   9 44.1634 27.8912   1
   3 -14  -8 53.4561  44.128   1
   3 -14  -8 46.1485 18.1014   1
  -3 -14   8 14.2568 78.8111   1
  -3  14   8 25.4046 40.5286   1
   3 -14  -7 195.901 79.8441   1
   3 -14  -7  169.21 28.8654   1
  -3 -14   7 233.166 82.1055   1
  -3  14   7 146.004 38.4266   1
   3 -14  -6 1072.30 64.6766   1
  -3 -14   6 989.964 65.2874   1
   3 -14  -5 1108.62 61.7332   1
  -3  14   5 1122.51 105.709   1
  -3 -14   5 1104.58 61.7084   1
   3 -14  -4  41.575 40.3354   1
   3 -14  -4 37.9353 9.65177   1
  -3  14   4 72.5042 42.7424   1
  -3 -14   4 45.9488 38.6986   1
  -3  14   4 43.3317 7.04243   1
   3 -14  -3 134.719 42.7554   1
  -3  14   3 113.391 45.3514   1
  -3 -14   3 57.3219 68.3159   1
  -3 -14   3 141.462 73.8089   1
   3 -14  -2 11.7341 39.1165   1
  -3  14   2 69.2858 69.5388   1
  -3 -14   2 33.8456 36.1313   1
  -3 -14   2-15.3166 39.2686   1
  -3  14   1 315.549 81.9518   1
  -3 -14   1 284.023 47.3642   1
  -3  14   0 1268.94 68.0759   1
  -3 -14   0 1346.74 114.133   1
  -3  14  -1 6380.13 163.484   1
  -3 -14  -1 6687.57 170.109   1
  -3  14  -2 6241.14 159.716   1
  -3 -14  -2 6386.65 164.332   1
   3 -14   3 19.8017  7.1696   1
   3  14   3 26.6336 70.1089   1
  -3  14  -3 8.02922 72.7167   1
  -3  14  -3 22.7685 6.83057   1
  -3 -14  -3 74.8662   45.55   1
   3  14   4 172.582 48.2768   1
  -3  14  -4 160.336 80.0513   1
  -3 -14  -4 301.934 90.1124   1
   3 -14   5  36.719  20.918   1
   3  14   5-40.9779 43.4431   1
  -3  14  -5-1.95704 42.7651   1
  -3  14  -5 15.7832 11.4221   1
  -3 -14  -5 146.743 83.7716   1
   3 -14   6 74.0428 27.2945   1
   3  14   6 110.473 79.7975   1
  -3  14  -6 67.3754 24.6559   1
  -3 -14  -6 85.1112 93.6927   1
   3 -14   7 37.1067 32.1611   1
   3  14   7 78.3563 49.6689   1
  -3  14  -7 28.6033  27.792   1
  -3 -14  -7 170.981 95.3725   1
   3  14   8 729.344 73.4597   1
  -3 -14  -8 1146.27 137.358   1
   3 -14   9 18.6378 23.7536   1
   3  14   9-24.0474 88.1981   1
  -3  14  -9 1.49223 21.1123   1
  -3 -14  -9-80.7228 102.312   1
   3 -15 -12 9.58518 83.0826   1
   3  15 -12 47.3062 51.6648   1
   3 -15 -12 -7.7997 27.0967   1
  -3  15  12 14.4282 36.1722   1
   3 -15 -11 86.4022 50.7661   1
   3  15 -11 58.8451 52.7308   1
   3 -15 -11 89.8684 25.8258   1
  -3 -15  11 21.6945 58.9168   1
  -3  15  11 60.5936 35.2062   1
   3 -15 -10-9.96949 44.9819   1
   3 -15 -10-26.9639 21.4048   1
  -3 -15  10 54.7965 50.9708   1
  -3  15  10 11.9201 28.9312   1
   3 -15  -9 11.6941 76.4646   1
   3 -15  -9-4.65286 19.3055   1
  -3 -15   9 68.2172 47.9131   1
  -3  15   9 16.8391 25.7757   1
   3 -15  -8 3.74248 44.1714   1
   3 -15  -8-0.61009 17.1755   1
  -3 -15   8 45.8542 45.4131   1
  -3  15   8  19.449 22.7917   1
   3 -15  -7 368.257 53.8478   1
   3 -15  -7 288.768 30.5881   1
  -3 -15   7 422.509 54.9062   1
  -3  15   7 267.473 39.4674   1
   3 -15  -6 1327.20 111.811   1
  -3 -15   6 1224.20 70.3064   1
   3 -15  -5 47.3229 41.6544   1
   3 -15  -5 42.8419  15.623   1
  -3  15   5 33.7999 75.2532   1
  -3 -15   5 66.7372 41.6173   1
  -3  15   5 22.3037 18.9839   1
   3 -15  -4 253.426 48.4102   1
  -3  15   4 370.936 50.9407   1
  -3 -15   4 302.758  46.841   1
  -3 -15   4 366.076 49.7823   1
   3 -15  -3 130.789  44.091   1
  -3  15   3 131.575 46.3995   1
  -3 -15   3 169.802 70.2138   1
  -3 -15   3 102.863 44.1557   1
   3 -15  -2 1612.65   71.01   1
  -3  15   2 1561.91 73.3304   1
  -3 -15   2 1642.00 66.9147   1
  -3 -15   2 1616.91 71.1807   1
  -3  15   1 585.041 91.6008   1
  -3 -15   1 625.913 55.3293   1
  -3  15   0 3627.19 165.606   1
  -3 -15   0 3786.83  173.85   1
  -3  15  -1 6212.49 228.805   1
  -3 -15  -1 6488.80 170.211   1
  -3  15  -2 2520.53  143.79   1
  -3 -15  -2 2669.03 98.7895   1
   3  15   3 104.432 42.7819   1
  -3  15  -3 3.49101 42.1366   1
  -3 -15  -3  38.853 47.6698   1
   3 -15   4 21.8135 13.5973   1
   3  15   4 15.9985 42.7653   1
  -3  15  -4 39.2472 42.0071   1
  -3  15  -4 5.65773 11.7017   1
  -3 -15  -4 20.4757 83.0548   1
   3  15   5 241.149 87.5118   1
  -3  15  -5 262.004 87.2027   1
  -3 -15  -5 424.724 102.199   1
   3 -15   6-18.6229 24.7257   1
   3  15   6-54.7531 46.9059   1
  -3  15  -6-15.2511 43.4259   1
  -3 -15  -6  163.08 91.7421   1
   3 -15   7 255.086 36.7108   1
   3  15   7 358.286 99.9347   1
  -3  15  -7 325.479 20.7925   1
  -3 -15  -7 432.685 115.083   1
   3 -15   8 139.043 24.7544   1
   3  15   8 214.914 58.9559   1
  -3  15  -8 180.057 21.3672   1
  -3 -15  -8 299.278 115.662   1
   3 -15   9 78.5002 25.5791   1
   3  15   9 100.587 58.0119   1
  -3  15  -9 58.3774  22.151   1
  -3 -15  -9 237.931 112.168   1
   3 -16 -11 4.93306 49.2674   1
   3 -16 -11 19.7614 23.8242   1
  -3 -16  11 -0.7089 56.0443   1
  -3  16  11-60.2881  53.742   1
   3 -16 -10 10.4186 81.5482   1
   3 -16 -10-22.2941 35.7748   1
  -3 -16  10 -56.213 53.7054   1
  -3  16  10-0.55536 48.3686   1
   3 -16  -9 20.9253 47.7277   1
   3 -16  -9 11.1332 32.6808   1
  -3 -16   9 150.215 49.0199   1
  -3  16   9 5.49761 42.7407   1
   3 -16  -8 247.143 50.9239   1
   3 -16  -8  149.22 19.2919   1
  -3 -16   8 127.971 53.2437   1
  -3  16   8 129.951 24.7663   1
   3 -16  -7 558.622  61.319   1
  -3 -16   7 591.121  60.611   1
   3 -16  -6 190.404 80.3015   1
   3 -16  -6 157.379  22.664   1
  -3 -16   6 221.657 49.9976   1
  -3  16   6 137.719 27.5732   1
   3 -16  -5 509.028 89.1583   1
  -3  16   5 552.145 95.0955   1
  -3 -16   5 431.394 53.5613   1
   3 -16  -4 468.542 55.0772   1
  -3  16   4 494.902 94.7613   1
  -3 -16   4 546.722 84.8924   1
  -3 -16   4 535.761 53.9929   1
   3 -16  -3 83.1519 43.2594   1
  -3  16   3 71.2123 45.3021   1
  -3 -16   3  46.231 68.3904   1
  -3 -16   3 25.9237 43.1117   1
  -3  16   2  126.23 43.9157   1
  -3 -16   2 61.2178  39.634   1
  -3 -16   2 22.8353 42.4829   1
  -3  16   1 226.141 48.4578   1
  -3 -16   1 261.697 82.3274   1
  -3  16   0 3.63233 42.5894   1
  -3 -16   0 77.6276 77.0223   1
  -3  16  -1 5312.56 147.528   1
  -3 -16  -1 5534.67  155.01   1
  -3  16  -2 1233.35 68.4282   1
  -3 -16  -2 1355.82 74.5207   1
   3  16   3 182.998 48.6736   1
  -3  16  -3 194.294 47.0771   1
  -3 -16  -3 251.153  53.871   1
   3  16   4 60.4786 43.8359   1
  -3  16  -4 12.0901 71.2191   1
  -3  16  -4 5.79445  9.9346   1
  -3 -16  -4 17.1467 83.1065   1
   3  16   5  135.84 88.9033   1
  -3  16  -5 207.592 48.8041   1
  -3 -16  -5  199.52 100.796   1
   3 -16   6 79.8446 25.5332   1
   3  16   6 170.283 50.9409   1
  -3  16  -6 87.0232 46.7272   1
  -3  16  -6 81.9293 21.8219   1
  -3 -16  -6  181.89 97.1246   1
   3  16   7 512.513 102.673   1
  -3  16  -7 309.605 55.0098   1
  -3 -16  -7 305.352 120.518   1
   3  16   8 259.951  63.543   1
  -3  16  -8  253.57 34.2994   1
  -3 -16  -8 453.278 121.373   1
   3 -17 -11 33.9392 51.9544   1
   3 -17 -11 80.7286 40.4889   1
  -3 -17  11 73.8486 59.8899   1
  -3  17  11-0.63609 32.3544   1
   3 -17 -10 46.7963 89.7235   1
   3 -17 -10 62.8745 37.4863   1
  -3 -17  10 156.613 56.6903   1
  -3  17  10 92.6448 29.2187   1
   3 -17  -9 30.9962 50.1322   1
   3 -17  -9  34.408 31.7578   1
  -3 -17   9 39.3937 51.0849   1
  -3  17   9 45.2724 24.9698   1
   3 -17  -8 63.5938 79.3755   1
   3 -17  -8 20.5886 27.4326   1
  -3 -17   8 14.3924 48.3245   1
  -3  17   8 24.8848 35.1651   1
   3 -17  -7  583.02 62.8357   1
  -3 -17   7 597.941 62.9586   1
   3 -17  -6 49.1023 78.0561   1
   3 -17  -6 44.0015 19.3104   1
  -3 -17   6 59.6585 46.6139   1
  -3  17   6 30.2658 23.6516   1
   3 -17  -5 408.434 88.0312   1
  -3  17   5 341.622 94.5592   1
  -3 -17   5 371.334 52.5453   1
   3 -17  -4 592.232 96.4031   1
  -3  17   4 641.273 99.5587   1
  -3 -17   4 573.674  89.071   1
  -3 -17   4 585.094 57.5307   1
   3 -17  -3 648.021 57.5455   1
  -3  17   3  604.62 99.6697   1
  -3 -17   3 542.055  89.273   1
  -3 -17   3 685.089  57.603   1
  -3  17   2 212.786 46.7422   1
  -3 -17   2  165.68 44.5208   1
  -3 -17   2 221.742 79.8305   1
  -3  17   1 147.623 46.5348   1
  -3 -17   1  155.38 80.9117   1
  -3  17   0 1200.74 68.6598   1
  -3 -17   0 1237.17 73.7906   1
  -3  17  -1 1725.56 82.4345   1
  -3 -17  -1 1894.54 88.7511   1
  -3  17  -2 103.308 46.5808   1
  -3 -17  -2 176.335 50.7039   1
   3  17   3 343.593 54.2613   1
  -3  17  -3 458.459 89.9224   1
  -3 -17  -3 416.458 59.2433   1
   3 -17   4 6.14282 9.30789   1
   3  17   4-21.4172 75.8954   1
  -3  17  -4 97.6458 41.7459   1
  -3 -17  -4 8.22825 49.8625   1
   3 -17   5 30.4809 17.0761   1
   3  17   5 88.9464 48.4634   1
  -3  17  -5 50.9663 43.0615   1
  -3  17  -5 30.2872 14.4442   1
  -3 -17  -5 79.5136 93.9494   1
   3 -17   6 91.9148 24.3868   1
   3  17   6 119.014 53.6252   1
  -3  17  -6  161.19 78.9549   1
  -3  17  -6 129.095 20.0473   1
  -3 -17  -6  114.36 103.231   1
   3 -17   7 30.4876 17.0013   1
   3  17   7 67.0647 52.1693   1
  -3  17  -7 49.5069 45.2477   1
  -3 -17  -7 52.9584 105.181   1
   3  17   8 491.371 118.276   1
  -3  17  -8 442.253 61.0822   1
  -3 -17  -8 627.091 83.1737   1
   3 -18 -11 36.3909 90.0146   1
   3 -18 -11 64.4271 39.7765   1
  -3 -18  11-35.1265 59.3679   1
  -3  18  11 60.6514 51.7394   1
   3 -18 -10 69.7396 86.7166   1
   3 -18 -10-21.5015 34.3621   1
  -3 -18  10 41.7927 52.7258   1
  -3  18  10-53.3216 45.1817   1
   3 -18  -9 23.6518 49.8633   1
   3 -18  -9 7.29038 30.4821   1
  -3 -18   9 15.8441 51.8245   1
  -3  18   9 33.3872 23.5807   1
   3 -18  -8 78.7759 84.2748   1
   3 -18  -8  37.152 27.4855   1
  -3 -18   8 67.3578 51.1608   1
  -3  18   8 43.4316 34.4866   1
   3 -18  -7 353.167   57.67   1
  -3 -18   7 343.572 58.5224   1
   3 -18  -6 897.214 69.0888   1
  -3 -18   6 876.997 68.6702   1
   3 -18  -5 425.914  97.418   1
  -3  18   5 464.312 62.3185   1
  -3 -18   5  463.57 55.4682   1
   3 -18  -4 94.9878 73.4971   1
  -3  18   4-18.3579 76.1858   1
  -3 -18   4 2.29163 69.7133   1
  -3 -18   4-33.7422 74.3328   1
   3 -18  -3 167.253 83.6658   1
  -3  18   3 269.532 85.3359   1
  -3 -18   3 231.774 82.8481   1
  -3  18   2  40.877 74.5609   1
  -3 -18   0-0.55908 17.5139   1
  -3  18   0 52.2174 72.5505   1
  -3 -18   0 1.43886 44.9663   1
  -3  18  -1 2747.28 154.202   1
  -3 -18  -1 2993.52 107.897   1
  -3  18  -2 880.585 103.508   1
  -3 -18  -2  840.93 68.7058   1
  -3  18  -3 201.028 47.9408   1
  -3 -18  -3 234.357  57.106   1
   3  18   4 58.2335  48.727   1
  -3  18  -4 87.3768 44.1828   1
  -3 -18  -4 46.5693  52.802   1
   3  18   5 158.449 53.7423   1
  -3  18  -5 40.8858  78.671   1
  -3 -18  -5 244.203  102.42   1
   3 -18   6 16.1577 19.8374   1
   3  18   6-30.3174 85.2556   1
  -3  18  -6 12.9041 41.9424   1
  -3 -18  -6  78.365 95.9784   1
   3  18   7 468.086 67.9298   1
  -3  18  -7 392.991 92.5648   1
  -3 -18  -7 502.787 78.3546   1
   3  18   8 1106.58 88.8941   1
  -3  18  -8 1015.32 74.4641   1
  -3 -18  -8 1300.79 101.291   1
   3 -19 -10 91.2245 53.9736   1
   3 -19 -10 50.3186 34.5354   1
  -3 -19  10 103.806 56.8228   1
  -3  19  10 8.97939 27.2777   1
   3 -19  -9 101.776 49.7288   1
   3 -19  -9-16.0507 17.7323   1
  -3 -19   9-40.8665  51.537   1
  -3  19   9 14.0556  36.001   1
   3 -19  -8-24.3506 48.0467   1
   3 -19  -8 22.9296 25.8707   1
  -3 -19   8 6.26098  49.878   1
  -3  19   8 18.9774 19.0761   1
   3 -19  -7 294.186  57.114   1
   3 -19  -7 185.137 26.4384   1
  -3 -19   7 277.277 56.0973   1
   3 -19  -6 3347.89 119.531   1
  -3 -19   6 3344.21  117.36   1
   3 -19  -5 5656.25 160.693   1
  -3  19   5 5688.07 168.697   1
  -3 -19   5 5578.42 156.458   1
  -3 -19   5 5581.53 161.007   1
   3 -19  -4 402.773 95.8502   1
  -3  19   4 404.981 58.8937   1
  -3 -19   4 305.957  89.888   1
  -3 -19   4  459.08 54.9628   1
   3 -19  -3-23.0625 75.2935   1
  -3  19   3-9.09386 44.9529   1
  -3 -19   3-16.5191 70.8457   1
  -3 -19   3-205.089 76.9724   1
  -3  19   2 77.1194 75.9934   1
  -3 -19   2 39.8706 70.0401   1
  -3 -19   2  9.8632  44.264   1
  -3  19   1 7.89019 77.7507   1
  -3 -19   1 103.305 47.8882   1
  -3  19   0 650.931 97.7567   1
  -3 -19   0 638.528 63.1822   1
  -3  19  -1 1440.43 73.7629   1
  -3 -19  -1 1417.70 81.9544   1
  -3  19  -2 155.696 49.4748   1
  -3 -19  -2 251.975 54.6665   1
  -3  19  -3 101.448 46.6348   1
  -3 -19  -3  149.93 55.4149   1
   3  19   4 96.1096 52.3353   1
  -3 -19  -4 152.204 56.7955   1
   3  19   5 209.892 55.0823   1
  -3  19  -5 147.217 46.5286   1
  -3 -19  -5 132.702 62.4204   1
   3  19   6 88.5951 55.7972   1
  -3  19  -6 150.365 75.9829   1
  -3 -19  -6 61.3716 62.7729   1
   3  19   7-85.9608 91.1768   1
  -3  19  -7-27.5291 43.4709   1
  -3 -19  -7 19.8899 62.3862   1
   3 -20 -10 11.4748 55.1519   1
   3 -20 -10 34.5026 20.0685   1
  -3 -20  10 8.83882 55.9281   1
  -3  20  10-31.6896 25.0086   1
   3 -20  -9 30.0832   90.21   1
   3 -20  -9 26.0196 18.0604   1
  -3 -20   9 11.2508 52.8217   1
  -3  20   9  16.621 35.8745   1
   3 -20  -8 123.776 52.4483   1
   3 -20  -8 54.0712 16.2233   1
  -3 -20   8 5.72877 52.7932   1
  -3  20   8 65.1895 19.1515   1
   3 -20  -7-23.1416 85.7546   1
   3 -20  -7 19.2904 21.5734   1
  -3 -20   7 39.2399  49.087   1
  -3  20   7 37.1692 12.9037   1
   3 -20  -6 10.5708 52.4996   1
   3 -20  -6 75.5324 11.8232   1
  -3 -20   6 142.528 49.6721   1
  -3  20   6 61.4747 20.6492   1
   3 -20  -5 1821.84 89.8685   1
  -3  20   5 1848.27 94.3105   1
  -3 -20   5 1893.03 86.7608   1
  -3 -20   5 1822.71 88.8017   1
   3 -20  -4 567.121 104.149   1
  -3  20   4 557.455 64.3009   1
  -3 -20   4 639.362 60.7633   1
  -3 -20   4 624.234 61.3659   1
   3 -20  -3 277.642 85.0636   1
  -3  20   3 231.996 51.4436   1
  -3 -20   3 162.821 51.6714   1
  -3  20   2 54.9774  49.162   1
  -3 -20   2 109.981  47.635   1
  -3  20   1 14.6265  44.387   1
  -3 -20   1 28.3725 45.9609   1
  -3 -20   0 30.2792 16.5855   1
  -3  20   0 111.708 44.0363   1
  -3 -20   0 69.9789  49.485   1
  -3 -20  -1 160.789 27.0824   1
  -3  20  -1 264.988 49.6855   1
  -3 -20  -1 156.213 56.7602   1
  -3  20  -2 71.4201 43.9803   1
  -3 -20  -2  27.264 50.3161   1
  -3 -20  -3 49.2903 53.3412   1
   3  20   4  447.66 61.9275   1
  -3  20  -4 485.057 53.2986   1
  -3 -20  -4 385.089 68.2633   1
   3  20   5 38.5236 89.6108   1
  -3  20  -5 54.3868  42.936   1
  -3 -20  -5 54.3936 59.2494   1
   3  20   6 19.0744 53.2993   1
  -3  20  -6-18.8837 41.9892   1
  -3 -20  -6 68.1852 58.8932   1
   3  20   7  187.37  97.821   1
  -3  20  -7 27.3183 43.7997   1
  -3 -20  -7 70.3169 65.8596   1
   3 -21 -10 433.577 72.3274   1
  -3 -21  10 461.358 72.7703   1
   3 -21  -9 64.6237 95.5489   1
   3 -21  -9 52.3827 18.4944   1
  -3 -21   9 122.211 54.8443   1
  -3  21   9 34.6811 21.7747   1
   3 -21  -8 39.1078 50.3043   1
   3 -21  -8  8.3318 15.0458   1
  -3 -21   8-4.39956  48.942   1
  -3  21   8-7.37159 20.8971   1
   3 -21  -7 31.4161 86.2688   1
   3 -21  -7 27.4338 21.1924   1
  -3 -21   7 123.057 50.3713   1
  -3  21   7 24.7931 14.5615   1
   3 -21  -6 335.713 15.1971   1
  -3  21   6 241.415 23.2408   1
   3 -21  -5  203.43  55.465   1
  -3  21   5 219.909 58.9212   1
  -3 -21   5 159.671 51.5875   1
  -3 -21   5 270.158 54.0141   1
   3 -21  -4  166.62 47.9946   1
  -3  21   4 71.1788 50.3617   1
  -3 -21   4  47.355 46.5951   1
  -3 -21   4 26.2285  49.127   1
   3 -21  -3-38.9643 74.9242   1
  -3  21   3 49.9665 45.3369   1
  -3 -21   3-20.3498 44.1317   1
  -3  21   2 30.0813 47.7233   1
  -3 -21   2 105.137 47.8779   1
  -3  21   1 36.2196 44.9957   1
  -3 -21   1 29.5317 48.2552   1
  -3 -21   0 0.00833 14.0671   1
  -3  21   0-57.2419  41.896   1
  -3 -21   0 58.4317 47.4844   1
  -3 -21  -1  7.5587 20.9475   1
  -3  21  -1 39.0585  71.548   1
  -3 -21  -1-78.0082 48.9238   1
  -3 -21  -2 36.6368 18.0905   1
  -3 -21  -2 67.4079 51.7375   1
  -3  21  -3 40.3275 42.6923   1
  -3 -21  -3 81.9723 54.7658   1
  -3  21  -4-7.65154 40.3251   1
  -3 -21  -4 21.4874 53.6657   1
   3  21   5 62.4174  52.168   1
  -3  21  -5  16.936 68.4408   1
  -3 -21  -5-132.858 58.4398   1
   3  21   6 -9.6414 54.3111   1
  -3  21  -6 3.35939 41.3253   1
  -3 -21  -6 42.4221 59.3081   1
   3  21   7 29.8929 57.6568   1
  -3  21  -7 96.3107 71.8688   1
  -3 -21  -7   31.91 67.5584   1
   3 -22  -9 123.786 58.2116   1
   3 -22  -9 53.5484 18.1284   1
  -3 -22   9 85.5215 57.2171   1
  -3  22   9 40.7115 34.0417   1
   3 -22  -8 96.4571 57.7648   1
  -3 -22   8 156.161 56.3663   1
   3 -22  -7 130.067  56.545   1
  -3 -22   7  216.01 55.1488   1
   3 -22  -6 431.297 102.852   1
  -3 -22   6  446.28 59.8025   1
  -3 -22   6 462.905 62.2295   1
   3 -22  -5 459.946  61.495   1
  -3  22   5 420.194 64.8991   1
  -3 -22   5 400.491 57.8563   1
  -3 -22   5 543.509  103.04   1
   3 -22  -4 62.8411 49.7002   1
  -3  22   4 84.3186 50.5346   1
  -3 -22   4 98.5986 47.3008   1
  -3 -22   4 25.7356 85.3753   1
   3 -22  -3 0.04923 44.6531   1
  -3  22   3-8.69855 46.3436   1
  -3 -22   3-3.46069 43.5387   1
  -3 -22   3-26.8128 45.6228   1
  -3  22   2 245.089 52.5779   1
  -3 -22   2 124.683 49.8271   1
  -3 -22   2 171.805 53.7268   1
  -3  22   1 152.972 81.0624   1
  -3 -22   1 64.7627 46.4634   1
  -3 -22   1 81.1675 50.8689   1
  -3  22   0 49.9781 74.2441   1
  -3 -22   0 17.6322 13.4173   1
  -3 -22   0 47.1649  50.429   1
  -3 -22  -1 40.4772 22.2604   1
  -3 -22  -1 99.4491 53.2437   1
  -3 -22  -2 28.3392 16.6529   1
  -3  22  -2  54.345 42.1677   1
  -3 -22  -2 22.4485 51.4371   1
  -3 -22  -3 108.111 22.5554   1
  -3  22  -3 92.7258 45.6136   1
  -3 -22  -3 137.359 58.2959   1
  -3 -22  -4 122.467 60.6246   1
   3  22   5 42.7746 53.5447   1
  -3  22  -5 29.4617 40.4951   1
  -3 -22  -5-11.0658 59.7474   1
   3  22   6  8.8018   95.66   1
  -3  22  -6 45.6187 71.9944   1
  -3 -22  -6 103.743 63.6959   1
   3 -23  -9 117.008 61.6123   1
  -3 -23   9 91.2712 59.4481   1
   3 -23  -8 59.8217 92.5095   1
   3 -23  -8 21.6032 14.5137   1
  -3 -23   8 83.8408  52.901   1
   3 -23  -7  265.33 61.4256   1
  -3 -23   7 256.648 57.9143   1
   3 -23  -6-72.1592 85.0169   1
  -3 -23   6-20.3336 48.9311   1
  -3 -23   6-30.3729 50.2051   1
   3 -23  -5 12.4588 49.0025   1
  -3 -23   5-1.54959 45.6469   1
  -3 -23   5 32.7149 48.9924   1
   3 -23  -4 36.0088 46.8326   1
  -3  23   4 -32.627 80.7184   1
  -3 -23   4 48.0279 45.1552   1
  -3 -23   4-100.887 79.2016   1
   3 -23  -3-64.9835 46.3029   1
  -3  23   3 64.9709 82.5683   1
  -3 -23   3-20.3719 44.4112   1
  -3  23   2 206.785 87.0195   1
  -3 -23   2 161.707 49.9526   1
  -3  23   1 236.985 84.1512   1
  -3 -23   1 129.952 48.5218   1
  -3  23   0 45.6398  44.527   1
  -3 -23  -1 15.4517 12.2242   1
  -3  23  -1 13.6999  42.037   1
  -3 -23  -1  -18.94 86.9635   1
  -3  23  -2 279.518 49.3263   1
  -3 -23  -2 247.286 103.866   1
  -3 -23  -3 8.37479 32.2483   1
  -3 -23  -3 88.9293 93.9784   1
  -3 -23  -4 3.89991 24.3105   1
  -3  23  -4 40.5194 41.2784   1
  -3 -23  -4  70.847 99.1431   1
   3  23   5-5.99188 55.9624   1
  -3  23  -5-117.124 42.3547   1
  -3 -23  -5-0.59167 63.5446   1
   3  23   6 2.61656 56.3284   1
  -3  23  -6 51.9498 42.3154   1
  -3 -23  -6 49.6075 64.5288   1
   3 -24  -8-10.2736 98.0696   1
  -3 -24   8 102.516 57.1608   1
   3 -24  -7 87.1787 55.0938   1
  -3 -24   7 25.3939 52.9767   1
  -3 -24   7 65.9572 51.6708   1
   3 -24  -6 140.006  53.594   1
  -3 -24   6-0.72213 52.5321   1
  -3 -24   6  37.333   90.06   1
   3 -24  -5 274.636 93.8252   1
  -3 -24   5 166.006 53.3092   1
  -3 -24   5  209.93 55.5035   1
   3 -24  -4  250.78 57.7247   1
  -3  24   4 278.837 101.809   1
  -3 -24   4 326.955 55.6299   1
  -3 -24   4 341.815 57.9655   1
   3 -24  -3  82.497 50.6655   1
  -3  24   3  92.896 50.8241   1
  -3 -24   3 102.936 48.1154   1
  -3  24   2 61.4652 44.6366   1
  -3 -24   2-60.9799 43.6745   1
  -3  24   1 110.643 47.9558   1
  -3 -24   1 87.4711 47.8528   1
  -3  24   0-2.29548 42.8285   1
  -3  24  -1 84.3727 44.2824   1
  -3 -24  -1 106.125 94.6577   1
  -3 -24  -2-2.44621 25.2282   1
  -3 -24  -2 136.468 87.9068   1
  -3 -24  -3 102.378 30.7594   1
  -3  24  -3 52.3495 44.2616   1
  -3 -24  -3 76.6531 104.165   1
  -3  24  -4 318.881 52.4674   1
  -3 -24  -4 477.984 123.111   1
  -3 -24  -5 70.1871 29.1023   1
  -3 -24  -5 84.4763 66.3841   1
   3 -25  -7 80.4133  55.123   1
  -3 -25   7 120.694 52.9797   1
  -3 -25   7-14.3744 53.0929   1
   3 -25  -6-16.1934 51.2471   1
  -3 -25   6 26.7769 48.2564   1
  -3 -25   6 6.15521  83.119   1
   3 -25  -5 532.763 107.955   1
  -3 -25   5 518.149 62.2697   1
  -3 -25   5 465.739  63.937   1
   3 -25  -4 122.484 56.2323   1
  -3  25   4  150.95 56.9597   1
  -3 -25   4 239.693 52.9911   1
  -3 -25   4 212.607 54.3215   1
   3 -25  -3 705.446 66.0211   1
  -3  25   3  695.35 65.9864   1
  -3 -25   3 715.418 63.6757   1
  -3 -25   3 745.061  67.371   1
  -3  25   2-15.8127 45.2319   1
  -3 -25   2-23.7299 45.2568   1
  -3 -25   2 25.1842 48.7742   1
  -3  25   1 175.136 48.3982   1
  -3 -25   1 75.8923 49.6596   1
  -3  25   0 22.1353 43.4753   1
  -3  25  -1 161.556 82.5179   1
  -3 -25  -1 347.785 103.357   1
  -3 -25  -2 160.132 17.4909   1
  -3  25  -2 241.371  47.411   1
  -3 -25  -2 184.762 104.485   1
  -3  25  -3 565.611 57.2729   1
  -3 -25  -3 645.905 127.515   1
  -3 -25  -4 311.116 29.5289   1
  -3 -25  -4 720.714 127.123   1
   3 -26  -7 182.813 97.6266   1
  -3 -26   7 49.1023 54.8672   1
  -3 -26   7 136.805 54.0892   1
   3 -26  -6 94.9879 57.4221   1
  -3 -26   6 128.622 56.1392   1
  -3 -26   6 190.492 53.5984   1
   3 -26  -5 89.0555 53.8738   1
  -3 -26   5 53.5971 49.8567   1
  -3 -26   5-22.0756 85.7643   1
   3 -26  -4 547.507 103.458   1
  -3  26   4 332.228 62.8325   1
  -3 -26   4 361.884 60.1584   1
  -3 -26   4 438.332 59.0832   1
   3 -26  -3 80.7254 49.6572   1
  -3  26   3 160.291 49.0657   1
  -3 -26   3 25.4583 50.0003   1
  -3 -26   3-0.80743 51.1124   1
  -3  26   2 23.5697 45.6149   1
  -3 -26   2-31.1689 46.6414   1
  -3 -26   2-57.5412 49.9164   1
  -3  26   1 62.8218 75.5775   1
  -3 -26   1-50.0484 50.4649   1
  -3  26   0 106.839 79.2453   1
  -3 -26   0 125.469 57.6624   1
  -3  26  -1 139.313 46.4642   1
  -3 -26  -1   79.64 57.9972   1
  -3  26  -2  1.2156 41.0964   1
  -3 -26  -2-21.9249 94.5312   1
  -3 -26  -3 53.7091 28.3107   1
  -3 -26  -3 173.097 106.084   1
  -3 -26  -4-29.2357 25.4364   1
  -3  26  -4 22.1349 42.3997   1
  -3 -26  -4-80.7994 104.145   1
   3 -27  -6-9.50583 52.3246   1
  -3 -27   6 14.9099 50.3691   1
  -3 -27   6  -20.88 48.3441   1
   3 -27  -5 25.1882 54.9002   1
  -3 -27   5 81.9634 51.4261   1
  -3 -27   5 79.8749 51.2708   1
   3 -27  -4 105.027 89.7612   1
  -3  27   4 34.4432  53.968   1
  -3 -27   4 92.3537 50.9998   1
  -3  27   3 92.4706 49.6033   1
  -3 -27   3 19.0545 48.4961   1
  -3  27   2 8.20584 78.9079   1
  -3 -27   2 32.6888 49.5133   1
  -3  27   1 11.9353   77.10   1
  -3 -27   1 97.8103 53.6743   1
  -3  27   0 89.2868 46.5258   1
  -3 -27   0 49.2469 55.9613   1
  -3  27  -1 1.76542 42.5245   1
  -3 -27  -1 38.3932 54.1387   1
  -3 -27  -2 41.2861 56.5018   1
  -3  27  -3 272.991 49.6427   1
  -3 -27  -3 359.826 118.513   1
   3 -28  -5 86.1613 55.0587   1
  -3 -28   5 81.4449 52.6289   1
  -3 -28   5 58.3418 52.1557   1
   3 -28  -4 126.496 55.6485   1
  -3  28   4  90.895 55.6702   1
  -3 -28   4 169.565 55.0507   1
  -3 -28   4 101.781 52.7526   1
  -3  28   3 41.3579 82.3422   1
  -3  28   2 266.593 54.4549   1
  -3  28   1 123.472 47.6782   1
  -3 -28   1 68.6643 55.0668   1
  -3  28   0 10.0541 45.8425   1
  -3 -28   0-78.6053 48.6166   1
  -3 -28   0 6.49018 53.3087   1
  -3  28  -1 31.7958 77.4924   1
  -3 -28  -1 160.354 57.0939   1
  -3  28  -2 173.467 47.1093   1
  -3 -28  -2 99.2721 63.6098   1
  -3  29   3 27.5072 49.4406   1
  -3  29   2 34.4305 46.6795   1
  -3  29   1 410.651 55.3648   1
  -3 -29   1 316.165 60.1229   1
  -3  29   0 236.126 86.5749   1
  -3 -29   0 240.706 57.4371   1
  -3 -29   0 217.757 62.8017   1
   4   0 -12 33.2007 27.1904   1
   4   0 -12-33.5932 35.3699   1
  -4   0  12 8.14126 48.0005   1
   4   0 -11-19.3285 42.7147   1
   4   0 -11 23.9174 53.2207   1
  -4   0  11 62.0831 43.2395   1
   4   0 -10 485.396 34.5339   1
   4   0 -10 644.673 66.0613   1
  -4   0  10 635.878 87.5392   1
   4   0  -9  13.719 22.5447   1
   4   0  -9  13.341 26.6306   1
  -4   0   9-61.9641 58.6856   1
   4   0  -8 236.733  43.858   1
   4   0  -8 242.096 29.2597   1
  -4   0   8 232.822 64.4308   1
   4   0  -7-0.33215 35.3764   1
  -4   0   7 9.31671 48.5591   1
   4   0  -6 37.9033 21.9773   1
  -4   0   6 32.7951 43.9607   1
  -4   0   5 6.89107 35.7213   1
  -4   0   5 4.74521 22.6674   1
  -4   0   4 180.448 43.7299   1
  -4   0   4 190.257 24.7864   1
  -4   0   3 15.3242 21.6907   1
  -4   0   3-5.88375  19.206   1
  -4   0   3   25.01 34.0169   1
  -4   0   2-10.9857 22.9476   1
  -4   0   2-1.79738 29.4916   1
  -4   0   2 12.2679 32.8078   1
  -4   0   1 27.1362 41.4215   1
  -4   0   1 19.9332 30.4168   1
  -4   0   1 30.7993 35.2867   1
  -4   0   0 175.649 30.1456   1
  -4   0   0 152.521 24.0184   1
  -4   0  -1 43.1575 28.8038   1
  -4   0  -1 -29.504 22.1314   1
  -4   0  -2 1071.70 65.2507   1
   4   0   3-2.75465  37.825   1
  -4   0  -3-1.92827 25.6922   1
   4   0   4 1250.69 68.3797   1
  -4   0  -4 1269.21 51.2373   1
   4   0   5-20.8621 43.2179   1
  -4   0  -5   13.48 49.3433   1
   4   0   6 57.5667 28.9077   1
  -4   0  -6  35.834 56.0214   1
   4   0   7 79.8163 53.4311   1
  -4   0  -7 27.5505 58.9693   1
   4   0   8 19.1182 33.4152   1
  -4   0  -8 17.6728 36.6576   1
   4  -1 -12 1102.98 55.0991   1
   4   1 -12 1051.81 57.5872   1
  -4   1  12 969.888 74.0352   1
  -4  -1  12 960.187 122.861   1
   4  -1 -11 257.528 54.6229   1
   4   1 -11  164.38 48.0097   1
   4   1 -11 308.837 65.7703   1
   4  -1 -11 278.385 36.9644   1
  -4   1  11 351.441  84.886   1
  -4  -1  11 266.236  52.477   1
   4  -1 -10 250.447 32.1645   1
   4   1 -10 255.636 28.8262   1
   4   1 -10 275.176 37.9893   1
   4  -1 -10 299.851   56.46   1
  -4  -1  10 254.876 47.9713   1
  -4   1  10  257.25 47.4502   1
   4  -1  -9-32.1283 40.1334   1
   4   1  -9-12.8573 20.8714   1
   4  -1  -9 23.2706 25.3712   1
   4   1  -9 3.20092 45.4951   1
  -4  -1   9-22.2103 35.5064   1
  -4   1   9 19.6357 33.6968   1
   4  -1  -8 69.1485 42.3879   1
   4   1  -8 45.2231 21.7465   1
   4  -1  -8 63.0111 41.7034   1
   4   1  -8 79.2614 27.1052   1
  -4  -1   8 33.4605 35.6168   1
  -4   1   8 86.7841 33.0445   1
   4  -1  -7 150.466  43.013   1
   4   1  -7  122.57   22.77   1
  -4  -1   7 172.805 33.2107   1
  -4   1   7 98.7766 31.0197   1
   4  -1  -6 38.3708 37.7699   1
   4   1  -6 14.4013 19.8565   1
  -4   1   6-7.08284  23.356   1
  -4  -1   6 11.5249 26.3164   1
  -4   1   6-14.7675 24.3995   1
  -4  -1   5-4.92908 19.5405   1
  -4   1   5-22.2815  39.128   1
  -4  -1   5-15.7912 41.0559   1
  -4   1   5-17.6545 36.7363   1
  -4   1   4 215.952 45.6121   1
  -4  -1   4 163.967 24.2279   1
  -4  -1   4 251.736  43.842   1
  -4   1   4 145.253 39.0941   1
  -4   1   3 183.246 27.2293   1
  -4  -1   3 195.747 23.9379   1
  -4  -1   3  182.43 24.1231   1
  -4   1   3 192.734 35.4468   1
  -4   1   3 144.951 36.5763   1
  -4  -1   3 183.912 41.9958   1
  -4  -1   2 66.1038 22.8439   1
  -4   1   2 82.1823 25.8135   1
  -4  -1   2 37.7307 20.2252   1
  -4   1   2 74.9703 18.6028   1
  -4   1   2 45.3335 32.4282   1
  -4  -1   2 19.8947 22.2603   1
  -4   1   1 87.8458 46.9333   1
  -4  -1   1 105.866 42.1075   1
  -4  -1   1 89.2305 34.5773   1
  -4   1   1 121.475 18.7344   1
  -4   1   1 74.0511 34.7597   1
  -4  -1   1 76.9541 24.1099   1
  -4   1   0 63.9417 50.8956   1
  -4  -1   0 83.1851 25.9164   1
  -4   1   0 88.9996 35.5426   1
  -4  -1   0 45.4094 24.6823   1
  -4   1  -1-50.8695 30.6053   1
  -4   1  -1-3.91345 35.8054   1
  -4  -1  -1 58.3529 41.1927   1
  -4   1  -2  10.539 23.1751   1
  -4  -1  -2 37.6902 26.3631   1
   4  -1   3 403.994 45.2881   1
   4   1   3 343.723 51.0143   1
  -4   1  -3 390.009 52.6356   1
  -4  -1  -3 357.697 59.6233   1
   4  -1   4 123.292 40.8009   1
   4   1   4 110.844 45.8272   1
  -4   1  -4 41.1806 28.2033   1
  -4  -1  -4 44.2146  31.887   1
   4  -1   5 68.2756 44.4946   1
   4   1   5 76.8444 49.8257   1
  -4   1  -5  103.71 31.5189   1
  -4  -1  -5 146.115 34.3494   1
   4  -1   6 21.3206 25.7526   1
   4   1   6 20.1704 28.3652   1
  -4   1  -6-45.8595 29.3908   1
  -4  -1  -6 4.23982 33.4237   1
   4  -1   7 47.2819 50.3861   1
   4   1   7  20.587 54.3752   1
  -4   1  -7-19.4283 33.7007   1
  -4  -1  -7 127.076 36.7719   1
   4   1   8  35.378 35.7455   1
   4  -1   8 38.1765 33.3502   1
  -4   1  -8 113.363 60.4133   1
  -4  -1  -8 62.2294  39.911   1
   4  -2 -12-13.8972   30.58   1
   4   2 -12  34.328 24.1324   1
   4  -2 -12 9.36872 53.3437   1
   4   2 -12-38.9292 60.2222   1
  -4  -2  12-71.1033 49.2552   1
  -4   2  12 81.7309  76.308   1
   4  -2 -11 145.353 53.8965   1
   4   2 -11  77.382 42.2867   1
   4   2 -11 176.951 39.8826   1
   4  -2 -11 134.477 34.8208   1
  -4  -2  11 244.714 83.4195   1
  -4   2  11 122.772 47.8336   1
   4  -2 -10 297.035 35.7959   1
   4   2 -10 273.946 45.2127   1
   4   2 -10 389.191 41.1228   1
   4  -2 -10 300.132 35.8188   1
  -4  -2  10 339.493 84.8639   1
  -4   2  10 357.219 48.4154   1
   4  -2  -9 25.2046 45.2126   1
   4   2  -9 30.4703 21.0546   1
   4   2  -9 71.9404 49.9054   1
   4  -2  -9 76.3393   25.80   1
  -4  -2   9 113.404 38.7774   1
  -4   2   9 65.4398 59.5068   1
   4  -2  -8 247.157 48.8626   1
   4   2  -8 219.016 22.7369   1
   4   2  -8 184.117 31.2684   1
   4  -2  -8 246.991 44.5137   1
  -4  -2   8 250.513 40.0813   1
  -4   2   8 236.176 60.0736   1
   4  -2  -7 67.4789 45.2104   1
   4   2  -7 122.976 33.6564   1
  -4  -2   7 60.1761 56.6213   1
  -4   2   7 140.286 48.8101   1
   4  -2  -6  30.374 41.1162   1
  -4   2   6 44.7371 25.4102   1
  -4  -2   6-20.4114 48.0751   1
  -4   2   6-7.85032 39.6593   1
  -4  -2   5  270.09 22.7027   1
  -4   2   5 320.046 50.6928   1
  -4  -2   5  316.55 30.9336   1
  -4   2   5 291.193 42.9612   1
  -4   2   4  73.138 46.3691   1
  -4  -2   4 84.1963 21.1234   1
  -4  -2   4  68.352 25.6155   1
  -4   2   4 90.4191 21.0697   1
  -4   2   3  171.30 29.0752   1
  -4  -2   3 177.819 23.1259   1
  -4  -2   3  187.49 42.6234   1
  -4   2   3 179.854 34.5443   1
  -4   2   3 194.109 33.4006   1
  -4  -2   3 229.261 44.4894   1
  -4   2   2 33.7932 44.2836   1
  -4  -2   2-15.3384 20.5744   1
  -4  -2   2 3.55889 20.3596   1
  -4   2   2-25.0257  27.315   1
  -4   2   2 34.8418  28.157   1
  -4  -2   2 27.5027 22.5384   1
  -4   2   1 252.549 33.8874   1
  -4  -2   1 256.568 26.1568   1
  -4  -2   1  226.50 24.4267   1
  -4   2   1 238.732 31.2746   1
  -4   2   1 240.462  21.205   1
  -4  -2   1 229.515 28.8942   1
  -4   2   0 46.9417 49.1559   1
  -4  -2   0 8.01066 38.6138   1
  -4   2   0-1.47835 17.7982   1
  -4  -2   0-40.8051  40.971   1
  -4   2  -1 12.6955 55.9445   1
  -4   2  -1 44.0138 20.2828   1
  -4  -2  -1 19.0527 26.7707   1
  -4   2  -2 182.002 41.3407   1
  -4  -2  -2 141.997 31.4667   1
   4   2   3 755.587 61.9419   1
   4  -2   3  703.08 49.1749   1
  -4   2  -3 715.817 35.3528   1
  -4  -2  -3 731.052 43.0907   1
   4  -2   4-21.5745 35.5168   1
   4   2   4  14.763 45.2003   1
  -4   2  -4 20.7357 40.8269   1
  -4  -2  -4-2.10461 52.2284   1
   4  -2   5 14.5659 37.9778   1
   4   2   5  8.1894 27.7493   1
  -4   2  -5-8.21924 43.9996   1
  -4  -2  -5-31.0954 54.9139   1
   4   2   6 134.818  33.611   1
   4  -2   6 82.8014 28.2887   1
  -4   2  -6 161.789 52.2006   1
  -4  -2  -6 200.685 65.4526   1
   4  -2   7-7.55973 29.0569   1
   4   2   7 45.0716 55.2493   1
  -4   2  -7 23.3276 30.7867   1
  -4  -2  -7 42.2328 63.4728   1
   4  -2   8 173.208 34.0329   1
   4   2   8 75.8894 67.3915   1
  -4   2  -8 142.561 37.9788   1
  -4  -2  -8 188.776 75.3381   1
   4  -3 -12 680.239 47.0981   1
   4   3 -12 750.379 88.2601   1
   4  -3 -12 741.146 72.9777   1
  -4  -3  12 769.033 70.6441   1
  -4   3  12 633.478 63.6137   1
   4  -3 -11 1691.80 97.0171   1
   4   3 -11 2075.93 74.8066   1
   4  -3 -11 1875.87 63.3289   1
  -4  -3  11 1889.26 89.2412   1
  -4   3  11 1722.21 81.9993   1
   4  -3 -10 1864.59 65.3041   1
   4   3 -10 1685.21 69.1675   1
   4   3 -10 2108.41 105.224   1
   4  -3 -10 1972.15  59.568   1
  -4  -3  10 1935.83 82.8471   1
  -4   3  10 1877.33 115.561   1
   4  -3  -9 20.4829 46.1067   1
   4   3  -9-17.7147  29.964   1
   4   3  -9 17.0304  29.029   1
   4  -3  -9 29.2133  40.141   1
  -4  -3   9 10.2925 63.7518   1
  -4   3   9-13.4594 32.2551   1
   4  -3  -8 80.1353 28.6466   1
   4   3  -8 72.8259 31.4141   1
   4  -3  -8 95.7692  23.459   1
  -4  -3   8 125.134 63.0361   1
  -4   3   8 40.1637 31.2349   1
   4  -3  -7 28.0504 26.1681   1
   4   3  -7 35.7845 28.7054   1
   4  -3  -7 5.31806  20.224   1
  -4  -3   7 26.0733 54.5439   1
  -4   3   7 17.4372 25.3003   1
   4  -3  -6 21.5096 27.0445   1
  -4   3   6   58.98 27.9505   1
  -4  -3   6 42.3031 30.1545   1
  -4   3   6 52.6712 23.0224   1
  -4  -3   5 128.944 31.5651   1
  -4   3   5  75.041 28.7505   1
  -4  -3   5 126.141 29.0996   1
  -4   3   5 96.4741 22.2891   1
  -4  -3   4 2038.48 45.1115   1
  -4   3   4 2098.42 90.6119   1
  -4  -3   4 2137.19 83.8839   1
  -4   3   4 2081.89 64.6795   1
  -4  -3   4 2026.10 57.1078   1
  -4   3   3 796.643 40.8557   1
  -4  -3   3 747.978 29.1773   1
  -4  -3   3 801.381 35.5911   1
  -4   3   3 815.116 26.4861   1
  -4   3   3 738.783 40.0854   1
  -4  -3   3 839.344 60.9227   1
  -4   3   2-1.98411 48.1665   1
  -4  -3   2-3.58021 19.5524   1
  -4  -3   2 -0.6921 35.6817   1
  -4   3   2 18.0583 14.7214   1
  -4   3   2 15.4588 15.5682   1
  -4  -3   2-28.1519 24.2334   1
  -4   3   1 48.2903 30.8587   1
  -4  -3   1 46.5346 21.4036   1
  -4  -3   1 61.4937 22.6141   1
  -4   3   1 75.7372 14.8899   1
  -4   3   1 23.9596 28.3392   1
  -4  -3   1 7.39804 45.6978   1
  -4   3   0 29.6765 32.8106   1
  -4  -3   0-7.16078 38.9514   1
  -4   3   0 38.9976 15.1381   1
  -4   3   0 28.3554 29.0094   1
  -4  -3   0 110.496 47.9773   1
  -4   3  -1 422.652 72.2254   1
  -4   3  -1  430.85  40.381   1
  -4  -3  -1 459.562 37.4962   1
  -4   3  -2 127.692 38.5608   1
  -4   3  -2 110.294 37.2089   1
  -4  -3  -2 154.511 54.3861   1
   4  -3   3 1355.25 57.4964   1
   4   3   3 1463.25 79.2731   1
  -4   3  -3 1429.11 64.4226   1
  -4  -3  -3 1531.46 57.5393   1
   4  -3   4 1099.78 57.9182   1
   4   3   4 1179.25 79.0239   1
  -4   3  -4 1283.05 44.2954   1
  -4  -3  -4 1336.55 58.3926   1
   4  -3   5 86.0233 39.7186   1
   4   3   5 72.1584 31.9589   1
  -4   3  -5 63.1334 26.5757   1
  -4  -3  -5 99.9937 36.6537   1
   4  -3   6 101.162 44.2764   1
   4   3   6 120.395 58.2927   1
  -4   3  -6 131.709 29.0212   1
  -4  -3  -6 97.4448 39.3244   1
   4  -3   7 29.0565 27.8632   1
   4   3   7 86.2965 35.3113   1
  -4   3  -7-12.4813 50.2245   1
  -4  -3  -7 3.79936 40.6247   1
   4   3   8 118.723 68.6602   1
   4  -3   8 102.699 33.4343   1
  -4   3  -8 105.531 59.1121   1
  -4  -3  -8 177.737 46.6427   1
   4  -4 -12  76.938 36.3582   1
   4   4 -12 55.8056 37.8562   1
   4   4 -12 163.359 42.3683   1
   4  -4 -12 156.474 55.3564   1
  -4  -4  12 127.137 93.2471   1
  -4   4  12 123.984 79.1112   1
   4  -4 -11 22.0533 57.2173   1
   4   4 -11 73.4617  22.083   1
   4   4 -11 102.875 40.1178   1
   4  -4 -11 89.1684 51.1374   1
  -4  -4  11 84.6529  51.238   1
  -4   4  11 142.504 42.4338   1
   4  -4 -10 35.5603 30.9078   1
   4   4 -10 34.2966 30.0758   1
   4   4 -10-5.99235 56.2397   1
   4  -4 -10-15.0828 25.5975   1
  -4  -4  10-17.5153 43.1635   1
  -4   4  10-7.01241 35.8929   1
   4  -4  -9 59.8856 53.8566   1
   4   4  -9 97.7743 30.9048   1
   4   4  -9 178.721  33.883   1
   4  -4  -9 85.5216  41.659   1
  -4  -4   9 82.3464 42.7686   1
  -4   4   9 116.175 59.2063   1
   4  -4  -8 192.998 31.8336   1
   4   4  -8 150.786 19.0353   1
   4  -4  -8 171.653 24.7171   1
  -4  -4   8 217.146 41.5228   1
  -4   4   8 148.901 56.1275   1
   4  -4  -7 34.3826 28.1374   1
   4   4  -7 19.2048 15.9181   1
   4  -4  -7 45.3986 19.1779   1
  -4  -4   7-15.9214 33.7588   1
  -4   4   7-8.08795 42.8132   1
   4  -4  -6 1085.55 45.4809   1
  -4   4   6 994.472 47.5681   1
  -4  -4   6 1073.57 49.6112   1
  -4   4   6 1012.41 35.8393   1
   4  -4  -5 459.039 37.2125   1
  -4  -4   5 424.538  35.138   1
  -4   4   5 443.706 37.6604   1
  -4  -4   5  454.08 60.5032   1
  -4   4   5  469.83  41.405   1
  -4   4   4 219.995 57.9999   1
  -4  -4   4 188.179 32.4651   1
  -4  -4   4 216.592 29.8527   1
  -4   4   4 252.979 33.1214   1
  -4  -4   4 191.348  31.536   1
  -4   4   3 9.14227 28.7568   1
  -4  -4   3-8.61383 16.5659   1
  -4  -4   3-2.27283 24.2445   1
  -4   4   3-9.76609 24.9893   1
  -4   4   3-2.28957 14.2962   1
  -4  -4   3 -9.5524 44.0317   1
  -4   4   2 274.681 59.9609   1
  -4  -4   2 247.455 35.9424   1
  -4  -4   2  228.23 45.8106   1
  -4   4   2 220.362 16.8782   1
  -4   4   2 240.128 28.4001   1
  -4  -4   2 234.681 30.7815   1
  -4   4   1 619.771  43.001   1
  -4  -4   1 599.382 27.9184   1
  -4  -4   1 577.706 31.9534   1
  -4   4   1 622.861 31.1252   1
  -4   4   1 572.484 21.4619   1
  -4  -4   1 699.424 63.2156   1
  -4   4   0 3663.26 95.7319   1
  -4  -4   0 3535.72 73.2418   1
  -4   4   0 3468.47 70.6339   1
  -4   4   0 3451.06  78.286   1
  -4  -4   0 3655.25 86.7779   1
  -4   4  -1 3455.91   96.30   1
  -4   4  -1 3184.07 80.6226   1
  -4  -4  -1 3427.83 123.817   1
  -4   4  -2-0.63518 36.4465   1
  -4   4  -2-3.89636 17.9956   1
  -4  -4  -2 33.0987 29.8338   1
   4   4   3 68.3563 48.9291   1
   4  -4   3-1.88402 28.8002   1
  -4   4  -3-29.6571 32.9054   1
  -4  -4  -3 70.7015 55.2752   1
   4  -4   4 15.8038 32.2059   1
   4   4   4 4.17943 30.4415   1
  -4   4  -4 59.6214 36.4863   1
  -4  -4  -4 -14.861 35.5148   1
   4  -4   5 117.388 38.8267   1
   4   4   5 124.657 34.2164   1
  -4   4  -5 133.974 42.4931   1
  -4  -4  -5 156.451 40.2203   1
   4   4   6 131.269 60.2112   1
   4  -4   6 98.6568 41.6155   1
  -4   4  -6 191.342 45.1605   1
  -4  -4  -6 59.4148  42.398   1
   4   4   7 606.425 50.8061   1
  -4   4  -7 622.407 41.1469   1
  -4  -4  -7 767.056 58.0707   1
   4  -4   8  914.12 78.7427   1
   4   4   8 1130.51 103.319   1
  -4   4  -8 1270.60 54.3035   1
   4  -5 -12 105.875 38.3092   1
   4   5 -12 77.5275 35.1574   1
   4   5 -12 135.069 43.5989   1
   4  -5 -12 170.253 33.1511   1
  -4  -5  12 97.8274 94.9909   1
  -4   5  12 70.1535 47.1435   1
   4  -5 -11 114.792 59.1427   1
   4   5 -11 42.1188 19.9067   1
   4   5 -11 134.626 66.0444   1
   4  -5 -11 96.0278 47.4551   1
  -4  -5  11 78.2755 83.5629   1
  -4   5  11  73.531 40.8614   1
   4  -5 -10 230.147 39.1917   1
   4   5 -10 286.618 41.7082   1
   4  -5 -10 276.248 30.0044   1
  -4  -5  10 380.135 86.2456   1
  -4   5  10 336.163 68.9043   1
   4  -5  -9 139.033 55.8213   1
   4   5  -9 98.5569  34.831   1
   4  -5  -9 84.8585 24.1296   1
  -4  -5   9 117.906 43.7679   1
  -4   5   9 91.1777 33.6302   1
   4  -5  -8 691.835 42.8143   1
   4   5  -8 588.919 36.1517   1
   4  -5  -8  664.59 30.8444   1
  -4  -5   8 686.167 52.8431   1
  -4   5   8 693.412 40.3261   1
   4  -5  -7 671.589 41.9147   1
   4  -5  -7 621.768 26.7609   1
  -4  -5   7 691.381 79.6257   1
  -4   5   7 648.596 55.3477   1
   4  -5  -6 80.1568 31.4218   1
  -4   5   6 78.9715  55.944   1
  -4  -5   6 85.2776 56.6908   1
  -4   5   6 93.7859 36.4995   1
   4  -5  -5 4.71145  29.772   1
  -4  -5   5 26.4691 14.1763   1
  -4   5   5 35.5566  30.559   1
  -4  -5   5-30.5382 30.0887   1
  -4   5   5-5.13894 30.3966   1
  -4   5   4 0.66383 51.7082   1
  -4  -5   4-17.7685  25.599   1
  -4  -5   4-3.07621 26.0929   1
  -4   5   4-0.65668 15.3209   1
  -4  -5   4 34.3755 28.2011   1
  -4  -5   3 778.503   25.91   1
  -4   5   3 785.278 45.1011   1
  -4  -5   3 793.883 62.1971   1
  -4   5   3 811.612  35.214   1
  -4   5   3 724.849 33.9947   1
  -4  -5   3 702.241 69.5684   1
  -4   5   2 330.874 39.4197   1
  -4  -5   2 316.665 35.3525   1
  -4  -5   2 332.082 31.1429   1
  -4   5   2 322.712 25.3801   1
  -4   5   2 345.187 16.5953   1
  -4  -5   2 361.515  34.556   1
  -4   5   1 172.283 60.0318   1
  -4  -5   1 137.606 32.9122   1
  -4   5   1 103.289 21.1537   1
  -4   5   1 106.532 23.4728   1
  -4  -5   1 165.204 54.2431   1
  -4   5   0 583.315 47.8961   1
  -4  -5   0 602.161 29.9127   1
  -4   5   0 576.955 18.2406   1
  -4   5   0 576.488 32.9356   1
  -4  -5   0 598.686  43.377   1
  -4   5  -1 4117.47 109.622   1
  -4   5  -1 3725.05 86.1277   1
  -4  -5  -1 4093.93 141.021   1
  -4   5  -2 753.593 52.2153   1
  -4   5  -2 670.764 25.8555   1
  -4  -5  -2 713.719 47.2793   1
   4  -5   3 21.4043 27.6181   1
   4   5   3 32.8395  30.686   1
  -4   5  -3 64.4312 18.8912   1
  -4  -5  -3-9.48921 35.3432   1
   4  -5   4 624.839 42.5559   1
   4   5   4 743.172 46.0733   1
  -4   5  -4 655.492 47.5649   1
  -4  -5  -4 706.138 83.6021   1
   4  -5   5  48.898 33.8657   1
   4   5   5-26.5358 33.5557   1
  -4   5  -5 73.0935 22.9026   1
  -4  -5  -5  56.892 67.0457   1
   4  -5   6 56.6631 36.9972   1
   4   5   6 51.8232 59.3542   1
  -4   5  -6 17.2635 23.9742   1
  -4  -5  -6  14.615 68.4821   1
   4  -5   7 57.4466 26.2725   1
   4   5   7 44.0715 39.8365   1
  -4   5  -7 92.2821  27.131   1
  -4  -5  -7 22.6292 77.5525   1
   4  -5   8 535.506  63.874   1
   4   5   8 507.427 56.1436   1
  -4   5  -8 644.595 64.8452   1
  -4  -5  -8 893.729 104.396   1
   4  -6 -12 255.102 44.3718   1
   4   6 -12 345.158 49.0502   1
   4  -6 -12 306.532 35.1652   1
  -4  -6  12 287.015 62.7231   1
  -4   6  12 232.491 50.1173   1
   4  -6 -11 515.694  78.256   1
   4   6 -11  746.07 83.5868   1
   4  -6 -11 602.129 38.0906   1
  -4  -6  11 617.988 65.6817   1
  -4   6  11 522.251 83.6615   1
   4  -6 -10 2.12622 32.0807   1
   4   6 -10 1.54461 24.0071   1
   4   6 -10-24.3299 35.2018   1
   4  -6 -10 42.8685 38.4857   1
  -4  -6  10 102.088 74.2748   1
  -4   6  10-12.4863  33.168   1
   4  -6  -9 241.822 65.0224   1
   4   6  -9 215.314 28.1827   1
   4  -6  -9 296.893 26.1718   1
  -4  -6   9 364.478 82.1683   1
  -4   6   9 253.896 60.0984   1
   4  -6  -8 47.0959 31.5756   1
   4   6  -8 9.60496 22.5311   1
   4  -6  -8 32.7054  19.925   1
  -4  -6   8 25.3303 65.9411   1
  -4   6   8 51.4906 27.5084   1
   4  -6  -7-23.1911 30.5463   1
   4  -6  -7-9.61822 28.0645   1
  -4  -6   7-19.4284 59.6859   1
  -4   6   7 37.4534 22.7378   1
   4  -6  -6 689.646 44.5701   1
  -4   6   6 634.103 75.5678   1
  -4  -6   6  711.40 47.3472   1
  -4   6   6 695.556 46.4763   1
   4  -6  -5 1798.31 62.0314   1
  -4   6   5 1668.94 62.5102   1
  -4  -6   5 1797.97 62.1194   1
  -4   6   5 1705.48 55.8922   1
  -4  -6   4 1566.71 32.8263   1
  -4   6   4 1718.76 62.5375   1
  -4  -6   4 1669.93 57.0678   1
  -4   6   4 1691.79 48.5712   1
  -4   6   4 1559.72 32.3125   1
  -4  -6   4 1736.48 59.2281   1
  -4   6   3 235.099 37.5499   1
  -4  -6   3 240.684 18.1695   1
  -4  -6   3 263.702 53.1446   1
  -4   6   3 240.274 24.8249   1
  -4   6   3 223.729 23.6259   1
  -4  -6   3 277.159 59.7775   1
  -4   6   2 401.832 41.2827   1
  -4  -6   2 326.433 34.3661   1
  -4  -6   2 363.913 32.1089   1
  -4   6   2  316.06 23.0156   1
  -4  -6   2 330.198 37.1128   1
  -4   6   1  108.87 61.6096   1
  -4  -6   1 67.7669 30.4051   1
  -4   6   1 66.6555  17.144   1
  -4   6   1 75.9309 19.0017   1
  -4  -6   1 37.3997 55.4011   1
  -4   6   0 1454.38 97.7054   1
  -4  -6   0 1410.56 38.4689   1
  -4   6   0 1286.35 32.3732   1
  -4   6   0 1277.26 37.5527   1
  -4  -6   0 1457.98 57.2631   1
  -4   6  -1 566.468 85.1744   1
  -4   6  -1 515.831 32.0057   1
  -4  -6  -1 466.983 46.5737   1
  -4   6  -2  82.604 71.4765   1
  -4   6  -2 93.5498 15.9304   1
  -4  -6  -2 74.5896 62.4511   1
   4   6   3 1205.02 54.3825   1
  -4   6  -3 1226.95 67.4315   1
  -4  -6  -3 1292.85 61.0001   1
   4  -6   4  145.72 31.6819   1
   4   6   4 201.999 38.1325   1
  -4   6  -4 166.403 21.1496   1
  -4  -6  -4 238.733 41.7109   1
   4  -6   5 184.443 36.9129   1
   4   6   5 231.176 66.4101   1
  -4   6  -5 242.214 24.0983   1
  -4  -6  -5 288.658 46.0845   1
   4  -6   6  19.973 34.3176   1
   4   6   6-50.4431 34.4978   1
  -4   6  -6-9.91443 35.5674   1
  -4  -6  -6 82.2861 69.5925   1
   4  -6   7 70.3491 25.7554   1
   4   6   7 121.109 42.2462   1
  -4   6  -7 144.912 43.3643   1
  -4  -6  -7 154.197  81.265   1
   4  -6   8 82.1142 45.4209   1
   4   6   8 67.3536 42.7604   1
  -4   6  -8 48.6227 27.6471   1
  -4  -6  -8 35.8887 49.8825   1
   4  -7 -12 67.2682 39.5168   1
   4   7 -12 109.777 72.4031   1
   4  -7 -12 45.9005  29.567   1
  -4  -7  12 62.7951 55.7721   1
  -4   7  12-7.59725 69.3123   1
   4  -7 -11 27.3297 64.1999   1
   4   7 -11 44.4614 15.2054   1
   4   7 -11 60.2851 41.1086   1
   4  -7 -11   85.21 26.7257   1
  -4  -7  11 82.0076 51.2757   1
  -4   7  11 9.87428 37.8428   1
   4  -7 -10 78.3821 35.0416   1
   4   7 -10 16.6176 22.1755   1
   4   7 -10 45.2024 37.5611   1
   4  -7 -10 3.79267  37.734   1
  -4  -7  10 63.8331 45.7172   1
  -4   7  10-28.4705 55.7797   1
   4  -7  -9-7.97484 56.8822   1
   4   7  -9  12.936 12.3838   1
   4  -7  -9 2.82367 19.9239   1
  -4  -7   9-11.2045 41.8777   1
  -4   7   9 39.7385 28.5753   1
   4  -7  -8 256.775 38.2566   1
   4  -7  -8 245.204 36.0858   1
  -4  -7   8 223.175 46.2828   1
  -4   7   8 231.556 50.9494   1
   4  -7  -7 107.885 34.1595   1
   4  -7  -7 62.7982 28.7691   1
  -4  -7   7 129.054 39.5985   1
  -4   7   7 85.4792  23.983   1
   4  -7  -6 879.661  50.524   1
  -4   7   6 947.851 85.0268   1
  -4  -7   6 977.252 53.1539   1
  -4   7   6 894.861 31.4781   1
   4  -7  -5 683.329 48.0736   1
  -4   7   5 762.573 49.2321   1
  -4  -7   5 838.853 48.2922   1
  -4   7   5 750.473 39.4205   1
  -4  -7   4 161.746 23.8234   1
  -4   7   4 191.081 39.3326   1
  -4  -7   4 194.166 59.8027   1
  -4   7   4 187.458 25.1183   1
  -4   7   4 199.036  23.116   1
  -4  -7   4 237.127 37.0462   1
  -4   7   3 90.1335 60.5949   1
  -4  -7   3 79.0874 23.8785   1
  -4  -7   3 95.4492 30.2826   1
  -4   7   3 75.4888 11.6338   1
  -4   7   3   65.66 18.6564   1
  -4  -7   3  113.01 56.5752   1
  -4   7   2 78.9572 36.5049   1
  -4  -7   2 67.1131 27.1878   1
  -4  -7   2 94.2506 30.1836   1
  -4   7   2 81.0533 16.3261   1
  -4   7   2 61.8753 16.2023   1
  -4  -7   2 67.5117 33.5133   1
  -4   7   1 154.045 38.7781   1
  -4  -7   1 170.558 30.7603   1
  -4   7   1 122.347 14.8637   1
  -4   7   1 132.175 10.2151   1
  -4  -7   1 163.942 34.6604   1
  -4   7   0 1275.26 96.9959   1
  -4  -7   0 1203.45 57.2669   1
  -4   7  -1 7804.88 246.094   1
  -4  -7  -1 7569.45 174.382   1
  -4   7  -2 2389.31 88.8388   1
  -4  -7  -2 2430.25 123.374   1
   4   7   3 37.0622 31.6122   1
   4  -7   3-16.7245 12.9618   1
  -4   7  -3 6.62297 40.6721   1
  -4   7  -3 3.34609 14.1048   1
  -4  -7  -3 33.8638 35.8962   1
   4  -7   4-1.80276 25.2623   1
   4   7   4-32.7639 34.9611   1
  -4   7  -4 43.4031 16.6311   1
  -4  -7  -4 97.3362 39.4097   1
   4  -7   5 43.6247 29.4709   1
   4   7   5 75.2385 60.0264   1
  -4   7  -5-12.1576 30.6673   1
  -4  -7  -5 86.8252 42.6577   1
   4  -7   6 11.8086 32.2002   1
   4   7   6-16.9817 36.0032   1
  -4   7  -6 9.71732 32.3957   1
  -4  -7  -6-42.3951 42.5413   1
   4  -7   7 250.258 27.8704   1
   4   7   7  282.54 78.4498   1
  -4   7  -7 263.921 28.1537   1
  -4  -7  -7 326.205 54.7616   1
   4  -7   8 66.2646 46.0378   1
   4   7   8  199.39   46.90   1
  -4   7  -8  109.64 44.0224   1
  -4  -7  -8 187.215 55.2653   1
   4  -8 -12 188.221 44.0055   1
   4   8 -12 247.461 48.4656   1
   4  -8 -12 109.149  50.055   1
  -4  -8  12  189.12 101.828   1
  -4   8  12 123.341 43.5014   1
   4  -8 -11-39.8375 61.7926   1
   4   8 -11 5.16252 39.4389   1
   4  -8 -11-15.8181 24.1981   1
  -4  -8  11 19.1879 49.3309   1
  -4   8  11 34.6133 57.6437   1
   4  -8 -10 5.71364 36.2175   1
   4   8 -10 3.74148 18.7414   1
   4  -8 -10 12.0485  22.125   1
  -4  -8  10-6.69339 46.4606   1
  -4   8  10 30.0866 31.0582   1
   4  -8  -9  34.212 59.6331   1
   4   8  -9 5.77731 17.7079   1
   4  -8  -9 49.2484  32.802   1
  -4  -8   9 110.879 43.5893   1
  -4   8   9 36.7949 47.5614   1
   4  -8  -8 110.179   36.55   1
   4  -8  -8 94.5299 30.9306   1
  -4  -8   8 172.436 44.2601   1
  -4   8   8 94.7977 26.9597   1
   4  -8  -7 118.431  36.434   1
   4  -8  -7 74.7902 28.2456   1
  -4  -8   7 146.875 41.2208   1
  -4   8   7 106.434 38.7786   1
   4  -8  -6 408.374 70.0045   1
  -4   8   6  326.48 75.6195   1
  -4  -8   6 396.371 45.1077   1
  -4   8   6 386.155 23.2613   1
   4  -8  -5 2468.46  113.20   1
  -4   8   5 2364.84 77.0701   1
  -4  -8   5 2455.67 115.189   1
  -4   8   5 2242.38 58.0432   1
  -4  -8   4 15.2199 16.5346   1
  -4   8   4 4.84165 33.8601   1
  -4  -8   4 -22.557 53.3595   1
  -4   8   4 4.99519 18.7828   1
  -4   8   4-15.8327 16.7475   1
  -4  -8   4 -19.794 32.1597   1
  -4   8   3 88.3494 59.3831   1
  -4  -8   3-6.53591 19.8183   1
  -4  -8   3-35.3676 29.6767   1
  -4   8   3-12.1429 14.9357   1
  -4   8   3 -10.541  8.4819   1
  -4  -8   3-21.4052 54.2803   1
  -4   8   2 194.583 40.0117   1
  -4  -8   2  154.46 26.3112   1
  -4  -8   2 196.121 33.8287   1
  -4   8   2 146.627 13.2564   1
  -4   8   2 139.892 13.0201   1
  -4  -8   2 178.746 36.4864   1
  -4   8   1 53.6465 35.8603   1
  -4  -8   1 0.42624  26.502   1
  -4   8   1 5.99718 9.14569   1
  -4   8   1 4.44997 9.99071   1
  -4  -8   1 17.4338 32.7493   1
  -4   8   0 321.429 45.9965   1
  -4  -8   0 279.807 71.0032   1
  -4   8  -1 2065.55  81.826   1
  -4  -8  -1 2124.19 75.3083   1
  -4   8  -2 1708.04 76.0833   1
  -4  -8  -2 1799.95 70.8715   1
   4   8   3  77.732  34.976   1
  -4   8  -3 60.5465 42.5182   1
  -4   8  -3-0.68748 21.9787   1
  -4  -8  -3 43.7571 66.3193   1
   4  -8   4 76.6762 24.4432   1
   4   8   4 63.7879 36.7229   1
  -4   8  -4 76.1064 46.2828   1
  -4  -8  -4 92.3524 42.3126   1
   4  -8   5 87.9313 29.0503   1
   4   8   5 172.941 67.8561   1
  -4   8  -5 132.936 29.5969   1
  -4  -8  -5 151.899 47.8513   1
   4  -8   6 2.13259 31.6597   1
   4   8   6 39.2334 38.5864   1
  -4   8  -6 35.2029 19.0936   1
  -4  -8  -6 58.2996 45.2482   1
   4  -8   7-9.97708 20.4999   1
   4   8   7 10.9545 67.4702   1
  -4   8  -7-16.6056 34.5693   1
  -4  -8  -7  17.825 47.0878   1
   4  -8   8 116.951 45.8578   1
   4   8   8 208.516 50.5652   1
  -4   8  -8 191.882 27.8853   1
  -4  -8  -8  322.70 59.1741   1
   4  -9 -11 35.8583 65.4266   1
   4   9 -11-62.9275 41.4996   1
   4  -9 -11-38.7194 24.1264   1
  -4  -9  11 113.141 87.9629   1
  -4   9  11-24.9747 34.7026   1
   4  -9 -10 41.2284 39.1992   1
   4  -9 -10 86.2685  22.587   1
  -4  -9  10 35.5783 50.5032   1
  -4   9  10 9.01594 53.4326   1
   4  -9  -9 17.9398 64.4428   1
   4  -9  -9 105.129  32.074   1
  -4  -9   9 35.9288 46.2749   1
  -4   9   9 16.9541 47.4228   1
   4  -9  -8-22.8399 35.0135   1
   4  -9  -8  4.4244 26.8911   1
  -4  -9   8 35.1292 41.5606   1
  -4   9   8 22.9283 23.1435   1
   4  -9  -7 286.577 41.4892   1
   4  -9  -7 211.429 28.7361   1
  -4  -9   7  278.81 46.3226   1
  -4   9   7 188.261 40.1331   1
   4  -9  -6-66.5373 58.7962   1
  -4   9   6 37.8622 62.9577   1
  -4  -9   6 34.5893 62.4263   1
  -4   9   6 24.9374  16.867   1
   4  -9  -5-57.7083 58.3641   1
  -4   9   5 5.25471 36.1486   1
  -4  -9   5 17.9393 57.7373   1
  -4   9   5 11.5368   21.90   1
  -4   9   4  236.81 42.2594   1
  -4  -9   4 261.217 38.4569   1
  -4   9   4 213.609 19.9467   1
  -4   9   4 207.721  18.173   1
  -4  -9   4 310.361 68.6388   1
  -4   9   3-3.62201 61.1088   1
  -4  -9   3 10.4169 10.7244   1
  -4  -9   3 52.7246 31.5133   1
  -4   9   3 15.1884 11.4451   1
  -4   9   3 12.9433 10.7865   1
  -4  -9   3 81.8038 56.9618   1
  -4   9   2 369.239 75.7341   1
  -4  -9   2 300.679 26.2641   1
  -4  -9   2  331.78 64.0724   1
  -4  -9   2 338.561 40.8666   1
  -4   9   1 77.7295 40.9866   1
  -4  -9   1 103.086 26.6346   1
  -4  -9   1 100.034 37.3683   1
  -4   9   0 1413.21 66.5084   1
  -4  -9   0 1414.94 101.544   1
  -4   9  -1 19.8389 39.9759   1
  -4   9  -1 14.5524 7.94131   1
  -4   9  -1 21.7438  9.1024   1
  -4  -9  -1 27.0278 36.5938   1
  -4   9  -2-16.9501 39.9064   1
  -4   9  -2-8.19901 13.1946   1
  -4  -9  -2 17.9748 37.7742   1
   4   9   3 149.741 39.0881   1
  -4   9  -3 167.429 81.3029   1
  -4   9  -3 125.805 19.8783   1
  -4  -9  -3 158.169 74.3323   1
   4   9   4-32.9331 61.2234   1
   4  -9   4 37.7186 20.9707   1
  -4   9  -4-1.51151 44.2188   1
  -4   9  -4-1.78362 12.6006   1
  -4  -9  -4 91.2262 68.6322   1
   4  -9   5 97.9542  27.713   1
   4   9   5 154.135 42.0106   1
  -4   9  -5 117.999 27.4764   1
  -4  -9  -5 248.844 82.2898   1
   4  -9   6 52.2316 29.8979   1
   4   9   6 24.9544 40.5543   1
  -4  -9  -6 84.1382 80.5453   1
   4  -9   7-13.2803 33.1293   1
   4   9   7 35.3349 40.8596   1
  -4   9  -7 23.6344 31.3712   1
  -4  -9  -7-17.3614 83.4977   1
   4 -10 -11 114.447 69.9795   1
   4 -10 -11 43.6471 39.2746   1
  -4 -10  11-40.2952 93.0713   1
  -4  10  11 49.0803 56.8455   1
   4 -10 -10   57.33 39.9286   1
   4 -10 -10  33.761 21.0961   1
  -4 -10  10  48.702 84.4073   1
  -4  10  10 16.5113  50.469   1
   4 -10  -9 -33.252 62.9476   1
   4 -10  -9 10.8871 28.9606   1
  -4 -10   9-98.9962 76.0473   1
  -4  10   9 12.8246 25.6084   1
   4 -10  -8 35.6525  38.188   1
   4 -10  -8 70.6892 16.8515   1
  -4 -10   8 67.9927 75.4814   1
  -4  10   8 111.946 39.8328   1
   4 -10  -7 239.939 42.9628   1
   4 -10  -7 237.989 27.5899   1
  -4 -10   7 349.977  78.383   1
  -4  10   7 156.124 38.6038   1
   4 -10  -6 442.441 76.7398   1
  -4  10   6  419.69  81.512   1
  -4 -10   6 374.896 80.1619   1
   4 -10  -5 337.515 73.0307   1
  -4  10   5 239.493 45.7115   1
  -4 -10   5 334.095 42.6677   1
  -4  10   4 6.83924 37.6251   1
  -4 -10   4-25.9486 33.9864   1
  -4  10   4 11.4515 13.4685   1
  -4  10   4 5.52907 11.9028   1
  -4 -10   4 36.1067 60.5307   1
  -4  10   3 109.861  38.677   1
  -4 -10   3  57.497  15.745   1
  -4 -10   3  38.297 33.7452   1
  -4  10   3 34.6357 6.54387   1
  -4  10   3 40.8331 6.29529   1
  -4 -10   3 12.0617  35.853   1
  -4  10   2 78.9524 66.9851   1
  -4 -10   2 71.5341 12.1438   1
  -4 -10   2 84.5945 58.4753   1
  -4 -10   2 84.5288 37.0958   1
  -4  10   1  322.07  79.987   1
  -4 -10   1 281.349 28.6582   1
  -4 -10   1 389.921 43.7626   1
  -4  10   0 259.261 76.9261   1
  -4 -10   0  188.43 73.0493   1
  -4  10  -1-72.8971 69.7358   1
  -4 -10  -1 61.2907 38.5864   1
  -4  10  -2 895.032 105.993   1
  -4 -10  -2 1094.61 63.3127   1
   4  10   3 7.06389 36.4177   1
  -4  10  -3 35.1192 43.4283   1
  -4  10  -3-15.4988 14.0977   1
  -4 -10  -3 1.76559 40.5854   1
   4  10   4 24.7352 66.4014   1
  -4  10  -4 131.053   46.76   1
  -4  10  -4 25.6029 18.7928   1
  -4 -10  -4 37.4641 75.9922   1
   4  10   5 438.347 50.7719   1
  -4  10  -5  436.91 59.0121   1
  -4 -10  -5 457.125 95.9764   1
   4 -10   6-33.8299 26.0325   1
   4  10   6-24.7516 66.7979   1
  -4  10  -6 34.9625 24.8464   1
  -4 -10  -6-10.2629  79.028   1
   4 -10   7 16.8215 31.8158   1
   4  10   7  25.698 45.1351   1
  -4  10  -7 41.0835 18.1323   1
  -4 -10  -7 31.9189 87.7426   1
   4 -11 -11-13.4025 74.1617   1
   4 -11 -11 60.6842 37.8219   1
  -4 -11  11 47.5624 56.5087   1
  -4  11  11 81.4174 33.3432   1
   4 -11 -10 77.4587 42.7458   1
   4 -11 -10 34.4419 21.0923   1
  -4 -11  10  94.144 51.9775   1
  -4  11  10 37.4063 29.7068   1
   4 -11  -9 384.021 79.9894   1
   4 -11  -9 308.703 35.9276   1
  -4 -11   9 426.213 93.3703   1
  -4  11   9 293.875 50.7604   1
   4 -11  -8 81.7572 38.5109   1
   4 -11  -8 25.9766 15.5263   1
  -4 -11   8 56.6935 76.2748   1
  -4  11   8 62.4766 37.1982   1
   4 -11  -7 170.569 43.4814   1
   4 -11  -7 182.273 16.1049   1
  -4 -11   7 194.054 78.6343   1
  -4  11   7  163.85 34.9855   1
   4 -11  -6 105.848  67.521   1
  -4  11   6 186.856 71.7132   1
  -4 -11   6 56.0571 41.8892   1
  -4  11   6 61.5965 25.5995   1
   4 -11  -5  7.4114 62.0202   1
  -4  11   5 84.3089 65.6604   1
  -4 -11   5 15.9639 36.0281   1
  -4  11   5-2.32534 17.6246   1
  -4  11   4 76.6612  39.697   1
  -4 -11   4  55.473 36.1885   1
  -4  11   4 28.1061 10.4012   1
  -4  11   4 20.0022 8.73233   1
  -4 -11   4-11.0138 37.8342   1
  -4  11   3 333.386  47.355   1
  -4 -11   3 286.397  41.431   1
  -4 -11   3 269.948 44.7468   1
  -4  11   2 166.929 43.0795   1
  -4 -11   2 105.054 18.7692   1
  -4 -11   2 87.1253 63.4217   1
  -4 -11   2 144.752 40.5541   1
  -4  11   1 450.655 88.3354   1
  -4 -11   1 551.794 49.2138   1
  -4  11   0 27.8164 69.9533   1
  -4 -11   0-6.27034  65.134   1
  -4  11  -1 98.2325  42.578   1
  -4 -11  -1 4.67096 40.2452   1
  -4  11  -2 2.05079 42.4898   1
  -4 -11  -2 10.0592 41.2571   1
  -4  11  -3 122.161 49.3861   1
  -4 -11  -3 99.2532 46.2532   1
   4 -11   4  61.411 17.3088   1
   4  11   4 26.6363 41.9853   1
  -4  11  -4 153.217 81.9423   1
  -4  11  -4 70.6898 16.3469   1
  -4 -11  -4  102.85 47.3303   1
   4 -11   5-10.0873 20.0304   1
   4  11   5-12.9377 40.6683   1
  -4  11  -5-78.3683 47.9684   1
  -4  11  -5 15.7821 18.8401   1
  -4 -11  -5 23.9567 78.1412   1
   4 -11   6 22.6789 24.7117   1
   4  11   6   34.32 73.5408   1
  -4 -11  -6 28.7112 50.5336   1
   4 -11   7 42.5106 28.8633   1
   4  11   7-1.17595 45.2679   1
  -4 -11  -7 64.6684 54.1951   1
   4 -12 -11 19.9502 44.6927   1
   4 -12 -11 58.2875 35.5084   1
  -4 -12  11-21.7046 55.2597   1
  -4  12  11 41.8721 30.9404   1
   4 -12 -10  125.08 46.4614   1
   4 -12 -10 56.5817 34.6618   1
  -4 -12  10 186.583 56.4027   1
  -4  12  10 80.8933 48.9695   1
   4 -12  -9-15.0777 69.3251   1
   4 -12  -9 29.8785 17.4478   1
  -4 -12   9 -28.335 48.2461   1
  -4  12   9 6.48891 40.0778   1
   4 -12  -8-7.49688 41.0109   1
   4 -12  -8 28.2666 14.9006   1
  -4 -12   8  28.294 46.7427   1
  -4  12   8  81.497 34.7578   1
   4 -12  -7 103.298 43.2206   1
   4 -12  -7  99.006 13.8041   1
  -4 -12   7 176.435 45.6233   1
  -4  12   7 90.6039 30.1953   1
   4 -12  -6-32.0243  66.333   1
  -4  12   6 53.3806 69.9266   1
  -4 -12   6  72.925 40.0832   1
  -4  12   6 1.36101 22.3035   1
   4 -12  -5 55.4816 65.8043   1
  -4  12   5 14.1199 68.7864   1
  -4 -12   5-12.2375 37.8687   1
  -4  12   5 13.1884 14.8487   1
  -4 -12   5 35.0154 39.5147   1
  -4  12   4  87.685 43.9891   1
  -4 -12   4 78.9667 39.3149   1
  -4 -12   4 108.313 41.9392   1
  -4  12   3 618.173 55.6369   1
  -4 -12   3 652.348  48.291   1
  -4 -12   3  565.63 52.2254   1
  -4  12   2 40.2408 41.5319   1
  -4 -12   2 26.3528 15.2018   1
  -4 -12   2 59.3015 61.6995   1
  -4 -12   2 30.6907 39.3543   1
  -4  12   1 762.822  59.716   1
  -4 -12   1 742.202  57.216   1
  -4  12   0 38.8253 42.3288   1
  -4 -12   0-16.0257  69.656   1
  -4  12  -1 330.216 50.4526   1
  -4 -12  -1 230.736 81.9019   1
  -4  12  -2 61.3045 45.0862   1
  -4 -12  -2 32.2721 44.8889   1
  -4  12  -3 188.101 88.9758   1
  -4 -12  -3 217.082 50.9774   1
   4  12   4 126.871 43.5096   1
  -4  12  -4 40.0826 50.3145   1
  -4 -12  -4 130.328 50.6581   1
   4  12   5 94.5814 47.3467   1
  -4  12  -5 172.358 54.8216   1
  -4 -12  -5 131.798 52.8693   1
   4  12   6 159.546 51.2853   1
  -4  12  -6 234.284 58.2614   1
  -4 -12  -6 202.626 58.5847   1
   4  12   7  21.256 44.8838   1
  -4 -12  -7-34.7992 53.1847   1
   4 -13 -11 61.5389 46.6156   1
   4 -13 -11 11.2595 20.4194   1
  -4 -13  11  1.1165 55.7863   1
  -4  13  11 46.1984 49.3785   1
   4 -13 -10-34.5117 43.2006   1
   4 -13 -10 28.6957 29.8788   1
  -4 -13  10-31.0087 51.0632   1
  -4  13  10 -1.6333 25.3511   1
   4 -13  -9 448.081 85.8297   1
   4 -13  -9 359.759 22.4095   1
  -4  13   9 301.823 29.4908   1
   4 -13  -8 661.342 23.7284   1
  -4  13   8  524.40 30.6935   1
   4 -13  -7 106.402 44.4566   1
  -4 -13   7 182.713 47.4224   1
  -4  13   7 87.5599 28.1887   1
   4 -13  -6-11.0009 69.1151   1
  -4  13   6  19.398  73.083   1
  -4 -13   6 20.4331 41.5503   1
  -4  13   6 16.4142 11.6272   1
   4 -13  -5 322.466 82.3515   1
  -4  13   5 266.928 85.2532   1
  -4 -13   5 309.544 47.6171   1
  -4 -13   5 313.852 49.5727   1
  -4  13   4 408.367 91.7956   1
  -4 -13   4 424.956 49.4555   1
  -4 -13   4 424.679 50.9456   1
  -4  13   3 103.935  44.876   1
  -4 -13   3 55.2716 42.6119   1
  -4  13   2 449.691 52.7603   1
  -4 -13   2 370.854 50.8337   1
  -4  13   1 1425.26 75.2803   1
  -4 -13   1 1422.66 70.9033   1
  -4  13   0 34.4367 43.3819   1
  -4 -13   0-14.9051 71.7713   1
  -4  13  -1  53.961 44.3326   1
  -4 -13  -1 15.7531 74.2842   1
  -4 -13  -2 38.0297 45.5628   1
  -4  13  -3 27.9394 44.9346   1
  -4 -13  -3 5.61032 45.2652   1
   4  13   4 256.521 48.1896   1
  -4  13  -4 157.226 55.6522   1
  -4 -13  -4 160.064 54.5044   1
   4  13   5 91.7115 78.7848   1
  -4  13  -5 39.4697 90.5781   1
  -4 -13  -5 94.7894 52.0647   1
   4  13   6 85.1446 48.8213   1
  -4  13  -6 138.293 53.8045   1
  -4 -13  -6 2.81766 57.2079   1
   4  13   7 176.082 87.4661   1
  -4  13  -7 122.254  60.177   1
  -4 -13  -7 121.052 61.8854   1
   4 -14 -10-4.07457 46.1318   1
   4 -14 -10 8.90905 29.3789   1
  -4 -14  10 9.02631 53.2402   1
  -4  14  10 7.98056 24.0944   1
   4 -14  -9 330.427 52.5848   1
  -4 -14   9 299.787 58.7713   1
  -4  14   9  216.74 25.7363   1
   4 -14  -8-15.8826 41.5486   1
   4 -14  -8 -3.7649 20.6761   1
  -4 -14   8  37.634 46.6426   1
  -4  14   8 0.73923 16.7558   1
   4 -14  -7-62.4641 40.8742   1
   4 -14  -7 2.14855 10.3675   1
  -4 -14   7 30.2674 42.9789   1
  -4  14   7 1.58786 22.3159   1
   4 -14  -6 240.527  81.317   1
  -4  14   6 186.729 51.6002   1
  -4 -14   6  242.26 49.7149   1
   4 -14  -5 86.6208 75.7137   1
  -4  14   5  110.51 78.3948   1
  -4 -14   5 101.557 43.4732   1
  -4 -14   5 79.8566 45.6312   1
   4 -14  -4 295.141  51.559   1
  -4  14   4 452.473 90.4333   1
  -4 -14   4 344.534 48.4546   1
  -4 -14   4 294.251 51.5011   1
  -4  14   3 1514.81 123.231   1
  -4 -14   3 1614.64 74.0307   1
  -4  14   2  880.15 63.7836   1
  -4 -14   2 876.469 61.6576   1
  -4  14   1 1443.81 76.3567   1
  -4 -14   1 1375.00 119.572   1
  -4 -14   0 122.321 80.8334   1
  -4 -14  -1 105.119 81.0072   1
  -4  14  -2 427.869 60.3455   1
  -4 -14  -2 557.153 59.4793   1
  -4  14  -3-17.4987 45.9461   1
  -4 -14  -3 52.8826 46.4988   1
   4  14   4 54.6182 45.3965   1
  -4  14  -4-6.15604 85.5923   1
  -4 -14  -4 45.7295 50.6776   1
   4  14   5 7.43908 78.2592   1
  -4  14  -5 47.2222  52.101   1
  -4 -14  -5 19.1587 52.5542   1
   4  14   6-110.382  50.697   1
  -4  14  -6-50.6228 95.2233   1
  -4 -14  -6  -43.20 58.6126   1
   4 -15 -10  189.38 87.8794   1
   4 -15 -10 123.537 31.1757   1
  -4 -15  10 144.903 59.9581   1
  -4  15  10 95.2838 43.3166   1
   4 -15  -9 230.224 19.8486   1
  -4 -15   9 419.089 61.0761   1
  -4  15   9 198.605 40.2354   1
   4 -15  -8-19.3933 73.8536   1
   4 -15  -8 17.7406 20.1084   1
  -4 -15   8-12.5208 48.1029   1
  -4  15   8 3.93741 15.9423   1
   4 -15  -7 -30.087 43.9557   1
   4 -15  -7-6.33567 10.0156   1
  -4 -15   7-12.3884 45.6892   1
  -4  15   7-14.7569 20.1766   1
   4 -15  -6 90.1733 42.2588   1
  -4  15   6-39.5442 45.1537   1
  -4 -15   6  -16.29 42.9163   1
  -4  15   6-0.01269 3.45769   1
   4 -15  -5-15.2993  71.395   1
  -4  15   5 15.2222 73.4366   1
  -4 -15   5-8.06803 41.2057   1
  -4 -15   5  3.2471 72.4391   1
   4 -15  -4 185.577 47.7311   1
  -4  15   4 250.326 82.0091   1
  -4 -15   4 119.814 45.8456   1
  -4 -15   4 74.2891 48.3205   1
  -4  15   3  18.773 77.1024   1
  -4 -15   3 5.84537 42.4409   1
  -4  15   2 80.1642   77.58   1
  -4 -15   2-50.2067 44.6681   1
  -4  15   0 14.2568 82.0721   1
  -4 -15   0 106.619 81.1505   1
  -4  15  -1 474.998 61.8666   1
  -4 -15  -1 563.484 97.8787   1
  -4  15  -2 60.1352 47.8278   1
  -4 -15  -2 15.6345 48.0073   1
  -4  15  -3 67.2419 50.7488   1
  -4 -15  -3 109.992 51.7113   1
  -4  15  -4 21.8622 48.8209   1
  -4 -15  -4 0.68721 50.2972   1
   4  15   5-61.4071 47.1717   1
  -4  15  -5-6.53588 51.3032   1
  -4 -15  -5 50.1995 53.3079   1
   4  15   6 483.257 65.3796   1
  -4  15  -6 518.341 72.1205   1
  -4 -15  -6 515.074 75.4305   1
   4 -16 -10 352.833 93.0441   1
   4 -16 -10 141.473 31.3138   1
  -4 -16  10 274.526 106.344   1
  -4  16  10 121.905 41.6783   1
   4 -16  -9 238.409 54.3968   1
   4 -16  -9 163.059 18.1354   1
  -4 -16   9 149.469 60.3612   1
  -4  16   9 129.835 35.1551   1
   4 -16  -8 169.864 87.9972   1
  -4 -16   8 165.689 56.2958   1
   4 -16  -7  71.927 46.8371   1
   4 -16  -7 34.5879 9.91773   1
  -4 -16   7 72.2017 49.2616   1
   4 -16  -6  160.58 49.2231   1
  -4  16   6 158.318 52.2183   1
  -4 -16   6 106.562 50.5968   1
  -4 -16   6 210.601 51.4484   1
   4 -16  -5 109.135 83.4882   1
  -4  16   5 164.647 51.7092   1
  -4 -16   5 132.152 48.7191   1
  -4 -16   5 222.534 85.1914   1
  -4  16   4  -42.63 48.3663   1
  -4 -16   4 309.205 76.6439   1
  -4  16   3 1554.92 82.4676   1
  -4  16   2 3082.04 114.631   1
  -4  16   0 60.2313  49.198   1
  -4 -16   0 169.579 87.1136   1
  -4  16  -1 18.6127 47.8204   1
  -4 -16  -1-15.6993 78.8946   1
  -4  16  -2 62.7471 48.3272   1
  -4 -16  -2 7.99305 50.2346   1
  -4 -16  -3 99.6648 54.2305   1
  -4  16  -4 8.50369  51.051   1
  -4 -16  -4 41.9784 53.7139   1
   4  16   5 498.011 65.4125   1
  -4  16  -5 571.887 115.833   1
  -4 -16  -5 673.779 74.2995   1
   4  16   6  340.74 108.215   1
  -4  16  -6 340.386 69.8184   1
  -4 -16  -6 512.483 74.0111   1
   4 -17  -9 285.734 61.3965   1
  -4 -17   9 335.269 112.329   1
   4 -17  -8 1492.07 134.393   1
  -4 -17   8 1372.95  88.998   1
   4 -17  -7 76.9767 50.2363   1
  -4 -17   7 23.4925 50.8442   1
   4 -17  -6 22.5042 45.2162   1
  -4  17   6 46.1408 49.2807   1
  -4 -17   6 58.9936 46.1783   1
  -4 -17   6-68.2069 47.0297   1
   4 -17  -5   20.63 77.3829   1
  -4  17   5-42.4056 47.7887   1
  -4 -17   5 19.2352 43.8912   1
  -4 -17   5-20.4242 45.6904   1
  -4  17   4 287.864 54.9324   1
  -4 -17   4  175.14 86.9543   1
  -4 -17   4 282.696 90.7707   1
  -4  17   3 103.407   51.72   1
  -4  17   2 5681.54 172.281   1
  -4  17   0 184.844 54.3168   1
  -4  17  -1 36.3928 49.2481   1
  -4 -17  -1 15.3413 83.1709   1
  -4 -17  -2 113.239 53.8012   1
  -4  17  -3 38.3762 51.9248   1
  -4 -17  -3 72.3523  53.774   1
  -4  17  -4  531.96  69.154   1
  -4 -17  -4 666.476 74.3984   1
   4  17   5 1292.08 87.0111   1
  -4  17  -5 1245.06 88.3842   1
  -4 -17  -5 1488.64 96.2283   1
   4 -18  -9 381.898 63.9871   1
  -4 -18   9 434.129 117.156   1
   4 -18  -8 1378.14 136.031   1
  -4 -18   8 1213.59 141.161   1
   4 -18  -7 860.673 73.8598   1
  -4 -18   7 828.269 121.104   1
   4 -18  -6 166.877 53.3806   1
  -4  18   6 149.894 55.5587   1
  -4 -18   6 149.695 89.2663   1
  -4 -18   6 141.745 55.0432   1
   4 -18  -5-75.7649 82.2504   1
  -4  18   5 115.337 49.5646   1
  -4 -18   5-98.0876 78.8687   1
  -4 -18   5 70.6136 49.0811   1
  -4  18   4 84.8049  50.502   1
  -4 -18   4-14.3807  78.664   1
  -4 -18   4 38.6218 48.6263   1
  -4  18   3 74.5575 54.1827   1
  -4 -18   3 169.105 82.8949   1
  -4  18   2  450.72 64.4749   1
  -4 -18   2 451.089 59.0078   1
  -4  18   1 508.864 60.7221   1
  -4 -18   1 443.897 57.1748   1
  -4  18   0-21.4958 48.6822   1
  -4 -18   0  3.6982 47.7648   1
  -4 -18  -1 183.217 56.6006   1
  -4  18  -2-20.2409 47.8961   1
  -4 -18  -2 15.8064 51.1964   1
  -4  18  -3 146.053 56.2624   1
  -4 -18  -3 178.396  59.166   1
  -4  18  -4 48.8708 88.0852   1
  -4 -18  -4-4.16523 56.8532   1
   4  18   5 83.1954 53.7705   1
  -4  18  -5 2.18116 54.2681   1
  -4 -18  -5-55.0778  62.599   1
   4 -19  -9-25.1969 52.5186   1
  -4 -19   9 59.5579 96.1994   1
   4 -19  -8-69.7487  54.271   1
  -4 -19   8-154.029 99.4256   1
   4 -19  -7 38.8834 53.7549   1
  -4 -19   7 40.4584 92.5395   1
  -4 -19   7 81.2456 55.1257   1
   4 -19  -6 37.6662 49.2239   1
  -4  19   6 31.5021 53.0508   1
  -4 -19   6 40.9466 84.8007   1
  -4 -19   6 52.5029 88.8635   1
   4 -19  -5 39.0122 84.7171   1
  -4  19   5 71.0136 52.1161   1
  -4 -19   5  4.6805 82.8519   1
  -4 -19   5 93.5005 50.8844   1
  -4  19   4 238.273 57.2507   1
  -4 -19   4 175.835 52.0311   1
  -4 -19   4 222.126 55.1862   1
  -4  19   3 208.794 56.0126   1
  -4 -19   3 64.5389 50.4765   1
  -4 -19   3 215.862  53.471   1
  -4  19   2 694.627 68.9448   1
  -4 -19   2 694.859 63.5844   1
  -4 -19   2 662.637 68.9383   1
  -4  19   1 51.5266 83.9516   1
  -4 -19   1 16.7439 45.9424   1
  -4 -19   1 55.5081 51.1716   1
  -4 -19   0 549.936 66.8332   1
  -4  19  -1 178.852  54.547   1
  -4 -19  -1  73.814 56.4345   1
  -4  19  -2 131.539 57.8145   1
  -4 -19  -2 264.331 61.8298   1
  -4 -19  -3-5.79753 54.0183   1
  -4  19  -4 261.283 61.5635   1
  -4 -19  -4  204.92 70.1078   1
  -4  19  -5 548.228 120.169   1
  -4 -19  -5 623.097 136.929   1
   4 -20  -8 856.113 76.3937   1
  -4 -20   8 759.072 132.354   1
   4 -20  -7 279.965 98.1592   1
  -4 -20   7 195.204 100.593   1
  -4 -20   7 147.392 60.8276   1
   4 -20  -6 88.7988 51.7594   1
  -4  20   6 42.5596 55.6796   1
  -4 -20   6 46.3208 89.0735   1
  -4 -20   6-22.8483 91.5246   1
   4 -20  -5 45.6934 52.1149   1
  -4  20   5 87.0223 53.6341   1
  -4 -20   5 79.2604   83.73   1
  -4 -20   5  121.20 54.2766   1
  -4  20   4 54.7314 50.9857   1
  -4 -20   4 43.1721 46.9906   1
  -4 -20   4-25.5319  49.162   1
  -4  20   3 82.2106 87.2444   1
  -4 -20   3 11.6821 45.6396   1
  -4 -20   3 35.6381 50.2224   1
  -4  20   2 67.1813 88.6499   1
  -4 -20   2 6.03097 48.3093   1
  -4 -20   2 79.8932 51.3691   1
  -4  20   1 102.589 93.4576   1
  -4 -20   1  85.762 49.1237   1
  -4 -20   1 112.864 55.7624   1
  -4  20   0 137.997 55.0252   1
  -4 -20   0 138.295 56.3558   1
  -4  20  -1 20.1303 51.0836   1
  -4 -20  -1 43.6802 53.3551   1
  -4 -20  -2 329.314  66.082   1
  -4 -20  -3-51.5378  59.742   1
  -4  20  -4 29.1226  53.399   1
  -4 -20  -4 23.8548 61.2962   1
   4 -21  -8 248.354 64.7459   1
   4 -21  -7 244.847 101.629   1
  -4 -21   7 193.879 103.812   1
  -4 -21   7 190.174 61.5999   1
   4 -21  -6 13.9869 53.5796   1
  -4  21   6 35.8779 56.1224   1
  -4 -21   6 58.1669  89.051   1
  -4 -21   6  16.462 54.4866   1
   4 -21  -5 55.5878 54.1365   1
  -4  21   5 192.963 93.4125   1
  -4 -21   5 47.8541 51.5134   1
  -4 -21   5 49.8935 92.4647   1
  -4  21   4 88.9778 89.8282   1
  -4 -21   4 22.0798 49.0632   1
  -4 -21   4 15.2357 52.2162   1
  -4  21   3 68.7211 88.9661   1
  -4 -21   3 57.6284 47.6696   1
  -4 -21   3 11.4303 51.5431   1
  -4  21   2 22.2205  53.696   1
  -4 -21   2 90.8732 47.7728   1
  -4 -21   2-15.8318 52.5496   1
  -4  21   1-6.31835 53.2008   1
  -4 -21   1 48.5917  47.658   1
  -4 -21   1 61.1335 53.8723   1
  -4  21   0 12.8222 51.7072   1
  -4 -21   0  52.078 55.3163   1
  -4  21  -1 254.571 60.1373   1
  -4 -21  -1 191.165 63.6151   1
  -4 -21  -2 3.37976 55.5885   1
  -4  21  -3-47.2194 53.9392   1
  -4 -21  -3-19.5262 60.1506   1
  -4  21  -4-25.1229 88.6762   1
  -4 -21  -4  38.823 61.8864   1
   4 -22  -7  108.72 97.9446   1
  -4 -22   7 125.792 100.304   1
  -4 -22   7 84.7398 101.682   1
   4 -22  -6 75.0029 56.4438   1
  -4 -22   6 66.1523 95.1792   1
  -4 -22   6 109.795  58.668   1
   4 -22  -5 62.9874 56.1936   1
  -4  22   5 28.0247 98.5415   1
  -4 -22   5 110.816 52.6084   1
  -4 -22   5 50.1129 56.1341   1
  -4  22   4 26.9832 89.7104   1
  -4 -22   4 5.98124 49.3972   1
  -4 -22   4 83.6299  88.228   1
  -4  22   3 125.973 54.5034   1
  -4 -22   3 45.1844 49.5048   1
  -4 -22   3 4.05257 53.6154   1
  -4  22   2 99.0451  56.021   1
  -4 -22   2 8.52876 50.7612   1
  -4 -22   2 102.128 55.1197   1
  -4  22   1 68.1862 52.2767   1
  -4 -22   1-24.8609 48.5618   1
  -4 -22   1 12.5269 53.7521   1
  -4  22   0 34.7946 50.5891   1
  -4 -22   0-54.0773 53.7103   1
  -4 -22  -1-35.9883 56.8858   1
  -4  22  -2 27.0092 54.8049   1
  -4 -22  -2 56.8435 59.7983   1
  -4  22  -3 45.5366 56.4669   1
  -4 -22  -3 93.8269 64.2599   1
   4 -23  -6-140.761 90.7422   1
  -4 -23   6 -12.509 89.1078   1
  -4 -23   6  63.198  54.915   1
   4 -23  -5 221.566 60.5526   1
  -4  23   5 93.8771 107.899   1
  -4 -23   5 64.8352 57.6105   1
  -4 -23   5 214.463 60.2322   1
  -4  23   4 51.2234 54.8456   1
  -4 -23   4 21.2085 50.8787   1
  -4  23   3-64.2769 55.8417   1
  -4 -23   3 97.0564 49.7677   1
  -4  23   2 64.5396 54.6515   1
  -4 -23   2 19.1145 50.3902   1
  -4 -23   2-21.9786 53.9912   1
  -4  23   1 86.4358 54.9025   1
  -4 -23   1 30.5667 58.3041   1
  -4  23   0 77.6385 91.8774   1
  -4 -23   0 -1.3331 58.5338   1
  -4  23  -1 -111.09 57.3321   1
  -4 -23  -1-94.1865 61.6801   1
  -4  23  -2 20.7552 54.0963   1
  -4 -23  -2 4.48727 59.5085   1
   4 -24  -5 7.82624 56.4475   1
  -4  24   5-80.4249 59.3053   1
  -4 -24   5  22.176 51.5753   1
  -4 -24   5-33.6694 55.9711   1
  -4  24   4-19.5489 56.7568   1
  -4 -24   4 72.0759 53.6784   1
  -4  24   3 7.65892 53.9841   1
  -4 -24   3-7.59696 49.5563   1
  -4  24   2 49.0086 57.6569   1
  -4  24   1 335.143 113.832   1
  -4 -24   1 398.413 70.1179   1
  -4  24   0 184.375 63.7803   1
  -4 -24   0 226.423 67.3577   1
  -4  24  -1 260.487 62.8921   1
  -4 -24  -1 234.175 68.6559   1
  -4 -25   4 53.3041 56.3454   1
  -4  25   3 10.1667 56.7048   1
  -4 -25   3 12.6154 52.1271   1
  -4  25   2 7.81638 92.9581   1
  -4  25   1-10.8273 55.5821   1
  -4  25   0-16.4381 55.5441   1
   5   0 -10 37.0756 37.6747   1
  -5   0  10-11.7758 36.2086   1
   5   0  -9 47.2264 22.5733   1
  -5   0   9-22.2195 32.7899   1
  -5   0   8 20.4381 49.8701   1
  -5   0   7 24.7882 43.5799   1
  -5   0   6  2.9194 35.7364   1
  -5   0   6 -0.7922 39.0803   1
  -5   0   6  28.779 21.7126   1
  -5   0   5-8.47417 21.6681   1
  -5   0   5 2.12452 21.6564   1
  -5   0   5-30.1068 21.1423   1
  -5   0   4-34.7014  37.157   1
  -5   0   4 0.39132 19.7268   1
  -5   0   4-15.4763 32.1816   1
  -5   0   3 121.715  24.531   1
  -5   0   3  99.164 35.1371   1
  -5   0   3 31.4269  21.395   1
  -5   0   2 7.04183 40.8257   1
  -5   0   2-7.44757 31.8312   1
  -5   0   2-15.5278 32.5536   1
  -5   0   1 35.3928 41.8436   1
  -5   0   1-9.67632 18.5098   1
  -5   0   1-21.0261 20.0631   1
  -5   0   0 30.1761 28.6194   1
  -5   0   0 66.7245 31.8004   1
  -5   0   0-36.3819 36.6008   1
  -5   0  -1 294.753  38.294   1
  -5   0  -1 220.401 27.9157   1
  -5   0  -2 20.2303 55.5044   1
  -5   0  -2-6.16217 40.1126   1
  -5   0  -3 205.298 41.6104   1
  -5   0  -3 174.384  29.994   1
  -5   0  -4-22.1842 27.6242   1
   5   0   5 24.2321  26.101   1
  -5   0  -5 15.2286 29.7054   1
   5  -1 -10-32.9857 40.9194   1
   5   1 -10-10.6859 35.3866   1
  -5   1  10  120.10 58.0485   1
  -5  -1  10  71.579 61.4923   1
   5  -1  -9-8.92198 24.1094   1
  -5  -1   9 29.3229 33.1702   1
  -5   1   9 29.1595 51.6621   1
  -5  -1   8-26.9875 30.6377   1
  -5   1   8 11.6855 27.0382   1
  -5  -1   7-3.03049 26.7279   1
  -5   1   7 19.6203 24.3296   1
  -5   1   6 39.3036 41.9532   1
  -5  -1   6 73.6394 21.5604   1
  -5  -1   6 94.3793 26.4528   1
  -5   1   6 73.9034  23.939   1
  -5   1   6 114.331 22.2222   1
  -5  -1   6 88.4501 24.9204   1
  -5   1   5-17.9925 22.7706   1
  -5  -1   5 1.16079 19.9339   1
  -5  -1   5  26.141 22.1364   1
  -5   1   5 22.2166 33.5971   1
  -5   1   5 19.4761 19.4106   1
  -5  -1   5-14.4544 21.7482   1
  -5   1   4 6.97327 40.7259   1
  -5  -1   4 -2.0229 35.1725   1
  -5   1   4 7.54956 31.5775   1
  -5  -1   4-1.31041 35.1833   1
  -5   1   4 36.9035 30.5944   1
  -5  -1   4 46.5503 35.2904   1
  -5   1   3 3.92591 25.0987   1
  -5  -1   3 34.9549 21.8321   1
  -5  -1   3 15.1591 20.2956   1
  -5   1   3 31.6283 18.9695   1
  -5   1   3 33.7793 18.4207   1
  -5  -1   3 17.2716 22.0037   1
  -5   1   2 43.5551 26.7263   1
  -5  -1   2 18.7886 40.0036   1
  -5  -1   2  37.534 20.1723   1
  -5   1   2 51.3572 30.1421   1
  -5   1   2  27.095 19.0434   1
  -5  -1   2 33.5951 37.2695   1
  -5   1   1-48.2247 46.8295   1
  -5  -1   1  10.864  39.992   1
  -5   1   1 24.5911 28.6946   1
  -5  -1   1-19.5925 31.8915   1
  -5   1   1 20.2473 31.5303   1
  -5  -1   1 23.8051 21.5168   1
  -5   1   0 101.436 51.9647   1
  -5  -1   0 18.7938 26.2326   1
  -5  -1   0 4.36158 19.5281   1
  -5   1   0  18.446 17.9537   1
  -5   1   0-4.03361 20.3871   1
  -5  -1   0 15.2093 39.6866   1
  -5   1  -1 587.407 73.6825   1
  -5  -1  -1 564.363  41.556   1
  -5   1  -1 490.842 46.9236   1
  -5  -1  -1 547.575 35.1117   1
  -5   1  -2 198.416 64.2803   1
  -5  -1  -2 106.782 35.9907   1
  -5   1  -2 98.4926 25.5299   1
  -5  -1  -2 128.228 27.7007   1
  -5   1  -3-38.8159 37.4148   1
  -5   1  -3 10.5659  39.914   1
  -5  -1  -3-29.3489 46.3081   1
  -5   1  -4 78.3457 45.1895   1
  -5  -1  -4 74.8937 51.9403   1
   5  -1   5-9.11846 24.2348   1
   5   1   5-0.56641 27.1275   1
  -5   1  -5 30.1325 44.6969   1
  -5  -1  -5 69.2775 51.3116   1
   5  -2 -10 6.72914 25.8352   1
   5   2 -10 7.17864 19.9712   1
  -5  -2  10-2.23365 63.4899   1
  -5   2  10 34.9285 33.9365   1
   5  -2  -9 3.07301 25.7566   1
  -5  -2   9-12.6117 59.3565   1
  -5   2   9 36.3626 30.2975   1
  -5  -2   8-12.1923 54.0843   1
  -5   2   8 22.5309  26.132   1
  -5  -2   7 70.5805 49.4775   1
[truncated: 522,571 more chars]
