# Supplementary material for: Crystal structures of 1-hy­droxy-4-prop­yloxy-9,10-anthra­quinone and its acetyl derivative
Source: Acta Crystallogr E Crystallogr Commun. 2017 Nov 10;73(Pt 12):1845–9. doi: 10.1107/S2056989017015973 (PMC5730237; doi:10.1107/S2056989017015973)
Supplement: Supplementary file 2 [file e-73-01845-Isup2.hkl]

data_I                                                                          
_shelx_title ' SIR2004 run in space group P 21/n'                               
_shelx_refln_list_code          4                                               
_shelx_F_calc_maximum      224.71                                               
_exptl_crystal_F_000       592.00                                               
_reflns_d_resolution_high  0.7703                                               
                                                                                
loop_                                                                           
 _space_group_symop_operation_xyz                                               
 'x, y, z'                                                                      
 '-x+1/2, y+1/2, -z+1/2'                                                        
 '-x, -y, -z'                                                                   
 'x-1/2, -y-1/2, z-1/2'                                                         
                                                                                
_cell_length_a     4.7354                                                       
_cell_length_b    25.9882                                                       
_cell_length_c    11.0671                                                       
_cell_angle_alpha  90.000                                                       
_cell_angle_beta  102.268                                                       
_cell_angle_gamma  90.000                                                       
                                                                                
_shelx_F_squared_multiplier     1.000                                           
                                                                                
loop_                                                                           
 _refln_index_h                                                                 
 _refln_index_k                                                                 
 _refln_index_l                                                                 
 _refln_F_squared_calc                                                          
 _refln_F_squared_meas                                                          
 _refln_F_squared_sigma                                                         
 _refln_observed_status                                                         
   2   0   0        178.99        184.75         8.73 o                         
   4   0   0         25.93         28.15         3.26 o                         
   6   0   0          2.50          4.03         4.14 o                         
   1   1   0       1356.37       1297.64        10.77 o                         
   2   1   0        236.94        235.09         4.22 o                         
   3   1   0        157.82        162.62         3.89 o                         
   4   1   0         11.60         12.09         2.64 o                         
   5   1   0          4.96          2.99         1.69 o                         
   1   2   0          0.44          3.60         1.49 o                         
   2   2   0         62.12         62.52         3.51 o                         
   3   2   0         27.05         30.47         3.34 o                         
   4   2   0          0.21          0.11         2.49 o                         
   5   2   0        199.50        197.39         5.79 o                         
   1   3   0        556.12        528.50         6.55 o                         
   2   3   0       1523.27       1525.85        17.58 o                         
   3   3   0          0.00          4.13         2.64 o                         
   4   3   0          8.06          6.43         2.35 o                         
   5   3   0         11.60          7.69         1.89 o                         
   0   4   0       1679.18       1525.54        13.19 o                         
   1   4   0       1239.07       1229.72        14.28 o                         
   2   4   0        210.58        222.13         4.46 o                         
   3   4   0        203.54        217.74         4.51 o                         
   4   4   0        597.57        614.23         7.01 o                         
   5   4   0          2.41          1.16         1.49 o                         
   1   5   0       1910.26       1820.22        18.94 o                         
   2   5   0         33.16         25.29         2.11 o                         
   3   5   0          8.12          5.90         3.10 o                         
   4   5   0        100.86        101.33         2.24 o                         
   5   5   0        107.65         97.59         5.73 o                         
   0   6   0       5400.09       4862.16        63.04 o                         
   1   6   0        563.80        552.66         7.74 o                         
   2   6   0        100.10        106.43         2.13 o                         
   3   6   0         11.43         13.71         1.80 o                         
   4   6   0        242.75        233.13         7.21 o                         
   5   6   0         26.07         22.70         2.04 o                         
   1   7   0        295.03        290.73         6.39 o                         
   2   7   0       1023.48       1061.75        14.84 o                         
   3   7   0          9.46          7.09         2.00 o                         
   4   7   0        214.05        212.12         8.55 o                         
   5   7   0         88.77        107.31         9.26 o                         
   0   8   0        144.05        153.22         3.93 o                         
   1   8   0        160.09        149.63         2.54 o                         
   2   8   0        625.59        697.76        12.70 o                         
   3   8   0         29.59         30.35         2.77 o                         
   4   8   0         44.77         53.83         6.70 o                         
   5   8   0         20.98         13.83         4.21 o                         
   1   9   0        295.20        315.45         4.86 o                         
   2   9   0        281.56        277.15         6.85 o                         
   3   9   0         37.85         36.03         5.87 o                         
   4   9   0        236.60        245.24         9.65 o                         
   5   9   0          0.99         -1.67         3.47 o                         
   0  10   0        633.16        622.29         8.19 o                         
   1  10   0        304.00        283.16         3.32 o                         
   2  10   0        830.60        947.78        14.19 o                         
   3  10   0        158.24        161.89         8.02 o                         
   4  10   0         33.99         39.03         9.19 o                         
   5  10   0          2.43          0.52         3.51 o                         
   1  11   0       5230.27       5438.80        49.39 o                         
   2  11   0       1521.66       1615.03        26.02 o                         
   3  11   0        119.86        123.55        10.58 o                         
   4  11   0          0.03          1.76         8.27 o                         
   5  11   0          1.80          1.41         3.50 o                         
   0  12   0        419.47        421.57         6.27 o                         
   1  12   0       1154.61       1239.70         9.10 o                         
   2  12   0         10.32         11.53         7.38 o                         
   3  12   0        353.59        351.93        11.40 o                         
   4  12   0          6.12          3.14         6.27 o                         
   5  12   0         46.28         35.49         4.99 o                         
   1  13   0         17.40         20.06         1.39 o                         
   2  13   0         92.33         87.51         9.19 o                         
   3  13   0        117.70        107.86         8.18 o                         
   4  13   0          0.10          2.75         6.44 o                         
   5  13   0         13.28         12.17         7.56 o                         
   0  14   0        707.69        663.27         8.36 o                         
   1  14   0          1.13         -0.83         1.16 o                         
   2  14   0          9.72         10.05         6.66 o                         
   3  14   0        222.40        223.82        10.14 o                         
   4  14   0         17.85         21.22        14.02 o                         
   5  14   0          0.84          2.07        13.06 o                         
   1  15   0         16.41         21.87         1.45 o                         
   2  15   0          1.87          3.61         2.80 o                         
   3  15   0        631.98        642.67        20.80 o                         
   4  15   0         14.26         10.53        10.01 o                         
   5  15   0         12.76         12.63         7.85 o                         
   0  16   0         18.25         16.90         2.77 o                         
   1  16   0        102.03         98.02         1.92 o                         
   2  16   0        124.65        133.84         7.94 o                         
   3  16   0          6.95          5.20         6.47 o                         
   4  16   0         10.08         17.29         9.48 o                         
   5  16   0          3.31         15.55         8.25 o                         
   1  17   0         39.33         41.27         2.39 o                         
   2  17   0        109.90        114.01         8.36 o                         
   3  17   0        204.13        211.27         8.72 o                         
   4  17   0         21.34         32.06         9.42 o                         
   5  17   0          4.60         10.37        15.32 o                         
   0  18   0          8.91         11.19         3.13 o                         
   1  18   0        389.69        375.46         4.64 o                         
   2  18   0         10.78          9.87         2.96 o                         
   3  18   0          2.62          1.34         2.76 o                         
   4  18   0          2.28         -1.52         5.91 o                         
   5  18   0          1.42          6.40         9.26 o                         
   1  19   0        843.13        813.69         7.45 o                         
   2  19   0          0.00          0.70         1.63 o                         
   3  19   0         93.81        111.41         9.20 o                         
   4  19   0         76.67         95.40        11.59 o                         
   0  20   0          1.37          4.33         2.57 o                         
   1  20   0        382.17        373.46         4.41 o                         
   2  20   0          1.22          0.79         0.88 o                         
   3  20   0         12.14          9.71         3.90 o                         
   4  20   0         19.34         23.96         6.83 o                         
   1  21   0        412.48        405.14         4.75 o                         
   2  21   0         90.75         96.65         7.48 o                         
   3  21   0          2.72         -0.20         4.78 o                         
   4  21   0          0.24          5.51         6.55 o                         
   0  22   0         17.51         14.91         8.28 o                         
   1  22   0       1403.16       1454.22        20.05 o                         
   2  22   0          5.89          6.14         1.71 o                         
   3  22   0          3.71          4.70         2.22 o                         
   4  22   0          2.29         -1.44         7.71 o                         
   1  23   0        442.91        390.92         4.67 o                         
   2  23   0         12.28          6.71         1.08 o                         
   3  23   0          6.66          7.92         7.72 o                         
   4  23   0          3.91          5.10         8.56 o                         
   0  24   0          0.68         -1.44         2.62 o                         
   1  24   0          3.15          3.27         2.36 o                         
   2  24   0         95.20         98.48         6.37 o                         
   3  24   0          0.01         -0.40         7.43 o                         
   4  24   0         26.61         35.74         8.03 o                         
   1  25   0         67.10         56.82         2.67 o                         
   2  25   0         38.39         42.11        11.45 o                         
   3  25   0          0.91          3.84         7.54 o                         
   4  25   0          2.58         -2.85         9.64 o                         
   0  26   0         53.81         56.27         4.00 o                         
   1  26   0         26.71         21.09         2.92 o                         
   2  26   0         15.28          8.36         2.28 o                         
   3  26   0         21.37         20.40         8.09 o                         
   1  27   0          0.00          0.26         1.63 o                         
   2  27   0         17.57         14.14        13.35 o                         
   3  27   0         11.17         12.34         6.21 o                         
   0  28   0         36.12         36.06         6.21 o                         
   1  28   0          5.13          4.25         1.56 o                         
   2  28   0          3.25          3.08         4.71 o                         
   3  28   0          0.79         -3.62         4.90 o                         
   1  29   0         11.01         11.64         1.92 o                         
   2  29   0          0.15         -0.52         3.81 o                         
   3  29   0         19.62         40.24         6.60 o                         
   0  30   0        174.16        209.85         9.26 o                         
   1  30   0          7.74          5.38         1.96 o                         
   2  30   0          6.30         10.49         5.15 o                         
   1  31   0          0.96         -0.94         2.31 o                         
   2  31   0          0.00          5.10        10.01 o                         
   0  32   0          1.30         -0.30         8.94 o                         
   1  32   0          1.50         -0.57         2.00 o                         
   1  33   0          0.54          4.01         2.16 o                         
  -5   0   1          0.46         -0.98         2.47 o                         
  -3   0   1        309.52        320.26         4.25 o                         
  -1   0   1        341.41        277.73         3.75 o                         
   1   0   1        697.29        709.69         8.78 o                         
   3   0   1         31.98         34.13         2.96 o                         
   5   0   1         44.20         43.59         6.45 o                         
  -6   1   1         20.41         21.77         2.77 o                         
  -5   1   1          1.22          1.12         2.16 o                         
  -4   1   1         16.32         17.53         2.04 o                         
  -3   1   1         25.90         21.80         2.26 o                         
  -2   1   1        417.89        406.91         4.74 o                         
  -1   1   1       1788.93       1791.43        10.81 o                         
   1   1   1        544.61        527.80         5.44 o                         
   2   1   1        373.24        382.91         4.79 o                         
   3   1   1         25.80         20.23         3.13 o                         
   4   1   1          1.44         -0.73         4.48 o                         
   5   1   1         94.91         94.54         3.85 o                         
  -6   2   1          1.85          3.09         3.86 o                         
  -5   2   1         11.51         11.77         2.49 o                         
  -4   2   1         43.16         41.71         1.89 o                         
  -3   2   1        266.79        274.81         4.04 o                         
  -2   2   1        395.86        380.12         3.83 o                         
  -1   2   1        564.97        507.76         4.30 o                         
   1   2   1       1463.59       1332.07        13.97 o                         
   2   2   1        512.57        534.77         6.35 o                         
   3   2   1          2.56          3.12         2.62 o                         
   4   2   1          6.75          5.16         2.69 o                         
   5   2   1         12.62         14.11         2.71 o                         
  -6   3   1          2.38          4.32         2.84 o                         
  -5   3   1         50.81         46.83         2.00 o                         
  -4   3   1         10.52          9.48         1.62 o                         
  -3   3   1         27.28         29.67         2.10 o                         
  -2   3   1         90.80         84.98         1.71 o                         
  -1   3   1        915.10        838.58         9.54 o                         
   0   3   1       1973.53       1881.38        14.50 o                         
   1   3   1       1640.03       1590.68        14.84 o                         
   2   3   1       2510.42       2606.70        25.10 o                         
   3   3   1         14.92         20.38         2.39 o                         
   4   3   1         80.75         76.99         4.45 o                         
   5   3   1          1.43         -1.83         1.83 o                         
  -6   4   1          0.63         -0.08         2.44 o                         
  -5   4   1         75.25         69.90         3.31 o                         
  -4   4   1        105.61        103.68         2.53 o                         
  -3   4   1       1024.92       1062.05         8.76 o                         
  -2   4   1         64.68         61.66         2.23 o                         
  -1   4   1        529.65        505.79        10.08 o                         
   0   4   1       1497.90       1341.70        10.20 o                         
   1   4   1       1351.70       1190.29        11.08 o                         
   2   4   1       2345.46       2507.92        23.06 o                         
   3   4   1        251.60        247.17         4.57 o                         
   4   4   1        590.13        577.22        15.22 o                         
   5   4   1        244.49        237.19         7.99 o                         
  -6   5   1         11.28         12.19         2.77 o                         
  -5   5   1         32.54         28.69         1.68 o                         
  -4   5   1         24.57         21.06         2.50 o                         
  -3   5   1        776.26        792.82         6.95 o                         
  -2   5   1        191.11        181.32         2.42 o                         
  -1   5   1       2068.91       1940.37        28.51 o                         
   0   5   1         18.76         19.02         1.80 o                         
   1   5   1       1341.73       1295.74        14.92 o                         
   2   5   1        153.49        160.89         3.59 o                         
   3   5   1         37.47         33.55         3.10 o                         
   4   5   1        685.36        680.91        22.94 o                         
   5   5   1         38.66         33.55         2.52 o                         
  -5   6   1        426.54        433.57         8.54 o                         
  -4   6   1         15.60         12.25         1.96 o                         
  -3   6   1         59.11         62.47         2.03 o                         
  -2   6   1          0.03          0.52         0.89 o                         
  -1   6   1        103.07        101.06         2.84 o                         
   0   6   1       1752.12       1636.20        11.85 o                         
   1   6   1        728.70        651.60         7.88 o                         
   2   6   1       1177.89       1272.90        13.85 o                         
   3   6   1         21.83         27.38         5.00 o                         
   4   6   1         98.41         88.05         4.40 o                         
   5   6   1          4.43          6.54         2.56 o                         
  -5   7   1        181.13        168.06        15.03 o                         
  -4   7   1         24.87         23.55         1.70 o                         
  -3   7   1         75.49         73.50         1.57 o                         
  -2   7   1          1.48         12.91         3.00 o                         
  -1   7   1         88.93         84.21         2.25 o                         
   0   7   1          2.54          0.87         2.01 o                         
   1   7   1         25.75         25.13         1.87 o                         
   2   7   1         91.25         86.63         1.75 o                         
   3   7   1        168.04        168.24         4.49 o                         
   4   7   1       1273.64       1326.98        24.68 o                         
   5   7   1         12.11         11.95         4.18 o                         
  -5   8   1         18.32         24.79        10.56 o                         
  -4   8   1          1.70          1.79         1.22 o                         
  -3   8   1          2.79          2.13         1.05 o                         
  -2   8   1        521.92        554.54        11.82 o                         
  -1   8   1        284.08        305.37         6.00 o                         
   0   8   1        337.96        323.54         3.60 o                         
   1   8   1          2.79          0.87         1.52 o                         
   2   8   1         16.25         19.56         1.26 o                         
   3   8   1          0.92          0.77         1.99 o                         
   4   8   1        365.13        363.88         9.61 o                         
   5   8   1         11.04          5.30         2.82 o                         
  -5   9   1          2.94         -1.46         4.91 o                         
  -4   9   1         18.10         16.66         3.33 o                         
  -3   9   1         53.99         66.09         5.38 o                         
  -2   9   1         98.81        110.35         4.15 o                         
  -1   9   1       1020.64       1014.80        11.53 o                         
   0   9   1         31.50         27.13         1.90 o                         
   1   9   1        260.48        302.77         4.22 o                         
   2   9   1        543.10        531.84         8.68 o                         
   3   9   1        118.85        124.58         7.59 o                         
   4   9   1          6.64          3.28         1.01 o                         
   5   9   1          3.20          8.85         5.05 o                         
  -5  10   1          8.01         10.21         4.58 o                         
  -4  10   1         51.99         55.83         4.45 o                         
  -3  10   1         50.74         52.52         6.32 o                         
  -2  10   1       1088.40       1180.20        14.98 o                         
  -1  10   1        802.87        825.39         9.12 o                         
   0  10   1       1083.08       1070.41         9.17 o                         
   1  10   1        121.11        112.71         3.10 o                         
   2  10   1        560.87        625.72        10.74 o                         
   3  10   1        241.35        255.51         7.96 o                         
   4  10   1          7.79          2.34        11.64 o                         
   5  10   1          1.92          7.78         5.25 o                         
  -4  11   1         73.94         92.17         8.77 o                         
  -3  11   1         75.55         82.98         6.88 o                         
  -2  11   1        367.76        408.76         8.86 o                         
  -1  11   1       1692.67       1711.54        14.34 o                         
   0  11   1         24.17         19.78         1.93 o                         
   1  11   1       1941.39       2049.09        27.69 o                         
   2  11   1         83.86        101.87         4.44 o                         
   3  11   1         77.18         77.64         6.02 o                         
   4  11   1          4.01          8.70         8.11 o                         
   5  11   1          3.99         10.36         7.38 o                         
  -5  12   1          9.40          6.66         2.11 o                         
  -4  12   1        116.14        130.48         7.17 o                         
  -3  12   1         14.15         11.18         5.85 o                         
  -2  12   1        533.28        535.89        10.26 o                         
  -1  12   1       1772.08       1888.26        15.92 o                         
   0  12   1        126.02        121.19         2.87 o                         
   1  12   1        538.13        549.34         5.52 o                         
   2  12   1         29.42         34.18         4.46 o                         
   3  12   1         85.62         77.85         7.46 o                         
   4  12   1         45.31         53.48         8.63 o                         
   5  12   1         15.80          8.47         7.80 o                         
  -5  13   1          0.07         -5.74         6.62 o                         
  -4  13   1        215.16        247.00         8.95 o                         
  -3  13   1        218.32        232.91         7.99 o                         
  -2  13   1        102.68        105.72         5.13 o                         
  -1  13   1        268.17        267.21         4.26 o                         
   0  13   1        172.32        176.04         2.55 o                         
   1  13   1        310.50        334.83         3.57 o                         
   2  13   1          1.78          5.96         5.43 o                         
   3  13   1        193.89        193.37         8.10 o                         
   4  13   1          2.36          6.88         6.60 o                         
   5  13   1          1.20         -5.84         5.84 o                         
  -4  14   1        225.54        247.11        11.16 o                         
  -3  14   1         44.98         50.75         7.11 o                         
  -2  14   1         51.55         47.26         2.25 o                         
  -1  14   1        116.09        126.93         2.24 o                         
   0  14   1         66.67         84.53         2.24 o                         
   1  14   1        114.38        113.78         1.91 o                         
   2  14   1        160.15        158.19         8.07 o                         
   3  14   1       1077.85       1132.98        26.67 o                         
   4  14   1         25.28         18.23        14.05 o                         
   5  14   1          0.97          4.79         7.39 o                         
  -5  15   1          2.03         12.81         8.83 o                         
  -3  15   1        103.72        106.77         8.22 o                         
  -2  15   1        161.76        165.41         7.08 o                         
  -1  15   1        162.71        164.11         3.21 o                         
   0  15   1         59.99         59.00         2.66 o                         
   1  15   1          2.25          5.71         1.74 o                         
   2  15   1          0.74          1.15         4.40 o                         
   3  15   1        982.77       1108.99        23.97 o                         
   4  15   1         86.46         87.33         9.07 o                         
   5  15   1          3.79         12.51        13.68 o                         
  -5  16   1          0.00         10.17        13.59 o                         
  -3  16   1         52.56         40.99         7.24 o                         
  -2  16   1         99.45        116.80         8.35 o                         
  -1  16   1        247.54        241.81         3.54 o                         
   0  16   1         18.36         16.71         2.13 o                         
   1  16   1         84.01         87.92         2.23 o                         
   2  16   1        113.63        114.13         6.26 o                         
   3  16   1        900.93        940.26        19.26 o                         
   4  16   1          0.20          0.98         7.09 o                         
   5  16   1         21.23         13.70        15.66 o                         
  -5  17   1          3.97          3.70         6.36 o                         
  -3  17   1         21.03         26.08         7.00 o                         
  -2  17   1         87.94         89.71         5.40 o                         
  -1  17   1         58.36         66.11         2.70 o                         
   0  17   1         45.81         42.85         2.49 o                         
   1  17   1         70.19         64.50         2.75 o                         
   2  17   1         12.66         16.01         4.48 o                         
   3  17   1        311.50        313.59        14.66 o                         
   4  17   1          3.53          4.95         7.35 o                         
   5  17   1          0.03          0.46        15.07 o                         
  -5  18   1          0.85         10.47         6.69 o                         
  -4  18   1         90.32         82.68         7.22 o                         
  -2  18   1         21.31         15.20         1.60 o                         
  -1  18   1        181.04        161.85         2.94 o                         
   0  18   1          0.83          4.98         1.75 o                         
   1  18   1         49.36         43.16         2.16 o                         
   2  18   1         25.39         20.73         1.73 o                         
   3  18   1        505.57        506.04        21.36 o                         
   4  18   1         28.65         31.78         9.82 o                         
  -5  19   1          3.39         14.83         8.53 o                         
  -4  19   1          0.88          6.72         5.49 o                         
  -3  19   1         12.46         11.61         8.28 o                         
  -2  19   1        116.79        125.01         6.07 o                         
  -1  19   1        728.58        685.50         6.74 o                         
   0  19   1         63.37         62.48         2.12 o                         
   1  19   1        505.43        459.23         5.30 o                         
   2  19   1          4.19          3.20         1.35 o                         
   3  19   1        259.61        248.12         9.51 o                         
   4  19   1         19.64         22.47         9.11 o                         
  -4  20   1         14.15         17.24         5.95 o                         
  -3  20   1          0.74          3.71         5.54 o                         
  -2  20   1         85.99         85.03         5.07 o                         
  -1  20   1         18.00         15.79         1.86 o                         
   0  20   1        235.39        229.79         3.32 o                         
   1  20   1        340.97        315.70         4.74 o                         
   2  20   1         14.30         13.14         1.11 o                         
   3  20   1         35.00         32.89         5.63 o                         
   4  20   1          3.33          5.49         6.40 o                         
  -4  21   1          0.77          6.05         5.14 o                         
  -3  21   1          4.46          5.72         5.71 o                         
  -2  21   1        187.55        226.51         7.47 o                         
  -1  21   1        342.01        313.24         4.70 o                         
   0  21   1         31.33         32.42         2.25 o                         
   1  21   1         36.24         33.73         2.94 o                         
   2  21   1         57.26         49.10         4.44 o                         
   3  21   1          0.00         -1.45         5.44 o                         
   4  21   1         24.52         39.74         7.58 o                         
  -4  22   1          0.24          3.05         5.15 o                         
  -3  22   1         11.59         15.81         5.48 o                         
  -2  22   1          5.19          4.30         1.10 o                         
  -1  22   1        423.78        422.10         6.43 o                         
   0  22   1         20.76         26.58         2.55 o                         
   1  22   1       1312.67       1235.84        13.53 o                         
   2  22   1          0.75          2.16         1.05 o                         
   3  22   1         22.51         10.04         5.11 o                         
   4  22   1          0.33         -6.24         9.87 o                         
  -4  23   1          7.91         10.29         6.93 o                         
  -3  23   1         14.19         29.33         9.28 o                         
  -2  23   1         82.58         79.98         4.65 o                         
  -1  23   1        127.28        130.06         2.82 o                         
   0  23   1          3.31          1.48         2.61 o                         
   1  23   1          0.23         -0.13         2.24 o                         
   2  23   1          1.53          3.21         2.98 o                         
   3  23   1          3.85          2.03         2.02 o                         
   4  23   1          1.12         -7.28         7.28 o                         
  -4  24   1         44.70         66.42        10.36 o                         
  -3  24   1          6.45         17.18         5.88 o                         
  -2  24   1         69.79         60.44         4.76 o                         
  -1  24   1          6.15          2.92         1.77 o                         
   0  24   1         51.04         48.07         2.82 o                         
   1  24   1         16.18          9.91         1.82 o                         
   2  24   1         11.12          5.96         1.99 o                         
   3  24   1         10.70         15.84         6.96 o                         
   4  24   1         27.22         43.22         8.04 o                         
  -4  25   1          0.00         -1.88         9.64 o                         
  -3  25   1         11.74         22.69         8.61 o                         
  -2  25   1          1.67          1.18         1.47 o                         
  -1  25   1         39.05         41.89         2.79 o                         
   0  25   1          2.46          1.49         1.89 o                         
   1  25   1        322.01        294.51         5.64 o                         
   2  25   1         16.54         11.73         1.26 o                         
   3  25   1         32.09         43.29        16.15 o                         
  -3  26   1          0.23         -0.84         9.79 o                         
  -2  26   1         21.67         16.66         1.59 o                         
  -1  26   1          6.46          8.51         1.76 o                         
   0  26   1         76.24         75.78         3.05 o                         
   1  26   1          6.83          2.13         2.38 o                         
   2  26   1         45.45         46.73         9.24 o                         
   3  26   1         10.33         19.56         6.29 o                         
  -3  27   1          1.06         10.85         7.64 o                         
  -1  27   1          0.35          1.19         1.76 o                         
   0  27   1         62.70         58.54         3.19 o                         
   1  27   1          3.48          6.77         1.81 o                         
   2  27   1         11.92         21.88         6.85 o                         
   3  27   1          3.52          3.10         5.80 o                         
  -3  28   1          5.04         17.01         6.25 o                         
  -2  28   1         12.42         12.87         4.94 o                         
  -1  28   1          0.28          3.58         2.43 o                         
   0  28   1         32.13         32.71         3.35 o                         
   1  28   1         21.27         26.82         2.32 o                         
   2  28   1          0.11         -2.47         3.04 o                         
   3  28   1          7.62         18.36        11.15 o                         
  -3  29   1         42.29         64.76         8.20 o                         
  -2  29   1          8.58         16.50         4.19 o                         
  -1  29   1          4.63          3.43         2.67 o                         
   0  29   1         17.56         16.98         2.70 o                         
   1  29   1          4.13          7.07         1.81 o                         
   2  29   1         21.30         16.30         6.42 o                         
  -2  30   1          0.22         -0.52         4.51 o                         
  -1  30   1         42.00         40.96         2.65 o                         
   0  30   1          2.48          6.19         2.19 o                         
   1  30   1          1.10          1.90         1.68 o                         
   2  30   1          0.19          2.17         4.67 o                         
  -2  31   1          3.30          1.79         5.99 o                         
  -1  31   1          1.84          6.27         2.49 o                         
   0  31   1        167.07        207.92         6.74 o                         
   1  31   1          2.46          2.72         2.66 o                         
   2  31   1          3.25         10.24         4.96 o                         
  -1  32   1         15.66         18.88         2.73 o                         
   0  32   1         19.98         20.63         2.44 o                         
   1  32   1         10.01         12.73         2.14 o                         
  -1  33   1         15.62         19.16         2.69 o                         
   0  33   1        143.40        183.44         5.18 o                         
   1  33   1         21.90         17.21         4.74 o                         
  -6   0   2         10.15          6.13         2.67 o                         
  -4   0   2          0.57         -0.27         2.75 o                         
  -2   0   2        289.38        297.63         3.94 o                         
   0   0   2       1340.27       1311.64        16.71 o                         
   2   0   2         10.19         16.28         3.57 o                         
   4   0   2        189.88        185.90        11.32 o                         
  -6   1   2         40.83         37.17         3.71 o                         
  -5   1   2          3.00          6.17         1.82 o                         
  -4   1   2         11.41          9.74         1.60 o                         
  -3   1   2        195.46        196.04         2.66 o                         
  -2   1   2        287.41        276.45         3.32 o                         
  -1   1   2       5041.89       4610.51        36.72 o                         
   0   1   2          4.77          2.10         2.01 o                         
   1   1   2        698.96        709.35         8.00 o                         
   2   1   2         91.53         94.09         2.75 o                         
   3   1   2          1.00          4.84         3.39 o                         
   4   1   2          7.75          4.03         3.02 o                         
   5   1   2         21.11         21.12         3.04 o                         
  -6   2   2         47.96         44.16         3.03 o                         
  -5   2   2         56.28         53.62         2.25 o                         
  -4   2   2          0.27          1.27         1.75 o                         
  -3   2   2        161.90        160.94         3.47 o                         
  -2   2   2          0.77          0.87         1.45 o                         
  -1   2   2      26069.66      22359.72       337.41 o                         
   0   2   2        237.13        226.31         4.13 o                         
   1   2   2         90.37         96.65         3.42 o                         
   2   2   2        119.89        141.42         3.23 o                         
   3   2   2         18.59         19.72         3.10 o                         
   4   2   2         21.50         27.59         4.34 o                         
   5   2   2         16.97         16.48         2.99 o                         
  -6   3   2         37.27         34.95         3.62 o                         
  -5   3   2        282.06        278.99         6.33 o                         
  -4   3   2          0.19          0.52         1.45 o                         
  -3   3   2        216.42        223.52         3.07 o                         
  -2   3   2        203.96        182.68         2.55 o                         
  -1   3   2       2032.36       1934.04        15.23 o                         
   0   3   2       6048.71       5399.18        61.52 o                         
   1   3   2         92.34         99.91         4.16 o                         
   2   3   2       4249.36       4546.11        51.47 o                         
   3   3   2         48.00         46.51         2.25 o                         
   4   3   2         21.55         22.21         4.17 o                         
   5   3   2          3.64          4.87         2.50 o                         
  -6   4   2          4.23         -0.06         2.81 o                         
  -5   4   2          0.33          0.33         1.59 o                         
  -4   4   2         38.19         40.23         2.03 o                         
  -3   4   2        365.62        377.22         4.10 o                         
  -2   4   2          0.06          0.84         1.80 o                         
  -1   4   2       2141.92       2024.84        15.94 o                         
   0   4   2        924.04        902.65         8.19 o                         
   1   4   2        844.48        889.41         9.78 o                         
   2   4   2        352.37        365.35         4.46 o                         
   3   4   2          2.04          1.94         1.83 o                         
   4   4   2          0.14          1.30         2.46 o                         
   5   4   2         30.71         26.73         3.31 o                         
  -6   5   2         55.86         57.19         3.50 o                         
  -5   5   2        304.17        314.09         6.64 o                         
  -4   5   2         60.49         58.60         1.88 o                         
  -3   5   2       1522.75       1543.38        11.76 o                         
  -2   5   2         35.02         34.09         1.34 o                         
  -1   5   2        540.52        536.49         5.69 o                         
   0   5   2        152.95        151.91         4.07 o                         
   1   5   2        123.59        136.73         3.67 o                         
   2   5   2         61.87         64.42         2.82 o                         
   3   5   2         51.46         52.51         2.46 o                         
   4   5   2        119.40        120.33         4.21 o                         
   5   5   2          0.06          4.96         3.09 o                         
  -6   6   2          7.41          6.63         2.97 o                         
  -5   6   2        635.52        686.19        11.07 o                         
  -4   6   2         54.35         59.25         2.45 o                         
  -3   6   2         23.02         25.40         1.93 o                         
  -2   6   2        608.49        585.51         7.03 o                         
  -1   6   2        428.60        446.71         4.80 o                         
   0   6   2        879.36        822.49         8.41 o                         
   1   6   2        846.85        822.30         7.11 o                         
   2   6   2        369.24        373.19         4.26 o                         
   3   6   2        218.44        203.75         3.87 o                         
   4   6   2         23.26         15.71         2.62 o                         
   5   6   2          0.56         -6.02         7.78 o                         
  -5   7   2          1.39         -0.37         1.67 o                         
  -4   7   2         11.69         12.92         1.61 o                         
  -3   7   2        148.89        160.62         2.16 o                         
  -2   7   2       1208.60       1289.91        14.59 o                         
  -1   7   2        336.57        337.13         4.00 o                         
   0   7   2        112.66         96.06         3.71 o                         
   1   7   2        744.04        763.96         6.98 o                         
   2   7   2          9.46          6.52         2.22 o                         
   3   7   2          7.57          5.84         2.05 o                         
   4   7   2        446.63        416.92        12.51 o                         
   5   7   2          8.38          6.07         7.79 o                         
  -5   8   2        110.13        104.61        10.68 o                         
  -4   8   2         28.21         26.55         1.70 o                         
  -3   8   2          2.58          0.06         2.26 o                         
  -2   8   2          2.61          2.10         1.10 o                         
  -1   8   2        506.99        523.84         5.20 o                         
   0   8   2       2151.13       2150.02        17.49 o                         
   1   8   2        133.82        189.74         3.12 o                         
   2   8   2          2.01          0.52         1.77 o                         
   3   8   2         90.35         84.81         2.92 o                         
   4   8   2        300.92        305.03         9.00 o                         
   5   8   2          0.21         -1.06         8.83 o                         
  -5   9   2          6.79          3.67         3.98 o                         
  -4   9   2         56.36         55.39         3.49 o                         
  -3   9   2        938.49        974.82        13.52 o                         
  -2   9   2          2.71          2.04         1.35 o                         
  -1   9   2        103.57         96.12         2.61 o                         
   0   9   2        782.64        780.86         5.90 o                         
   1   9   2       3410.72       3572.88        32.70 o                         
   2   9   2         10.42          7.94         1.64 o                         
   3   9   2         93.78         89.44         2.76 o                         
   4   9   2          0.07         -0.78         2.06 o                         
   5   9   2         16.27         22.57         5.64 o                         
  -5  10   2          5.53          5.71         2.31 o                         
  -4  10   2         11.83         12.95         1.94 o                         
  -3  10   2        159.91        174.24         5.26 o                         
  -2  10   2         41.10         52.16         3.96 o                         
  -1  10   2        161.12        143.76         2.69 o                         
   0  10   2       2774.55       2751.14        24.69 o                         
   1  10   2        242.28        237.44         3.48 o                         
   2  10   2        263.16        278.68         3.31 o                         
   3  10   2        122.17        121.62         5.22 o                         
   4  10   2        176.80        182.06        17.31 o                         
   5  10   2         17.28         16.02         6.65 o                         
  -5  11   2          3.50         -1.04         2.04 o                         
  -4  11   2         19.38         20.94         2.99 o                         
  -3  11   2         52.54         53.02         2.14 o                         
  -2  11   2        298.03        300.82         5.11 o                         
  -1  11   2          1.22         -0.99         2.28 o                         
   0  11   2       1305.30       1366.52        18.02 o                         
   1  11   2       1112.08       1160.43        13.91 o                         
   2  11   2        108.96        100.17         1.57 o                         
   3  11   2          8.72         10.15         4.01 o                         
   4  11   2          2.27          1.06         5.13 o                         
   5  11   2         18.22         21.24         8.97 o                         
  -5  12   2          0.27         -0.47         4.73 o                         
  -4  12   2          7.07          5.86         2.27 o                         
  -3  12   2         46.94         46.47         4.77 o                         
  -2  12   2        817.10        877.46        12.22 o                         
  -1  12   2         97.82         95.36         3.31 o                         
   0  12   2         82.13         86.10         3.00 o                         
   1  12   2       1095.17       1186.81        11.21 o                         
   2  12   2        293.20        288.52         3.25 o                         
   3  12   2          0.66          2.99         4.50 o                         
   4  12   2         14.75          8.11         5.52 o                         
   5  12   2          4.57          1.57         5.59 o                         
  -5  13   2          4.80          0.34         4.91 o                         
  -4  13   2         71.23         71.57         6.84 o                         
  -3  13   2          0.06          1.11         4.08 o                         
  -2  13   2        658.12        724.02        10.15 o                         
  -1  13   2         25.42         25.85         2.04 o                         
   0  13   2        472.52        533.68         6.32 o                         
   1  13   2         94.82        111.80         3.26 o                         
   2  13   2         23.45         23.50         2.07 o                         
   3  13   2          4.22         -1.87         4.13 o                         
   4  13   2         12.23          6.60         7.90 o                         
   5  13   2          5.51         20.50         6.39 o                         
  -4  14   2        137.19        152.35         7.69 o                         
  -3  14   2          6.82          3.43         3.64 o                         
  -2  14   2          1.26          0.19         1.84 o                         
  -1  14   2        162.24        171.35         4.98 o                         
   0  14   2        145.61        143.24         5.11 o                         
   1  14   2         26.23         28.00         3.21 o                         
   2  14   2        424.49        409.77         5.16 o                         
   3  14   2       1030.25       1095.04        19.87 o                         
   4  14   2         72.97         87.07        11.21 o                         
   5  14   2          2.95          9.23        10.48 o                         
  -5  15   2         24.60         50.87        16.83 o                         
  -4  15   2          0.18         -0.45        11.31 o                         
  -3  15   2        254.25        279.39         6.11 o                         
  -2  15   2         16.16         13.91         2.38 o                         
  -1  15   2          0.08         -0.04         1.66 o                         
   0  15   2         33.87         31.34         2.34 o                         
   1  15   2          5.99          4.55         2.28 o                         
   2  15   2          1.54         -0.59         2.18 o                         
   3  15   2        446.77        455.05        14.12 o                         
   4  15   2          0.34          6.58         5.88 o                         
   5  15   2          6.39          9.16        15.12 o                         
  -5  16   2         21.97         34.16         6.89 o                         
  -4  16   2        462.50        534.63        19.88 o                         
  -3  16   2          3.14         12.02         4.56 o                         
  -2  16   2         10.05         13.75         3.25 o                         
  -1  16   2         13.13         15.54         2.21 o                         
   0  16   2         85.34         84.06         2.90 o                         
   1  16   2         88.24         80.76         2.47 o                         
   2  16   2        284.70        286.50         5.71 o                         
   3  16   2        233.38        224.17        10.62 o                         
   4  16   2          3.31          6.23         6.04 o                         
   5  16   2         17.34         16.52        11.24 o                         
  -5  17   2         19.02         26.45         6.99 o                         
  -4  17   2        896.37        985.56        29.89 o                         
  -3  17   2         24.69         34.05         5.19 o                         
  -2  17   2          5.84          0.95         2.05 o                         
  -1  17   2        124.14        124.92         3.07 o                         
   0  17   2        205.88        207.11         3.58 o                         
   1  17   2          1.51          3.31         2.49 o                         
   2  17   2         43.24         26.88         2.25 o                         
   3  17   2         31.06         24.45         6.33 o                         
   4  17   2         10.24         19.64         9.33 o                         
  -5  18   2          8.38         23.50         7.12 o                         
  -4  18   2         78.62         78.22         7.55 o                         
  -3  18   2          7.92          7.09        12.93 o                         
  -2  18   2        352.58        368.30        10.39 o                         
  -1  18   2         26.80         24.55         2.36 o                         
   0  18   2         14.03         14.14         1.84 o                         
   1  18   2        146.38        143.19         3.32 o                         
   2  18   2          0.18          0.00         1.29 o                         
   3  18   2        159.18        148.05         9.93 o                         
   4  18   2          5.75         -0.49         6.07 o                         
  -5  19   2         13.34         19.88         7.21 o                         
  -4  19   2        113.52        118.82         6.71 o                         
  -3  19   2          2.62          6.27         5.82 o                         
  -2  19   2         92.30         94.25         6.14 o                         
  -1  19   2        135.46        133.80         3.47 o                         
   0  19   2        179.12        176.32         4.03 o                         
   1  19   2        105.95        105.04         2.38 o                         
   2  19   2         10.65         10.82         1.38 o                         
   3  19   2         54.90         36.53         8.35 o                         
   4  19   2         36.94         35.98        11.52 o                         
  -4  20   2          1.83          8.22         5.67 o                         
  -3  20   2         12.12         14.38         5.93 o                         
  -2  20   2        822.38        864.61        12.07 o                         
  -1  20   2         17.54         18.64         2.70 o                         
   0  20   2       1170.80       1101.25        11.26 o                         
   1  20   2        223.27        225.30         4.34 o                         
   2  20   2         54.54         48.00         1.97 o                         
   3  20   2          1.31          8.82         5.74 o                         
   4  20   2         32.76         57.13        11.46 o                         
  -4  21   2          2.77          5.97         5.12 o                         
  -3  21   2          3.04         11.72         6.51 o                         
  -2  21   2        669.73        681.41         9.78 o                         
  -1  21   2          1.07          1.51         2.31 o                         
   0  21   2        631.08        605.99         7.81 o                         
   1  21   2         22.74         15.05         1.86 o                         
   2  21   2          0.64          0.86         1.26 o                         
   3  21   2         11.31          7.74         2.96 o                         
   4  21   2          0.00          0.59         9.64 o                         
  -4  22   2          0.14         11.80         5.39 o                         
  -3  22   2         31.93         32.85         5.64 o                         
  -2  22   2          5.43          3.23         2.09 o                         
  -1  22   2          2.08          2.96         2.19 o                         
   0  22   2        209.56        198.96         3.76 o                         
   1  22   2          0.78          0.92         1.84 o                         
   2  22   2          1.66          0.76         1.35 o                         
   3  22   2          5.04          5.76         2.57 o                         
   4  22   2          2.11          7.16         7.01 o                         
  -4  23   2          4.90          3.53         5.30 o                         
  -3  23   2         21.69         30.77         7.51 o                         
  -2  23   2         62.55         54.67         3.49 o                         
  -1  23   2          6.64          7.34         2.37 o                         
   0  23   2        552.15        553.81         6.84 o                         
   1  23   2          3.19          1.10         1.59 o                         
   2  23   2          7.08          6.60         1.79 o                         
   3  23   2         31.33         47.36         7.73 o                         
   4  23   2          0.01          2.26         6.94 o                         
  -4  24   2          3.11          8.50        10.00 o                         
  -3  24   2          0.00         -0.07        10.62 o                         
  -2  24   2         68.01         60.17         4.18 o                         
  -1  24   2          9.87          8.38         2.42 o                         
   0  24   2         19.02         20.74         2.85 o                         
   1  24   2         42.87         38.51         2.33 o                         
   2  24   2          7.86          4.35         1.46 o                         
   3  24   2          2.95          4.95        12.05 o                         
  -4  25   2          8.43          1.36        16.13 o                         
  -3  25   2          0.02         -0.96         4.64 o                         
  -2  25   2         27.27         21.59         2.80 o                         
  -1  25   2         45.84         46.36         2.87 o                         
   0  25   2          1.77         -1.39         2.02 o                         
   1  25   2        108.07         82.39         4.06 o                         
   2  25   2          0.02          2.95         2.84 o                         
   3  25   2         38.84         30.26         3.74 o                         
  -3  26   2          2.18         -3.57         4.74 o                         
  -2  26   2        195.43        189.98         9.13 o                         
  -1  26   2         62.23         63.67         4.04 o                         
   0  26   2         35.87         33.12         2.53 o                         
   1  26   2         49.61         49.59         2.44 o                         
   2  26   2          7.53          7.97         1.39 o                         
   3  26   2          3.00         -1.01         6.54 o                         
  -3  27   2          0.91          4.03         7.28 o                         
  -2  27   2          5.23         -0.42         2.76 o                         
  -1  27   2          7.66          8.85         4.02 o                         
   0  27   2         19.35         22.04         3.64 o                         
   1  27   2          4.10          7.21         2.38 o                         
   2  27   2          0.09          2.43         3.67 o                         
   3  27   2          0.62          7.16         9.80 o                         
  -3  28   2         38.82         46.25         9.45 o                         
  -2  28   2          0.00          1.76         6.33 o                         
  -1  28   2         10.47          9.45         2.66 o                         
   0  28   2          0.06          1.38         2.04 o                         
   1  28   2          3.88          6.98         1.95 o                         
   2  28   2          1.89          1.60         2.57 o                         
   3  28   2         10.35         25.25         6.57 o                         
  -3  29   2          2.68          5.97         8.10 o                         
  -2  29   2          1.03          1.69         3.41 o                         
  -1  29   2         87.10         85.78         3.77 o                         
   0  29   2          2.99          1.30         1.92 o                         
   1  29   2         16.64         19.15         2.54 o                         
   2  29   2          0.52         -1.25         4.20 o                         
  -2  30   2         13.26         16.34         5.32 o                         
  -1  30   2         59.38         72.90         3.11 o                         
   0  30   2          2.51          5.14         2.53 o                         
   1  30   2          6.89          5.96         2.15 o                         
   2  30   2         68.83         94.74         6.48 o                         
  -2  31   2          3.14         11.04         7.47 o                         
  -1  31   2          0.01          0.78         3.47 o                         
   0  31   2         29.09         30.33         2.81 o                         
   1  31   2          6.03          8.20         1.99 o                         
   2  31   2         18.57         21.91         8.92 o                         
  -1  32   2        271.89        308.17        10.31 o                         
   0  32   2         11.74         15.85         3.32 o                         
   1  32   2          0.06          0.80         2.06 o                         
  -1  33   2          5.54          8.91         3.02 o                         
   0  33   2          4.71         10.11         3.87 o                         
  -5   0   3         15.44         15.20         4.16 o                         
  -3   0   3        156.81        152.26         6.30 o                         
  -1   0   3        258.12        233.47        33.55 o                         
   1   0   3        914.63        965.95        15.79 o                         
   3   0   3         80.83         76.53         4.73 o                         
   5   0   3         28.76         32.29         4.22 o                         
  -6   1   3          8.55         10.03         1.82 o                         
  -5   1   3          4.13          4.10         1.47 o                         
  -4   1   3         32.84         31.98         2.08 o                         
  -3   1   3         35.73         35.74         2.40 o                         
  -2   1   3         11.72         17.32         1.84 o                         
  -1   1   3      50492.79      43961.25      1040.91 o                         
   0   1   3       1089.17       1112.90        12.12 o                         
   1   1   3         59.96         55.41         3.09 o                         
   2   1   3         17.62         10.32         2.71 o                         
   3   1   3         31.31         34.76         2.70 o                         
   4   1   3         68.50         65.64         4.46 o                         
   5   1   3          1.23         -3.33         4.08 o                         
  -6   2   3          0.63          4.05         2.40 o                         
  -5   2   3         25.77         25.52         2.05 o                         
  -4   2   3         31.83         32.26         2.27 o                         
  -3   2   3         37.17         38.24         3.36 o                         
  -2   2   3        346.21        335.80         2.85 o                         
  -1   2   3       7927.75       7320.52        84.97 o                         
   0   2   3        228.22        204.19         5.58 o                         
   1   2   3       1927.71       2039.38        19.91 o                         
   2   2   3         32.87         27.90         2.79 o                         
   3   2   3         52.85         56.88         3.01 o                         
   4   2   3        140.20        125.38         3.87 o                         
   5   2   3          0.05         -3.44         3.44 o                         
  -6   3   3         12.33         15.82         2.51 o                         
  -5   3   3        230.75        245.24         6.44 o                         
  -4   3   3        132.78        136.60         2.48 o                         
  -3   3   3         95.97        101.12         2.93 o                         
  -2   3   3        377.85        355.27         3.37 o                         
  -1   3   3         41.79         43.47         4.70 o                         
   0   3   3        107.68         98.25         4.65 o                         
   1   3   3        298.41        331.53         5.25 o                         
   2   3   3         14.60         11.62         3.14 o                         
   3   3   3         59.33         66.94         4.45 o                         
   4   3   3        259.76        250.90         5.47 o                         
   5   3   3         10.83         23.10         6.19 o                         
  -6   4   3         39.76         29.67         5.85 o                         
  -5   4   3          5.60          5.42         1.49 o                         
  -4   4   3          0.01         -0.69         1.49 o                         
  -3   4   3          4.57          3.34         2.15 o                         
  -2   4   3        338.34        338.17         3.01 o                         
  -1   4   3        762.84        774.53         7.01 o                         
   0   4   3       6285.50       5947.56        88.91 o                         
   1   4   3        555.49        611.15         7.50 o                         
   2   4   3        172.36        162.81         3.53 o                         
   3   4   3          9.92          5.51         3.26 o                         
   4   4   3          1.13          2.86         4.27 o                         
   5   4   3          2.93          8.26         4.84 o                         
  -6   5   3         23.52         23.07         2.60 o                         
  -5   5   3        108.23        109.21         7.07 o                         
  -4   5   3        136.83        134.10         2.70 o                         
  -3   5   3        289.16        301.67         3.86 o                         
  -2   5   3        453.29        486.72         5.62 o                         
  -1   5   3         41.99         48.94         2.62 o                         
   0   5   3        264.08        263.03         6.88 o                         
   1   5   3          3.00          0.40         2.47 o                         
   2   5   3         62.15         67.78         2.95 o                         
   3   5   3       1178.24       1200.66        12.12 o                         
   4   5   3          5.03          6.02         2.24 o                         
   5   5   3         20.55         29.34         5.18 o                         
  -6   6   3         18.64         21.29         3.82 o                         
  -5   6   3         14.59         12.70         1.97 o                         
  -4   6   3         43.62         41.48         1.97 o                         
  -3   6   3        285.66        295.93         3.18 o                         
  -2   6   3        402.43        406.05         4.92 o                         
  -1   6   3          5.48          0.57         2.26 o                         
   0   6   3        427.81        409.38         7.37 o                         
   1   6   3          0.27         -3.12         3.12 o                         
   2   6   3        245.61        257.46         3.71 o                         
   3   6   3        492.25        461.61         8.13 o                         
   4   6   3        235.18        215.20         6.03 o                         
   5   6   3          3.20          1.51         4.77 o                         
  -6   7   3          9.67         15.19         8.32 o                         
  -5   7   3         27.35         20.80         2.13 o                         
  -4   7   3         11.66         13.64         1.48 o                         
  -3   7   3         10.90         10.29         1.99 o                         
  -2   7   3        398.39        385.48         4.01 o                         
  -1   7   3       1008.67       1034.23         8.35 o                         
   0   7   3        130.69        112.09         4.07 o                         
   1   7   3        567.15        599.11         7.34 o                         
   2   7   3          0.13          5.33         2.56 o                         
   3   7   3          7.09          4.63         2.05 o                         
   4   7   3          0.89          0.92         1.50 o                         
   5   7   3         15.96         21.37         6.86 o                         
  -5   8   3         66.78         77.81         9.31 o                         
  -4   8   3          0.00         -1.42         1.87 o                         
  -3   8   3        251.19        256.65         3.66 o                         
  -2   8   3        172.29        161.80         2.22 o                         
  -1   8   3        145.78        148.31         2.97 o                         
   0   8   3         10.70         14.34         3.44 o                         
   1   8   3        468.13        472.66         7.20 o                         
   2   8   3         51.17         47.32         3.21 o                         
   3   8   3       1060.87       1023.20        24.29 o                         
   4   8   3          7.33          6.58         2.86 o                         
   5   8   3         16.01         18.45         9.45 o                         
  -5   9   3         28.90         33.90         6.48 o                         
  -4   9   3          3.20          3.35         1.79 o                         
  -3   9   3        613.05        660.55         6.82 o                         
  -2   9   3          0.00         -1.92         1.92 o                         
  -1   9   3         48.35         43.06         1.66 o                         
   0   9   3        204.65        214.75         4.06 o                         
   1   9   3        371.82        469.11         5.44 o                         
   2   9   3         70.29         72.19         3.02 o                         
   3   9   3        185.07        181.14         5.22 o                         
   4   9   3         21.56         23.65         2.92 o                         
   5   9   3          3.39          1.65         6.30 o                         
  -5  10   3         16.67         13.66         2.99 o                         
  -4  10   3         10.49          7.20         1.61 o                         
  -3  10   3         24.68         21.46         1.98 o                         
  -2  10   3       1335.77       1372.61        25.26 o                         
  -1  10   3         61.32         61.73         2.01 o                         
   0  10   3       5006.07       5137.33        54.50 o                         
   1  10   3        282.23        321.49         4.56 o                         
   2  10   3         39.69         34.73         2.03 o                         
   3  10   3         19.36         18.04         1.52 o                         
   4  10   3          1.04         -0.06         2.08 o                         
   5  10   3          0.50         -2.03         5.48 o                         
  -5  11   3          0.64         -1.04         4.17 o                         
  -4  11   3         46.58         51.52         4.44 o                         
  -3  11   3         50.51         58.33         4.55 o                         
  -2  11   3        566.15        572.25        17.18 o                         
  -1  11   3         82.84         79.37         1.72 o                         
   0  11   3        804.29        844.89         8.85 o                         
   1  11   3        195.88        217.10         3.54 o                         
   2  11   3        712.14        680.34         9.40 o                         
   3  11   3         21.04         20.32         2.97 o                         
   4  11   3         11.63         19.14         5.86 o                         
   5  11   3          0.00          3.53         5.78 o                         
  -5  12   3         13.98         15.96        10.18 o                         
  -4  12   3         95.62        106.90         5.19 o                         
  -3  12   3         11.75         14.67         4.14 o                         
  -2  12   3        310.35        317.73         7.23 o                         
  -1  12   3          9.28          8.95         1.74 o                         
   0  12   3        235.79        239.19         5.41 o                         
   1  12   3        763.89        828.88        10.26 o                         
   2  12   3         99.69        102.48         2.56 o                         
   3  12   3         15.89         14.86         2.20 o                         
   4  12   3         37.34         36.21         7.67 o                         
   5  12   3         12.31          5.79         6.22 o                         
  -5  13   3         19.03         27.38         5.65 o                         
  -4  13   3         19.34         13.70         5.36 o                         
  -3  13   3         51.06         53.43         4.86 o                         
  -2  13   3        985.91       1061.76        13.57 o                         
  -1  13   3        117.47         99.64         2.54 o                         
   0  13   3          4.88          6.25         2.45 o                         
   1  13   3         42.71         47.88         2.90 o                         
   2  13   3       1908.19       1882.18        22.81 o                         
   3  13   3        139.37        134.57         7.82 o                         
   4  13   3          4.14          2.92         5.53 o                         
   5  13   3          8.62          5.48         9.48 o                         
  -5  14   3         10.13          7.87         6.38 o                         
  -4  14   3        254.90        275.71        11.01 o                         
  -3  14   3         15.81         19.86         4.59 o                         
  -2  14   3         27.34         28.06         2.02 o                         
  -1  14   3         98.66         96.63         2.36 o                         
   0  14   3         29.13         31.50         2.79 o                         
   1  14   3          2.74          3.75         1.63 o                         
   2  14   3        575.55        509.53         7.15 o                         
   3  14   3          4.72          4.24         1.31 o                         
   4  14   3          0.09          3.03         6.10 o                         
   5  14   3         32.75         48.40         9.20 o                         
  -5  15   3          6.93          4.82         5.11 o                         
  -4  15   3          0.87          1.81         6.45 o                         
  -3  15   3         19.13         22.56         4.21 o                         
  -2  15   3        140.41        129.22         4.87 o                         
  -1  15   3        144.95        140.22         3.79 o                         
   0  15   3        170.59        156.86         5.06 o                         
   1  15   3         28.93         27.80         3.43 o                         
   2  15   3          4.87          9.07         2.13 o                         
   3  15   3          5.55          8.51         4.54 o                         
   4  15   3          7.55         15.34         6.28 o                         
  -5  16   3         42.29         45.48         6.13 o                         
  -4  16   3        247.12        269.73        14.31 o                         
  -3  16   3         11.49          9.97         4.12 o                         
  -2  16   3         56.38         67.36         4.28 o                         
  -1  16   3         33.58         32.08         2.09 o                         
   0  16   3         14.31         17.09         3.67 o                         
   1  16   3        203.54        198.17         3.95 o                         
   2  16   3        786.56        737.84        15.24 o                         
   3  16   3         29.28         36.50         4.97 o                         
   4  16   3         13.53         17.29         9.41 o                         
  -5  17   3         29.30         31.83         5.51 o                         
  -4  17   3         21.85         17.94         8.97 o                         
  -3  17   3        105.90        111.69         6.02 o                         
  -2  17   3        375.10        375.35         7.18 o                         
  -1  17   3          0.05         -0.88         1.59 o                         
   0  17   3         44.34         43.74         2.69 o                         
   1  17   3         52.96         51.43         2.65 o                         
   2  17   3          3.20         -3.97         3.97 o                         
   3  17   3         50.71         68.61         6.34 o                         
   4  17   3          7.04          9.55         6.48 o                         
  -5  18   3          0.02          4.35         5.06 o                         
  -4  18   3          3.24         19.42         8.20 o                         
  -3  18   3         35.14         38.75         8.41 o                         
  -2  18   3        389.68        400.83         7.53 o                         
  -1  18   3         39.87         37.04         2.37 o                         
   0  18   3         10.45          7.62         2.21 o                         
   1  18   3         63.27         57.51         4.16 o                         
   2  18   3        213.32        195.88         5.24 o                         
   3  18   3         33.13         37.48         6.37 o                         
   4  18   3         21.05         28.08         7.07 o                         
  -5  19   3          2.00         -5.52         6.79 o                         
  -4  19   3         20.64         29.30         7.82 o                         
  -3  19   3          0.99         -6.64         6.64 o                         
  -2  19   3         30.25         20.16         1.92 o                         
  -1  19   3         53.27         48.71         2.39 o                         
   0  19   3          1.83          2.34         2.39 o                         
   1  19   3          1.52         -1.63         2.54 o                         
   2  19   3         80.54         75.63         4.58 o                         
   3  19   3         39.73         21.44         6.19 o                         
   4  19   3          0.62         -1.01         9.37 o                         
  -4  20   3          3.84          6.21         5.46 o                         
  -3  20   3         37.38         37.96         5.81 o                         
  -2  20   3       1167.52       1238.59        16.11 o                         
  -1  20   3         47.28         41.70         1.96 o                         
   0  20   3        701.73        671.48        17.74 o                         
   1  20   3          3.27          4.96         2.06 o                         
   2  20   3         19.35         12.62         2.38 o                         
   3  20   3         10.47          8.55         9.25 o                         
   4  20   3          2.01         -8.94        10.36 o                         
  -4  21   3          0.00          7.40         5.65 o                         
  -3  21   3          1.24          0.36         5.05 o                         
  -2  21   3        837.78        861.93        11.59 o                         
  -1  21   3         21.49         20.79         2.52 o                         
   0  21   3       1010.37       1035.74        18.58 o                         
   1  21   3          1.38          0.35         1.95 o                         
   2  21   3         26.83         27.60         2.07 o                         
   3  21   3          4.85         10.16         5.84 o                         
   4  21   3          0.29         -5.92         6.97 o                         
  -4  22   3          0.32         10.01         5.50 o                         
  -3  22   3          0.15         -1.67         3.90 o                         
  -2  22   3          3.24         -1.87         2.53 o                         
  -1  22   3         28.71         28.79         3.14 o                         
   0  22   3        100.08         89.25         2.95 o                         
   1  22   3          0.98          2.21         1.84 o                         
   2  22   3          2.05          3.32         1.68 o                         
   3  22   3         17.74         19.01         3.31 o                         
   4  22   3         17.33         11.82         7.36 o                         
  -4  23   3          8.50          3.65        13.99 o                         
  -3  23   3          0.32         -3.32         5.36 o                         
  -2  23   3         57.97         69.06         5.18 o                         
  -1  23   3         14.59         14.69         3.19 o                         
   0  23   3        314.32        338.79         9.17 o                         
   1  23   3         88.77         82.90         2.90 o                         
   2  23   3         33.55         30.19         4.71 o                         
   3  23   3          4.70          5.02         6.99 o                         
  -4  24   3          0.07         -0.05         6.33 o                         
  -3  24   3          9.43         16.12         4.99 o                         
  -2  24   3         46.24         49.29         4.07 o                         
  -1  24   3         31.97         38.02         3.94 o                         
   0  24   3        798.41        752.05         7.61 o                         
   1  24   3          5.54          4.96         2.47 o                         
   2  24   3         10.57          8.35         1.40 o                         
   3  24   3         16.25         14.26         4.26 o                         
  -4  25   3          0.78          1.98         6.66 o                         
  -3  25   3        112.46        124.11         5.70 o                         
  -2  25   3         35.44         44.96         4.39 o                         
  -1  25   3          4.98          4.89         3.13 o                         
   0  25   3          1.67         -0.63         2.48 o                         
   1  25   3         14.44         12.72         1.99 o                         
   2  25   3         29.29         17.09         3.10 o                         
   3  25   3         80.35        100.72         9.06 o                         
  -3  26   3         12.63         12.02         5.42 o                         
  -2  26   3          0.80         -0.97         2.34 o                         
  -1  26   3         37.83         35.94         3.79 o                         
   0  26   3          0.19          1.82         2.16 o                         
   1  26   3        134.22        139.55         3.98 o                         
   2  26   3          0.25          3.97         4.05 o                         
   3  26   3         20.64         13.68        10.35 o                         
  -3  27   3          0.32          9.60         6.37 o                         
  -2  27   3         18.05         12.75         2.21 o                         
  -1  27   3         46.24         42.09         4.70 o                         
   0  27   3          7.19          5.38         2.55 o                         
   1  27   3          2.71          4.08         2.42 o                         
   2  27   3         19.48         16.95         5.68 o                         
   3  27   3         32.40         50.18         7.94 o                         
  -3  28   3          1.75          7.17        14.28 o                         
  -2  28   3          9.16          8.70         5.16 o                         
  -1  28   3          0.24          0.02         3.94 o                         
   0  28   3          9.26         10.70         2.51 o                         
   1  28   3         14.27          9.59         2.13 o                         
   2  28   3          7.04         10.47        10.85 o                         
  -3  29   3          1.06          4.77         8.58 o                         
  -2  29   3          0.30          5.92         4.16 o                         
  -1  29   3         13.80         22.44         2.83 o                         
   0  29   3         15.55         22.08         2.45 o                         
   1  29   3          0.20          0.51         1.75 o                         
   2  29   3          3.61          4.93         3.74 o                         
  -2  30   3          2.27          3.23         6.37 o                         
  -1  30   3          0.72         -2.06         2.43 o                         
   0  30   3          1.21         -2.61         3.03 o                         
   1  30   3          8.20          8.21         2.15 o                         
   2  30   3          0.02          3.32         2.90 o                         
  -2  31   3          0.04          5.23         6.45 o                         
  -1  31   3         73.40         79.91         3.83 o                         
   0  31   3          2.92          5.20         2.24 o                         
   1  31   3          0.02          4.03         1.96 o                         
  -1  32   3          0.11          2.53         2.21 o                         
   0  32   3          0.35          1.64         3.08 o                         
   1  32   3          0.76          6.20         2.55 o                         
  -6   0   4          0.42         -0.06         2.45 o                         
  -4   0   4         32.86         32.61         3.74 o                         
  -2   0   4       4776.18       5050.57        69.54 o                         
   0   0   4        114.84        131.49         7.12 o                         
   2   0   4         29.32         35.83         6.80 o                         
   4   0   4        228.06        219.02         7.11 o                         
  -6   1   4          9.15          7.64         1.78 o                         
  -5   1   4          1.15          2.83         2.43 o                         
  -4   1   4         27.18         32.75         3.97 o                         
  -3   1   4          0.49          0.23         1.64 o                         
  -2   1   4         19.78         25.44         2.12 o                         
  -1   1   4        503.78        500.05         6.74 o                         
   0   1   4        144.04        138.55         5.30 o                         
   1   1   4       3103.79       3328.51        37.00 o                         
   2   1   4        136.80        145.36         3.99 o                         
   3   1   4         20.04         15.74         3.59 o                         
   4   1   4         13.57         12.72         3.72 o                         
   5   1   4          7.92         13.31         5.91 o                         
  -6   2   4         20.78         19.12         2.20 o                         
  -5   2   4          1.77          3.34         1.77 o                         
  -4   2   4         14.15         14.21         2.15 o                         
  -3   2   4         94.40        106.25         2.33 o                         
  -2   2   4         11.41          6.85         1.83 o                         
  -1   2   4        761.44        842.60         8.59 o                         
   0   2   4        104.33         97.98         4.88 o                         
   1   2   4       4465.86       4873.92        56.27 o                         
   2   2   4        197.67        195.98         4.66 o                         
   3   2   4         28.54         29.75         3.07 o                         
   4   2   4          0.17          0.34         3.66 o                         
   5   2   4          2.90          5.91         3.37 o                         
  -6   3   4          1.93          5.74         2.50 o                         
  -5   3   4         59.86         57.33         2.72 o                         
  -4   3   4        353.99        357.44         4.81 o                         
  -3   3   4        204.76        202.54         4.14 o                         
  -2   3   4        424.92        422.80         4.40 o                         
  -1   3   4        999.79        993.86         9.85 o                         
   0   3   4         74.17         56.17         3.83 o                         
   1   3   4        122.82        134.02         4.85 o                         
   2   3   4          2.15          2.08         2.65 o                         
   3   3   4         21.15         25.71         2.82 o                         
   4   3   4        240.64        216.05         8.53 o                         
   5   3   4         24.25         29.23         4.19 o                         
  -6   4   4        123.32        114.37         7.03 o                         
  -5   4   4          0.05          4.44         2.37 o                         
  -4   4   4         34.76         37.32         2.65 o                         
  -3   4   4          0.00         -1.16         2.05 o                         
  -2   4   4        480.96        471.66         4.50 o                         
  -1   4   4        163.61        174.07         3.86 o                         
   0   4   4          3.16          1.43         3.27 o                         
   1   4   4        860.35        922.23         9.35 o                         
   2   4   4          6.00          7.52         2.52 o                         
   3   4   4          0.76          1.17         2.92 o                         
   4   4   4          2.25          2.68         2.90 o                         
   5   4   4          0.03          4.49         3.27 o                         
  -6   5   4        217.18        221.14         6.06 o                         
  -5   5   4         68.42         60.94         3.05 o                         
  -4   5   4          1.22          0.33         1.84 o                         
  -3   5   4          1.74          0.42         1.56 o                         
  -2   5   4         14.37         12.68         1.99 o                         
  -1   5   4          2.64         -0.97         2.15 o                         
   0   5   4        331.25        325.55         5.49 o                         
   1   5   4       1866.20       2050.40        27.08 o                         
   2   5   4        415.41        447.67         7.61 o                         
   3   5   4        397.46        377.43         6.80 o                         
   4   5   4        137.91        117.74         4.33 o                         
   5   5   4         53.95         69.54         6.23 o                         
  -6   6   4          1.20          3.39         3.57 o                         
  -5   6   4          9.97         10.97         2.77 o                         
  -4   6   4        288.25        281.38         5.77 o                         
  -3   6   4        125.47        145.81         2.92 o                         
  -2   6   4        361.91        348.40         3.26 o                         
  -1   6   4        543.16        559.69         6.03 o                         
   0   6   4         49.44         43.42         4.18 o                         
   1   6   4         66.97         63.25         3.11 o                         
   2   6   4          4.79          6.14         2.60 o                         
   3   6   4       2247.09       2282.33        26.39 o                         
   4   6   4         43.54         31.46         3.22 o                         
   5   6   4          4.80         13.14         6.35 o                         
  -5   7   4          4.79          5.18         1.73 o                         
  -4   7   4         34.00         33.37         2.09 o                         
  -3   7   4         10.36         13.85         2.42 o                         
  -2   7   4         42.92         39.55         1.70 o                         
  -1   7   4        577.63        543.14         7.25 o                         
   0   7   4         31.51         35.63         3.20 o                         
   1   7   4        146.11        132.56         3.40 o                         
   2   7   4        105.42        100.74         4.43 o                         
   3   7   4        214.79        227.71         5.67 o                         
   4   7   4          2.18          4.59         4.39 o                         
   5   7   4          0.01         -5.54        12.82 o                         
  -5   8   4          0.80         -4.30         4.30 o                         
  -4   8   4          0.15         -0.45         1.57 o                         
  -3   8   4          7.75          9.12         1.88 o                         
  -2   8   4        580.06        577.73         9.29 o                         
  -1   8   4        176.72        168.92         3.46 o                         
   0   8   4         15.49         19.47         2.84 o                         
   1   8   4        484.49        482.50         6.45 o                         
   2   8   4        103.66        110.01         3.16 o                         
   3   8   4        505.80        496.88         8.11 o                         
   4   8   4          6.60         13.31         2.96 o                         
   5   8   4          1.30         10.50        10.36 o                         
  -5   9   4          6.77          3.38         2.60 o                         
  -4   9   4         39.53         38.65         2.85 o                         
  -3   9   4        490.11        533.30         9.79 o                         
  -2   9   4        211.64        207.71         5.45 o                         
  -1   9   4        338.73        333.08         5.80 o                         
   0   9   4         54.52         57.91         3.05 o                         
   1   9   4         93.33         87.19         3.29 o                         
   2   9   4        179.96        181.02         3.76 o                         
   3   9   4       1111.52       1075.66        32.79 o                         
   4   9   4          2.20          2.32         3.10 o                         
   5   9   4         22.17         25.04         6.30 o                         
  -5  10   4          6.00         -1.55         5.10 o                         
  -4  10   4          0.20          1.00         1.44 o                         
  -3  10   4         33.93         35.74         3.13 o                         
  -2  10   4          1.37          2.22         1.82 o                         
  -1  10   4        256.95        270.55         4.62 o                         
   0  10   4       1486.66       1631.29        16.85 o                         
   1  10   4        181.28        181.43         4.48 o                         
   2  10   4         61.65         60.03         2.69 o                         
   3  10   4        166.27        163.88         4.87 o                         
   4  10   4          1.48          8.49         3.53 o                         
   5  10   4          0.63         17.10         7.34 o                         
  -5  11   4          3.10         -0.77         5.20 o                         
  -4  11   4          4.72          4.89         2.14 o                         
  -3  11   4        170.53        162.04         5.41 o                         
  -2  11   4        692.10        698.88        13.85 o                         
  -1  11   4        357.25        385.38         7.18 o                         
   0  11   4        131.80        129.28         4.41 o                         
   1  11   4         23.94         38.63         3.70 o                         
   2  11   4          0.00         -1.42         2.26 o                         
   3  11   4         42.69         43.78         5.85 o                         
   4  11   4         16.99         12.27         2.91 o                         
   5  11   4          0.01        -10.41        13.37 o                         
  -5  12   4          2.33          8.47         6.89 o                         
  -4  12   4         12.13         15.86         4.17 o                         
  -3  12   4         16.18         15.49         2.37 o                         
  -2  12   4         14.68         16.59         2.13 o                         
  -1  12   4          3.36          5.20         1.27 o                         
   0  12   4        514.51        528.36        12.51 o                         
   1  12   4        390.17        420.45         5.74 o                         
   2  12   4        121.21         99.89         3.99 o                         
   3  12   4         89.90         86.10         4.74 o                         
   4  12   4         11.47         17.42         4.79 o                         
  -5  13   4          1.66         -1.73         4.74 o                         
  -4  13   4         67.52         73.33         5.74 o                         
  -3  13   4         39.72         48.62         4.59 o                         
  -2  13   4        356.64        374.82        11.07 o                         
  -1  13   4        342.39        372.16         7.75 o                         
   0  13   4         25.44         27.93         3.20 o                         
   1  13   4         27.50         21.02         2.25 o                         
   2  13   4       2189.73       2154.90        31.72 o                         
   3  13   4          1.20          3.08         1.89 o                         
   4  13   4         28.85         36.07         6.02 o                         
  -5  14   4        195.86        234.91         9.35 o                         
  -4  14   4         52.13         57.68         5.20 o                         
  -3  14   4         10.93          7.51         0.96 o                         
  -2  14   4        230.14        264.81         8.28 o                         
  -1  14   4         12.69         12.80         1.86 o                         
   0  14   4         89.12         89.46         2.86 o                         
   1  14   4          1.28         -1.90         2.03 o                         
   2  14   4       1018.00        981.34        15.51 o                         
   3  14   4         31.29         35.01         6.99 o                         
   4  14   4         10.27          6.60         5.46 o                         
  -5  15   4        337.88        374.50        10.60 o                         
  -4  15   4         25.39         25.99         6.05 o                         
  -3  15   4         45.06         56.97         4.53 o                         
  -2  15   4         51.36         46.17         2.90 o                         
  -1  15   4         11.45         12.71         2.06 o                         
   0  15   4         22.07         21.67         2.26 o                         
   1  15   4        268.90        275.21         6.55 o                         
   2  15   4         29.75         15.03         5.96 o                         
   3  15   4          1.67          2.90         1.47 o                         
   4  15   4          0.89          1.98         6.08 o                         
  -5  16   4        115.29        122.80         7.68 o                         
  -4  16   4          0.01         20.62        30.52 o                         
  -3  16   4         83.50         88.57         5.71 o                         
  -2  16   4        142.38        138.90         5.79 o                         
  -1  16   4         82.39         71.69         3.35 o                         
   0  16   4         33.06         31.05         2.48 o                         
   1  16   4          5.90          6.44         2.08 o                         
   2  16   4        527.98        546.35        11.95 o                         
   3  16   4          1.86          2.71         1.65 o                         
   4  16   4          2.20          4.30         6.42 o                         
  -5  17   4         92.30        117.50        11.12 o                         
  -4  17   4         40.28         45.64         7.17 o                         
  -3  17   4        100.65        102.99         6.87 o                         
  -2  17   4         96.27         97.02         3.93 o                         
  -1  17   4         29.75         23.75         2.10 o                         
   0  17   4        124.15        110.74         3.93 o                         
   1  17   4          0.08         -1.90         5.64 o                         
   2  17   4        710.69        680.23        26.29 o                         
   3  17   4          3.46          3.04         3.50 o                         
   4  17   4         82.18        104.41        11.67 o                         
  -5  18   4         37.97         47.43         6.08 o                         
  -4  18   4          1.92          7.49         5.55 o                         
  -3  18   4          1.75          2.01         6.36 o                         
  -2  18   4         68.95         75.20         5.05 o                         
  -1  18   4         77.38         64.59         3.47 o                         
   0  18   4         92.31         77.13         4.54 o                         
   1  18   4          4.31          1.54         3.57 o                         
   2  18   4        294.53        241.70         9.51 o                         
   3  18   4         10.58         11.33         4.83 o                         
   4  18   4          4.57          2.89         8.29 o                         
  -5  19   4         15.53         18.05         5.65 o                         
  -4  19   4         31.59         37.02         5.48 o                         
  -3  19   4         67.55         72.42         5.94 o                         
  -2  19   4         17.92         14.33         3.14 o                         
  -1  19   4          0.00          0.07         2.17 o                         
   0  19   4        178.66        163.70         7.72 o                         
   1  19   4          3.82          6.14         3.34 o                         
   2  19   4          0.52          0.88         2.77 o                         
   3  19   4         18.52         21.34         6.68 o                         
   4  19   4         29.30         41.58         8.02 o                         
  -4  20   4          1.08          4.17         4.90 o                         
  -3  20   4         91.13        105.19         5.88 o                         
  -2  20   4        196.05        203.36         6.20 o                         
  -1  20   4         22.86         22.93         2.59 o                         
   0  20   4         13.63         16.67         2.85 o                         
   1  20   4          3.56          3.44         2.64 o                         
   2  20   4        354.11        309.05        14.18 o                         
   3  20   4         67.59         78.22         6.03 o                         
   4  20   4          0.39          4.63         6.98 o                         
  -4  21   4          1.35          5.93         5.76 o                         
  -3  21   4         12.25         14.12         4.62 o                         
  -2  21   4         11.81         11.05         2.83 o                         
  -1  21   4        139.34        130.04         5.99 o                         
   0  21   4        550.39        471.11        14.83 o                         
   1  21   4          0.01          3.53         2.90 o                         
   2  21   4         17.82          9.27         2.54 o                         
   3  21   4         17.41          0.84         5.59 o                         
   4  21   4          1.37          2.18         8.80 o                         
  -4  22   4          0.53          5.56         6.74 o                         
  -3  22   4          8.61         12.68         4.67 o                         
  -2  22   4        140.37        155.25        10.75 o                         
  -1  22   4        128.56        140.90         5.22 o                         
   0  22   4          8.35          8.69         2.20 o                         
   1  22   4         42.11         39.42         2.97 o                         
   2  22   4         33.37         24.61         3.65 o                         
   3  22   4          4.51         21.24        10.52 o                         
  -4  23   4          3.55          6.18         6.47 o                         
  -3  23   4          5.27          0.39         5.45 o                         
  -2  23   4          0.23         -0.14         2.96 o                         
  -1  23   4          8.54         12.85         2.20 o                         
   0  23   4        950.09        904.86        14.03 o                         
   1  23   4         12.89         11.47         3.22 o                         
   2  23   4          3.20          3.74         1.84 o                         
   3  23   4          9.11          4.27         3.56 o                         
  -4  24   4         15.84          4.78         7.95 o                         
  -3  24   4         49.01         53.58         5.44 o                         
  -2  24   4         74.07         81.18         6.75 o                         
  -1  24   4          1.23          1.77         2.56 o                         
   0  24   4         40.15         28.12         2.49 o                         
   1  24   4         43.80         43.73         2.29 o                         
   2  24   4          0.93          1.45         1.84 o                         
   3  24   4         56.55         61.22        13.80 o                         
  -4  25   4          1.47          9.25         9.77 o                         
  -3  25   4         25.57         33.10         4.78 o                         
  -2  25   4          7.12         11.79         3.18 o                         
  -1  25   4         47.23         43.80         4.41 o                         
   0  25   4          0.98          2.58         2.29 o                         
   1  25   4         18.69         19.47         2.76 o                         
   2  25   4          4.93          5.80         1.99 o                         
  -3  26   4         55.23         70.75         7.30 o                         
  -2  26   4          0.00          1.01         2.94 o                         
  -1  26   4         20.47         19.39         3.85 o                         
   0  26   4         23.05         20.36         2.51 o                         
   1  26   4          0.00          1.29         1.88 o                         
   2  26   4          0.75          2.81         3.40 o                         
   3  26   4          0.37         -3.36         4.61 o                         
  -3  27   4          8.39         12.74         5.94 o                         
  -2  27   4          0.02         -0.69         2.74 o                         
  -1  27   4         22.68         24.28         4.62 o                         
   0  27   4          9.11          9.60         2.42 o                         
   1  27   4         42.93         46.75         5.56 o                         
   2  27   4         28.37         32.32        17.62 o                         
  -3  28   4         19.10         21.22         4.75 o                         
  -2  28   4          0.37          5.27         2.71 o                         
  -1  28   4          0.14         -2.34         3.21 o                         
   0  28   4          3.07          3.14         2.76 o                         
   1  28   4          0.00         -1.91         1.91 o                         
   2  28   4          1.97          5.79         3.32 o                         
  -2  29   4          9.79         12.00         5.80 o                         
  -1  29   4          1.16          0.81         4.18 o                         
   0  29   4         32.47         31.73         2.84 o                         
   1  29   4          9.66          7.78         2.55 o                         
   2  29   4          0.25          3.70         4.45 o                         
  -2  30   4         10.06         11.99         4.98 o                         
  -1  30   4         47.64         50.42         3.64 o                         
   0  30   4          0.00          2.25         2.61 o                         
   1  30   4         11.25          8.74         2.54 o                         
  -2  31   4         47.11         56.88         6.61 o                         
  -1  31   4         35.36         35.90         4.12 o                         
   0  31   4          0.01          5.89         2.14 o                         
   1  31   4         35.17         37.58         2.75 o                         
  -1  32   4         83.97         99.36         7.85 o                         
   0  32   4          3.18          4.17         2.60 o                         
  -5   0   5          1.38         -2.13         2.15 o                         
  -3   0   5         42.47         43.38         2.88 o                         
  -1   0   5       1093.87       1077.49        14.99 o                         
   1   0   5         15.91         25.33         7.52 o                         
   3   0   5         40.03         42.89         5.18 o                         
   5   0   5          4.69          3.47         3.40 o                         
  -6   1   5         43.08         40.79         2.62 o                         
  -5   1   5          1.48          0.94         1.57 o                         
  -4   1   5          1.44         -2.28         2.56 o                         
  -3   1   5         31.72         31.26         2.08 o                         
  -2   1   5       2713.17       2900.46        27.92 o                         
  -1   1   5          9.47         13.82         3.36 o                         
   0   1   5         24.57         25.77         3.77 o                         
   1   1   5        212.01        255.03         4.84 o                         
   2   1   5          0.18          3.98         3.86 o                         
   3   1   5         78.50         77.35         3.87 o                         
   4   1   5         17.19         18.60         3.30 o                         
   5   1   5          0.03          2.35         2.76 o                         
  -6   2   5         50.53         42.59         3.00 o                         
  -5   2   5          5.42          5.79         1.71 o                         
  -4   2   5         47.63         50.65         2.77 o                         
  -3   2   5        120.71        120.28         2.21 o                         
  -2   2   5       3541.52       3589.32        30.69 o                         
  -1   2   5        117.95        126.59         4.06 o                         
   0   2   5         88.35        102.36         4.18 o                         
   1   2   5        686.78        759.76        10.03 o                         
   2   2   5          3.49          9.04         3.06 o                         
   3   2   5          3.74          3.10         4.37 o                         
   4   2   5          0.05         -0.12         3.25 o                         
   5   2   5         65.09         67.62         3.11 o                         
  -6   3   5         17.54         14.46         3.16 o                         
  -5   3   5          5.04          3.25         1.75 o                         
  -4   3   5         17.91         18.65         2.36 o                         
  -3   3   5         13.05         13.34         1.96 o                         
  -2   3   5       2618.97       2779.70        25.08 o                         
  -1   3   5        227.02        220.11         4.65 o                         
   0   3   5         58.51         63.08         3.84 o                         
   1   3   5         91.12         86.24         4.43 o                         
   2   3   5          8.94          6.43         2.92 o                         
   3   3   5         30.57         25.27         3.03 o                         
   4   3   5         14.68         13.62         2.82 o                         
   5   3   5        164.13        172.99        14.02 o                         
  -6   4   5        155.78        147.22         6.95 o                         
  -5   4   5          4.49          5.57         1.74 o                         
  -4   4   5         79.11         77.84         3.12 o                         
  -3   4   5          0.00         -0.63         1.69 o                         
  -2   4   5        416.96        431.95         6.08 o                         
  -1   4   5        573.79        602.70         8.89 o                         
   0   4   5          6.89          1.74         3.24 o                         
   1   4   5        851.17        918.45        11.34 o                         
   2   4   5         54.37         58.11         4.83 o                         
   3   4   5          2.62         -2.98         2.98 o                         
   4   4   5         23.88         23.19         3.34 o                         
   5   4   5          0.14          2.93         2.64 o                         
  -5   5   5          4.41          6.58         1.78 o                         
  -4   5   5          2.15          1.71         1.79 o                         
  -3   5   5         84.28         76.31         2.32 o                         
  -2   5   5        152.03        156.83         2.89 o                         
  -1   5   5          3.40          6.68         2.75 o                         
   0   5   5        237.93        226.74         4.99 o                         
   1   5   5        116.77        105.30         4.01 o                         
   2   5   5        197.89        198.06         5.54 o                         
   3   5   5        255.21        209.32         4.97 o                         
   4   5   5         11.22          7.04         3.11 o                         
   5   5   5         52.69         58.66         4.86 o                         
  -5   6   5          3.07          4.74         1.44 o                         
  -4   6   5        291.99        302.29         5.55 o                         
  -3   6   5        349.76        367.59         7.17 o                         
  -2   6   5         71.91         77.32         2.66 o                         
  -1   6   5        275.61        270.05         4.30 o                         
   0   6   5        166.07        163.07         4.01 o                         
   1   6   5        374.32        374.63         5.90 o                         
   2   6   5        329.28        365.48         6.10 o                         
   3   6   5        126.99        111.02         5.28 o                         
   4   6   5         37.12         41.53         3.09 o                         
   5   6   5         48.48         67.04         6.87 o                         
  -5   7   5         15.80         15.54         1.44 o                         
  -4   7   5        131.08        132.06         4.20 o                         
  -3   7   5          6.04          4.98         2.37 o                         
  -2   7   5         64.89         67.76         1.72 o                         
  -1   7   5         71.21         71.87         3.49 o                         
   0   7   5        471.55        429.06         7.07 o                         
   1   7   5         48.78         50.20         3.41 o                         
   2   7   5          4.43          2.95         2.56 o                         
   3   7   5         80.09         69.02         3.48 o                         
   4   7   5          5.92          7.11         3.40 o                         
   5   7   5          3.58          5.81        10.27 o                         
  -5   8   5          2.31          2.88         2.64 o                         
  -4   8   5        400.03        404.84         9.49 o                         
  -3   8   5         35.14         38.29         2.73 o                         
  -2   8   5         15.96         17.57         1.84 o                         
  -1   8   5        922.10        908.75         8.48 o                         
   0   8   5          6.01          0.97         2.94 o                         
   1   8   5         86.49         89.97         5.32 o                         
   2   8   5         79.10         70.76         3.08 o                         
   3   8   5        161.59        138.60         3.91 o                         
   4   8   5         22.28         22.27         3.18 o                         
  -5   9   5          3.45          4.87         5.00 o                         
  -4   9   5          1.27         -0.01         2.96 o                         
  -3   9   5        109.44         99.35         2.42 o                         
  -2   9   5          4.04          3.84         1.35 o                         
  -1   9   5       2212.73       2279.22        21.66 o                         
   0   9   5         15.80         20.46         3.06 o                         
   1   9   5         86.94         79.86         4.43 o                         
   2   9   5         13.25         12.71         2.90 o                         
   3   9   5         18.11         17.07         3.10 o                         
   4   9   5         29.58         22.77         4.68 o                         
  -5  10   5         14.87         17.18         5.45 o                         
  -4  10   5         49.08         52.85         5.21 o                         
  -3  10   5         13.99         15.19         2.14 o                         
  -2  10   5         25.25         31.84         3.42 o                         
  -1  10   5         18.84          9.32         3.23 o                         
   0  10   5       1162.12       1257.14        15.15 o                         
   1  10   5        227.69        229.57         5.51 o                         
   2  10   5         38.88         41.34         2.76 o                         
   3  10   5          9.71          7.48         2.49 o                         
   4  10   5         69.87         76.42         6.20 o                         
  -5  11   5          9.64          8.86         5.53 o                         
  -4  11   5          0.00          2.57         2.59 o                         
  -3  11   5        165.45        165.09         4.95 o                         
  -2  11   5         15.29         18.12         2.69 o                         
  -1  11   5        467.48        497.76         6.58 o                         
   0  11   5        574.79        615.61        11.39 o                         
   1  11   5          1.86          0.69         3.33 o                         
   2  11   5          2.75         -2.00         4.28 o                         
   3  11   5         47.84         44.19         3.36 o                         
   4  11   5          1.66         -1.41         2.31 o                         
  -5  12   5          0.29         -4.63         4.63 o                         
  -4  12   5          0.72          2.91         2.18 o                         
  -3  12   5        330.47        343.31         7.53 o                         
  -2  12   5          9.73         10.76         3.09 o                         
  -1  12   5        371.84        391.70         8.97 o                         
   0  12   5         24.47         23.96         2.82 o                         
   1  12   5         96.23         86.91         4.29 o                         
   2  12   5         36.85         34.31         3.59 o                         
   3  12   5         15.02         16.46         2.33 o                         
   4  12   5         18.86         22.83         5.15 o                         
  -5  13   5          8.50         13.12         4.50 o                         
  -4  13   5         53.30         53.50         5.15 o                         
  -3  13   5          0.82          1.54         1.65 o                         
  -2  13   5          6.00          5.99         2.42 o                         
  -1  13   5        159.47        160.95         5.42 o                         
   0  13   5        425.67        427.00         9.10 o                         
   1  13   5        502.05        499.34         8.28 o                         
   2  13   5        492.77        490.43        13.47 o                         
   3  13   5         26.22         24.15         1.95 o                         
   4  13   5          9.96         13.82         6.79 o                         
  -5  14   5          0.01          5.87         4.53 o                         
  -4  14   5         17.48         16.25         4.73 o                         
  -3  14   5        172.12        192.37         7.00 o                         
  -2  14   5          0.02         -1.10         3.01 o                         
  -1  14   5          7.55          5.26         1.85 o                         
   0  14   5         91.59        107.52         4.33 o                         
   1  14   5        164.59        150.68         5.35 o                         
   2  14   5         73.96         63.30         3.89 o                         
   3  14   5          2.00          3.49         4.00 o                         
   4  14   5          1.91          4.65         5.80 o                         
  -5  15   5         48.97         52.55         6.29 o                         
  -4  15   5          1.58         -0.42         5.09 o                         
  -3  15   5         10.87          6.92         1.92 o                         
  -2  15   5          9.57         11.31         3.21 o                         
  -1  15   5         95.53         88.76         3.81 o                         
   0  15   5         91.23         97.41         4.27 o                         
   1  15   5        634.76        636.97        11.11 o                         
   2  15   5        141.80        127.72         5.29 o                         
   3  15   5         45.01         54.81         9.71 o                         
   4  15   5          4.63         -1.42         5.05 o                         
  -5  16   5        165.46        193.67         8.57 o                         
  -4  16   5         20.89         26.81         5.29 o                         
  -3  16   5         90.07         82.61         7.17 o                         
  -2  16   5         13.04         10.35         2.42 o                         
  -1  16   5        217.37        235.25         7.15 o                         
   0  16   5        121.32        113.21         3.96 o                         
   1  16   5         55.18         44.30         2.83 o                         
   2  16   5         49.16         44.33         2.57 o                         
   3  16   5         26.28         32.95         6.83 o                         
   4  16   5         82.55        101.57         7.84 o                         
  -5  17   5         94.04        115.22         7.80 o                         
  -4  17   5          2.54         -1.39         4.33 o                         
  -3  17   5         52.34         65.05         7.06 o                         
  -2  17   5         57.24         60.06         4.50 o                         
  -1  17   5        124.23        127.04         5.34 o                         
   0  17   5          2.37          1.95         2.04 o                         
   1  17   5          0.95          4.21         2.54 o                         
   2  17   5        463.72        429.43        13.58 o                         
   3  17   5         10.01          7.37         2.02 o                         
   4  17   5        173.85        232.65        11.97 o                         
  -5  18   5        265.68        283.66        16.18 o                         
  -4  18   5          0.10          4.25         9.01 o                         
  -3  18   5         72.07         79.53         6.61 o                         
  -2  18   5        127.42        124.05         5.78 o                         
  -1  18   5         13.97         10.76         1.62 o                         
   0  18   5         90.41         90.12         3.76 o                         
   1  18   5          0.66          4.28         3.21 o                         
   2  18   5        129.42        107.90         3.72 o                         
   3  18   5         24.13         24.71         8.97 o                         
   4  18   5          0.25          2.32         6.11 o                         
  -4  19   5          5.56         10.28         5.38 o                         
  -3  19   5        887.65        975.65        14.01 o                         
  -2  19   5          2.49          2.58         1.92 o                         
  -1  19   5        174.41        170.65         5.86 o                         
   0  19   5         70.25         66.92         3.70 o                         
   1  19   5         68.08         65.49         3.21 o                         
   2  19   5         12.57         11.80         3.64 o                         
   3  19   5         27.20         28.94         5.36 o                         
   4  19   5         86.61        101.16        15.67 o                         
  -4  20   5          6.24         14.44         5.01 o                         
  -3  20   5        296.74        320.50         7.79 o                         
  -2  20   5          1.32          0.19         2.04 o                         
  -1  20   5          2.61         -0.13         2.10 o                         
   0  20   5          3.40          4.33         2.84 o                         
   1  20   5          5.21          4.64         2.49 o                         
   2  20   5         17.28         12.49         4.79 o                         
   3  20   5         14.06          8.84         5.62 o                         
  -4  21   5          4.48         13.32         5.63 o                         
  -3  21   5         31.25         38.12         4.75 o                         
  -2  21   5          3.36          0.58         2.78 o                         
  -1  21   5        450.40        467.87         8.65 o                         
   0  21   5         13.22         19.83         2.53 o                         
   1  21   5          1.10          8.02         2.50 o                         
   2  21   5         58.47         42.85         3.32 o                         
   3  21   5          3.64         -2.83         9.34 o                         
  -4  22   5          3.05         11.80         5.23 o                         
  -3  22   5         67.13         76.78         5.80 o                         
  -2  22   5         14.65         14.08         3.01 o                         
  -1  22   5       1174.19       1189.12        17.83 o                         
   0  22   5          7.45          7.37         3.12 o                         
   1  22   5          2.31          0.82         2.43 o                         
   2  22   5          4.33          0.73         2.57 o                         
   3  22   5          0.34          3.87         4.93 o                         
  -4  23   5         19.06         27.88         6.94 o                         
  -3  23   5          0.03          2.46         4.79 o                         
  -2  23   5         19.37         20.09         3.72 o                         
  -1  23   5         33.85         32.74         3.93 o                         
   0  23   5         47.77         32.40         2.94 o                         
   1  23   5          0.00         -2.91         2.91 o                         
   2  23   5          0.04          2.02         2.89 o                         
   3  23   5          0.00         -6.58         6.58 o                         
  -4  24   5          2.85         -3.35         4.82 o                         
  -3  24   5         28.58         35.87         6.17 o                         
  -2  24   5          6.12         -0.72         3.32 o                         
  -1  24   5        116.09        111.14         6.09 o                         
   0  24   5         17.96         11.35         3.01 o                         
   1  24   5          3.98          3.84         2.78 o                         
   2  24   5         62.84         58.74         6.67 o                         
   3  24   5         17.87         12.93         4.62 o                         
  -3  25   5         92.73         86.75         7.15 o                         
  -2  25   5         24.67         33.69         6.31 o                         
  -1  25   5         40.44         37.72         2.72 o                         
   0  25   5          0.06          2.30         3.56 o                         
   1  25   5          0.20          1.79         3.03 o                         
   2  25   5          3.20          5.26         4.30 o                         
  -3  26   5          7.81          8.52         5.84 o                         
  -2  26   5          2.13         -1.03         2.90 o                         
  -1  26   5          0.00          2.04         1.95 o                         
   0  26   5          7.78          7.69         2.05 o                         
   1  26   5          6.56         12.36         2.14 o                         
   2  26   5         19.26         17.99         4.49 o                         
  -3  27   5         10.66         10.96         5.25 o                         
  -2  27   5          9.32         12.08         2.38 o                         
  -1  27   5          1.28          3.07         2.67 o                         
   0  27   5         12.02         14.61         2.40 o                         
   1  27   5         25.88         27.40         2.80 o                         
   2  27   5         28.99         38.37         7.84 o                         
  -3  28   5         12.00         13.03         5.33 o                         
  -2  28   5         66.93         83.63         7.29 o                         
  -1  28   5         16.73         20.85         3.40 o                         
   0  28   5         46.17         44.68         2.65 o                         
   1  28   5          2.95          3.66         2.04 o                         
   2  28   5          3.62          3.17         3.59 o                         
  -2  29   5          0.93         -4.49         5.99 o                         
  -1  29   5          2.26          0.20         3.59 o                         
   0  29   5          0.02         -0.38         2.36 o                         
   1  29   5         44.22         49.88         6.78 o                         
  -2  30   5         71.65         82.80         5.75 o                         
  -1  30   5         16.36         19.10         3.37 o                         
   0  30   5          1.11          2.86         2.08 o                         
   1  30   5          3.16          3.57         2.05 o                         
  -1  31   5         13.02         13.14         2.89 o                         
   0  31   5          1.41          5.40         2.40 o                         
  -4   0   6          6.62          6.28         3.41 o                         
  -2   0   6       7081.34       7413.58       114.72 o                         
   0   0   6       2566.34       2799.56        45.94 o                         
   2   0   6          1.94         -0.71         5.09 o                         
   4   0   6          9.39          8.70         4.46 o                         
  -5   1   6         15.49         15.15         1.78 o                         
  -4   1   6          0.05          1.11         1.92 o                         
  -3   1   6          0.38         -1.77         1.77 o                         
  -2   1   6       1621.43       1640.09        15.66 o                         
  -1   1   6         13.62         12.01         3.26 o                         
   0   1   6        474.06        499.32        10.83 o                         
   1   1   6         20.19         22.17         3.35 o                         
   2   1   6         62.31         54.55         4.39 o                         
   3   1   6        117.20        105.06         4.19 o                         
   4   1   6          0.05          0.13         2.50 o                         
  -5   2   6          0.26          2.62         1.93 o                         
  -4   2   6          3.00          2.97         3.06 o                         
  -3   2   6         67.84         68.79         2.52 o                         
  -2   2   6       1502.29       1546.71        13.37 o                         
  -1   2   6          2.12          1.22         3.26 o                         
   0   2   6          1.50         12.59         4.36 o                         
   1   2   6          0.23          3.60         3.82 o                         
   2   2   6        175.02        174.81         4.62 o                         
   3   2   6        177.12        169.30         5.20 o                         
   4   2   6         15.49         22.95         3.75 o                         
  -5   3   6          1.67          0.86         1.85 o                         
  -4   3   6          4.49          7.66         2.31 o                         
  -3   3   6        133.99        134.03         3.21 o                         
  -2   3   6       3132.80       3247.68        30.41 o                         
  -1   3   6        366.96        375.88         6.13 o                         
   0   3   6       1812.48       1897.07        21.96 o                         
   1   3   6         15.37         19.23         3.27 o                         
   2   3   6          6.59          3.23         5.12 o                         
   3   3   6         99.83         97.35         4.15 o                         
   4   3   6          6.44         20.25         3.38 o                         
  -5   4   6        143.60        130.09         3.72 o                         
  -4   4   6        170.05        180.15         3.81 o                         
  -3   4   6        381.59        381.75         3.98 o                         
  -2   4   6        294.11        300.10         4.38 o                         
  -1   4   6         22.15         20.24         3.01 o                         
   0   4   6        231.29        252.91         5.59 o                         
   1   4   6         68.52         71.09         4.20 o                         
   2   4   6        274.44        281.92         5.42 o                         
   3   4   6         96.46         64.75         4.40 o                         
   4   4   6         14.56         21.68         4.12 o                         
  -5   5   6         35.53         30.15         2.35 o                         
  -4   5   6          8.72         14.71         3.55 o                         
  -3   5   6         68.63         69.63         2.77 o                         
  -2   5   6         17.02         15.58         2.37 o                         
  -1   5   6        997.04       1027.39        13.41 o                         
   0   5   6        164.02        158.18         4.79 o                         
   1   5   6        213.10        234.77         5.72 o                         
   2   5   6          0.54         -3.75         3.75 o                         
   3   5   6         76.57         52.63         3.57 o                         
   4   5   6          2.49          5.78         3.18 o                         
  -5   6   6          4.45          6.47         1.95 o                         
  -4   6   6        118.73        120.05         4.35 o                         
  -3   6   6          4.25          4.58         1.58 o                         
  -2   6   6          3.46          3.28         1.97 o                         
  -1   6   6          9.82          5.10         2.82 o                         
   0   6   6        551.44        567.17         8.26 o                         
   1   6   6         56.29         58.69         4.34 o                         
   2   6   6        717.18        741.83        13.44 o                         
   3   6   6         18.74         15.56         3.67 o                         
   4   6   6          1.02          0.04         4.07 o                         
  -5   7   6          1.38          2.06         2.62 o                         
  -4   7   6        151.19        158.27         3.99 o                         
  -3   7   6        205.54        215.20         3.50 o                         
  -2   7   6        153.02        156.75         3.96 o                         
  -1   7   6        264.11        267.40         5.13 o                         
   0   7   6         67.66         62.57         3.94 o                         
   1   7   6        225.40        227.83         5.26 o                         
   2   7   6       2175.63       2152.15        29.55 o                         
   3   7   6         33.48         26.96         3.09 o                         
   4   7   6          0.00         -1.23         3.05 o                         
  -5   8   6         36.73         29.89         3.19 o                         
  -4   8   6         64.02         67.06         3.33 o                         
  -3   8   6          8.99         11.10         2.05 o                         
  -2   8   6          6.16          6.95         2.02 o                         
  -1   8   6        423.33        462.77         5.88 o                         
   0   8   6         47.25         49.26         3.63 o                         
   1   8   6          0.53         -3.99         3.99 o                         
   2   8   6        945.41        959.54        17.39 o                         
   3   8   6         49.31         54.69         4.30 o                         
   4   8   6          5.83          5.54         2.48 o                         
  -5   9   6          0.13          3.70         4.88 o                         
  -4   9   6          6.64          2.41         3.41 o                         
  -3   9   6         30.80         36.79         3.14 o                         
  -2   9   6          3.85          1.05         1.75 o                         
  -1   9   6        293.63        291.48         5.94 o                         
   0   9   6         10.47          9.29         4.34 o                         
   1   9   6         11.37          9.26         4.02 o                         
   2   9   6        240.39        233.60         8.09 o                         
   3   9   6          7.89          5.65         2.89 o                         
   4   9   6          0.00          8.38         4.00 o                         
  -5  10   6          0.01          1.24         5.07 o                         
  -4  10   6         59.06         72.00         7.95 o                         
  -3  10   6         53.94         46.70         2.89 o                         
  -2  10   6          0.00         -0.11         2.26 o                         
  -1  10   6          0.07          0.36         3.72 o                         
   0  10   6         79.00         85.85         3.79 o                         
   1  10   6         13.21         11.41         2.95 o                         
   2  10   6        401.94        395.21        13.12 o                         
   3  10   6         22.54         26.28         2.89 o                         
   4  10   6          3.25         -0.64         2.94 o                         
  -5  11   6         15.06         21.70         5.85 o                         
  -4  11   6         11.90         14.98         4.38 o                         
  -3  11   6         86.43         85.45         2.71 o                         
  -2  11   6          0.00          3.63         2.08 o                         
  -1  11   6        545.58        547.09         8.01 o                         
   0  11   6        628.30        649.15         9.35 o                         
   1  11   6        471.14        450.70         8.55 o                         
   2  11   6          9.02          1.74         3.53 o                         
   3  11   6          0.50          0.89         2.37 o                         
   4  11   6          0.20          4.59         3.69 o                         
  -5  12   6          0.28         -0.26         4.11 o                         
  -4  12   6          2.08          3.78         3.93 o                         
  -3  12   6        280.85        308.29        10.82 o                         
  -2  12   6          0.32          0.96         1.39 o                         
  -1  12   6         10.97          9.21         3.11 o                         
   0  12   6          1.37         -4.95         4.95 o                         
   1  12   6       2105.06       2126.81        26.44 o                         
   2  12   6         82.81         77.82         7.55 o                         
   3  12   6         15.62         18.36         2.55 o                         
   4  12   6         22.46         34.76         5.58 o                         
  -5  13   6         89.05        106.75         5.94 o                         
  -4  13   6          4.85          2.52         1.90 o                         
  -3  13   6         11.71          7.51         2.34 o                         
  -2  13   6          0.83          2.10         2.37 o                         
  -1  13   6          7.79         10.07         2.84 o                         
   0  13   6         81.24         87.41         3.70 o                         
   1  13   6         14.78         -6.46         6.46 o                         
   2  13   6         17.58         18.67         2.44 o                         
   3  13   6         32.24         37.74         6.71 o                         
   4  13   6         10.15         13.39         5.87 o                         
  -5  14   6          3.75          5.37         4.70 o                         
  -4  14   6         36.42         38.68         5.68 o                         
  -3  14   6        163.37        179.22         7.97 o                         
  -2  14   6         28.82         25.72         2.57 o                         
  -1  14   6         29.48         29.86         3.07 o                         
   0  14   6         95.88         97.71         7.33 o                         
   1  14   6        480.16        467.62         8.29 o                         
   2  14   6          5.05          5.59         2.23 o                         
   3  14   6          9.28         13.37         3.04 o                         
   4  14   6          0.05         -6.17         6.17 o                         
  -5  15   6         71.68         77.53         6.83 o                         
  -3  15   6        190.16        217.72        10.32 o                         
  -2  15   6        129.47        129.72         8.59 o                         
  -1  15   6         24.03         20.98         3.78 o                         
   0  15   6        116.86        118.27         4.18 o                         
   1  15   6        694.26        670.97        11.41 o                         
   2  15   6         19.36         23.16         4.53 o                         
   3  15   6          0.38         -0.90         6.04 o                         
   4  15   6         68.86         87.48         7.07 o                         
  -5  16   6         10.21          2.35        10.22 o                         
  -4  16   6         23.62         28.28         4.41 o                         
  -3  16   6         39.58         28.25         2.93 o                         
  -2  16   6         21.79         23.97         3.62 o                         
  -1  16   6         12.84         11.92         2.22 o                         
   0  16   6         22.37         22.61         3.48 o                         
   1  16   6        190.70        197.07         5.34 o                         
   2  16   6          3.37          6.20         3.34 o                         
   3  16   6         17.66         17.63         3.56 o                         
   4  16   6         42.58         73.57        10.44 o                         
  -5  17   6         38.65         49.90         8.05 o                         
  -4  17   6          0.34          2.56         4.16 o                         
  -3  17   6          9.10          7.39         2.43 o                         
  -2  17   6         10.18         10.60         2.67 o                         
  -1  17   6         26.38         23.58         3.04 o                         
   0  17   6        168.33        174.89         5.12 o                         
   1  17   6          0.96         -0.93         2.29 o                         
   2  17   6         18.85         13.07         3.20 o                         
   3  17   6         23.44         20.79         2.51 o                         
  -4  18   6         23.97         26.47         5.16 o                         
  -3  18   6        139.84        153.89         8.45 o                         
  -2  18   6          6.29          1.48         3.34 o                         
  -1  18   6         15.61         17.88         4.42 o                         
   0  18   6          3.56          3.63         2.09 o                         
   1  18   6        235.93        211.95         8.26 o                         
   2  18   6          8.10          6.12         2.96 o                         
   3  18   6          1.18          2.85         2.99 o                         
  -4  19   6          3.01          6.78         5.40 o                         
  -3  19   6        516.76        580.42        14.53 o                         
  -2  19   6          0.01          3.31         2.57 o                         
  -1  19   6         25.97         21.49         2.25 o                         
   0  19   6         23.12         26.04         3.22 o                         
   1  19   6        184.54        163.15         5.29 o                         
   2  19   6          1.69          5.00         2.83 o                         
   3  19   6         21.05         16.77         6.34 o                         
  -4  20   6          1.68          8.03         5.65 o                         
  -3  20   6         20.68         12.73         3.66 o                         
  -2  20   6          5.19          2.58         3.26 o                         
  -1  20   6         66.74         71.70         4.66 o                         
   0  20   6          6.49          3.92         2.16 o                         
   1  20   6          1.72          1.63         2.10 o                         
   2  20   6          0.57          1.08         2.01 o                         
   3  20   6          8.48          3.10         4.99 o                         
  -4  21   6          1.67          4.87         5.16 o                         
  -3  21   6        115.82         54.39         8.18 o                         
  -2  21   6         51.50         49.13         3.41 o                         
  -1  21   6         13.15         11.10         2.78 o                         
   0  21   6          2.15          5.48         2.32 o                         
   1  21   6         31.90         30.28         2.98 o                         
   2  21   6          2.77          5.37         3.31 o                         
   3  21   6          7.05          1.81         4.99 o                         
  -4  22   6         12.88         14.93         6.49 o                         
  -3  22   6         66.27         78.25         6.90 o                         
  -2  22   6          0.21          1.27         2.17 o                         
  -1  22   6        190.34        207.71         6.18 o                         
   0  22   6         29.41         24.80         2.84 o                         
   1  22   6         15.74         14.27         2.95 o                         
   2  22   6         10.15         12.07         7.18 o                         
   3  22   6          1.36         10.20         7.41 o                         
  -4  23   6          1.22         -2.32         8.37 o                         
  -3  23   6          0.22         -5.62         5.62 o                         
  -2  23   6          0.20          1.87         2.65 o                         
  -1  23   6        478.84        481.55         9.83 o                         
   0  23   6          1.81          7.57         2.27 o                         
   1  23   6         32.11         33.10         2.88 o                         
   2  23   6         82.72         80.27         5.99 o                         
   3  23   6          0.38          6.23         5.20 o                         
  -3  24   6         14.53         10.71         6.75 o                         
  -2  24   6         60.32         64.65         8.42 o                         
  -1  24   6         83.98         80.28         5.38 o                         
   0  24   6          7.68          7.61         2.74 o                         
   1  24   6         17.39         18.29         3.54 o                         
   2  24   6         62.24         66.68         8.86 o                         
  -3  25   6          3.57          1.04         5.61 o                         
  -2  25   6          1.45          1.59         2.43 o                         
  -1  25   6        293.97        285.91         9.41 o                         
   0  25   6         63.93         54.43         5.17 o                         
   1  25   6          0.00          1.97         2.85 o                         
   2  25   6          0.05          3.20         4.15 o                         
  -3  26   6         19.02         24.68         5.57 o                         
  -2  26   6         37.15         32.23         4.17 o                         
  -1  26   6          3.85          2.75         2.15 o                         
   0  26   6         15.25         13.07         2.39 o                         
   1  26   6         22.89         22.50         3.46 o                         
   2  26   6         36.33         41.87         4.91 o                         
  -3  27   6          0.04         -0.92         5.03 o                         
  -2  27   6          9.06          3.73         2.33 o                         
  -1  27   6          9.87         13.33         3.21 o                         
   0  27   6         38.47         32.67         3.16 o                         
   1  27   6          0.32         -2.80         3.11 o                         
   2  27   6         22.45         32.14         7.09 o                         
  -2  28   6          0.22         -3.34         3.51 o                         
  -1  28   6          3.30          3.01         3.20 o                         
   0  28   6          1.47          3.07         2.30 o                         
   1  28   6          9.59         14.16         2.65 o                         
  -2  29   6          0.23         -3.77         4.49 o                         
  -1  29   6         10.90          9.64         3.15 o                         
   0  29   6          7.94         11.48         2.30 o                         
   1  29   6          4.51          3.07         2.37 o                         
  -1  30   6          0.89         -0.38         3.34 o                         
   0  30   6          0.19         -1.63         3.92 o                         
  -5   0   7          2.24          4.30         7.56 o                         
  -3   0   7        596.29        580.74         9.57 o                         
  -1   0   7         36.74         40.62         6.51 o                         
   1   0   7        325.70        327.64        10.94 o                         
   3   0   7          1.84          5.77         4.25 o                         
  -5   1   7          0.31          1.53         3.12 o                         
  -4   1   7         19.97         23.58         2.61 o                         
  -3   1   7        287.83        302.05         4.15 o                         
  -2   1   7         46.74         39.10         2.71 o                         
  -1   1   7          1.01          1.69         3.56 o                         
   0   1   7        916.64       1003.31        14.37 o                         
   1   1   7         18.25         15.43         4.48 o                         
   2   1   7          1.95          5.63         4.47 o                         
   3   1   7         11.95         10.50         3.51 o                         
   4   1   7          2.88          8.25         4.35 o                         
  -5   2   7          6.01          8.59         5.43 o                         
  -4   2   7         18.07         17.77         3.78 o                         
  -3   2   7        289.68        284.49         4.30 o                         
  -2   2   7         29.83         29.19         2.67 o                         
  -1   2   7         58.74         67.03         4.87 o                         
   0   2   7        451.79        484.74         9.06 o                         
   1   2   7          0.01         -1.38         5.77 o                         
   2   2   7          9.91          7.67         3.67 o                         
   3   2   7        368.30        349.39        15.23 o                         
   4   2   7         12.45          3.41         3.27 o                         
  -5   3   7          0.00         -2.55         3.10 o                         
  -4   3   7          2.61          3.61         2.07 o                         
  -3   3   7         36.43         35.76         2.59 o                         
  -2   3   7        263.99        281.13         4.69 o                         
  -1   3   7          9.63          6.40         3.75 o                         
   0   3   7       1114.24       1217.35        16.56 o                         
   1   3   7          1.79          2.29         4.65 o                         
   2   3   7         80.19         82.21         4.96 o                         
   3   3   7         84.38         91.31         5.15 o                         
   4   3   7          3.04          5.32         3.18 o                         
  -5   4   7         20.61         18.26         4.48 o                         
  -4   4   7          2.45          3.53         1.82 o                         
  -3   4   7        302.26        313.15         4.87 o                         
  -2   4   7         26.41         29.08         2.54 o                         
  -1   4   7          0.15          0.50         3.82 o                         
   0   4   7         45.75         55.07         4.84 o                         
   1   4   7          0.02          0.81         3.20 o                         
   2   4   7          5.22          0.37         3.34 o                         
   3   4   7        133.79        122.30         6.66 o                         
   4   4   7         99.63        114.06         8.00 o                         
  -5   5   7         52.00         39.34         3.95 o                         
  -4   5   7        106.24        111.42         3.50 o                         
  -3   5   7          1.00          0.19         2.41 o                         
  -2   5   7        215.35        218.61         4.62 o                         
  -1   5   7         25.87         24.72         3.66 o                         
   0   5   7         64.73         70.52         4.45 o                         
   1   5   7         48.97         45.03         4.12 o                         
   2   5   7        294.72        300.97         7.41 o                         
   3   5   7         25.90         27.38         3.42 o                         
   4   5   7         12.06         10.95         2.89 o                         
  -5   6   7          0.06          1.51         6.64 o                         
  -4   6   7          0.04          0.30         2.57 o                         
  -3   6   7          3.51          1.03         1.68 o                         
  -2   6   7         52.17         58.88         3.06 o                         
  -1   6   7         48.42         46.98         5.20 o                         
   0   6   7         36.90         36.99         4.05 o                         
   1   6   7        254.57        258.89         6.95 o                         
   2   6   7          1.27         -3.57         3.57 o                         
   3   6   7          0.14          0.96         3.63 o                         
   4   6   7         23.98         19.36         3.31 o                         
  -5   7   7         27.07         33.44         4.53 o                         
  -4   7   7         12.25         16.16         2.60 o                         
  -3   7   7         16.85         18.23         2.18 o                         
  -2   7   7        256.96        258.01         4.20 o                         
  -1   7   7          2.54          4.03         3.09 o                         
   0   7   7          3.48          3.22         4.73 o                         
   1   7   7          0.86          0.68         3.53 o                         
   2   7   7        530.39        535.86        13.18 o                         
   3   7   7          0.29         -0.36         4.07 o                         
   4   7   7         47.80         46.47         3.14 o                         
  -5   8   7         17.43         15.81         3.76 o                         
  -4   8   7         18.37         19.04         3.04 o                         
  -3   8   7          2.47          2.75         1.50 o                         
  -2   8   7        204.04        208.03         4.29 o                         
  -1   8   7         15.77         12.17         3.90 o                         
   0   8   7         33.22         32.50         4.17 o                         
   1   8   7         27.91         31.42         4.17 o                         
   2   8   7        995.95       1020.93        27.01 o                         
   3   8   7         88.96         71.23         6.98 o                         
   4   8   7          0.05         -0.65         2.78 o                         
  -5   9   7          1.37          2.82         5.71 o                         
  -4   9   7         41.88         41.49         4.15 o                         
  -3   9   7          0.57          1.71         2.07 o                         
  -2   9   7         68.02         65.47         2.23 o                         
  -1   9   7         69.61         80.61         4.22 o                         
   0   9   7        212.10        217.24         5.75 o                         
   1   9   7         79.70         80.91         5.05 o                         
   2   9   7          1.86         -3.41         3.41 o                         
   3   9   7         21.07         20.74         3.35 o                         
   4   9   7          0.46          1.78         3.36 o                         
  -5  10   7          6.99          6.18         3.85 o                         
  -4  10   7         37.53         40.73         5.06 o                         
  -3  10   7        162.48        165.14         5.87 o                         
  -2  10   7        229.89        244.21         7.21 o                         
  -1  10   7          5.23          2.16         3.01 o                         
   0  10   7         58.98         53.95         4.34 o                         
   1  10   7        156.14        159.96         5.58 o                         
   2  10   7        429.72        433.00        17.26 o                         
   3  10   7         35.46         36.49         3.98 o                         
   4  10   7         10.30          5.38         2.54 o                         
  -5  11   7          6.48          4.54         3.96 o                         
  -4  11   7         40.05         31.07         2.37 o                         
  -3  11   7          1.18         -2.64         2.64 o                         
  -2  11   7        210.15        220.19         5.39 o                         
  -1  11   7        526.71        553.45         8.59 o                         
   0  11   7        249.13        256.44         6.08 o                         
   1  11   7        290.65        272.40        10.41 o                         
   2  11   7         55.30         52.50         5.26 o                         
   3  11   7          3.58          0.59         2.30 o                         
   4  11   7          0.64          6.09         3.85 o                         
  -5  12   7         12.67         20.61         4.05 o                         
  -4  12   7         18.27         18.53         2.43 o                         
  -3  12   7         90.71         74.36         5.91 o                         
  -2  12   7         52.60         42.67         4.39 o                         
  -1  12   7        389.48        429.93         8.40 o                         
   0  12   7         36.05         35.93         3.91 o                         
   1  12   7       1290.91       1291.27        22.75 o                         
   2  12   7          4.64          0.28         2.89 o                         
   3  12   7         41.78         43.22         6.76 o                         
   4  12   7          0.34         -0.76         5.95 o                         
  -5  13   7          4.46          5.96         3.97 o                         
  -4  13   7         19.97         21.22         4.54 o                         
  -3  13   7         70.27         62.64         5.37 o                         
  -2  13   7          1.85          1.05         1.74 o                         
  -1  13   7          9.48          7.40         2.83 o                         
   0  13   7         19.72         21.90         5.87 o                         
   1  13   7        112.71        100.31         4.97 o                         
   2  13   7        143.55        146.07         6.05 o                         
   3  13   7         16.06         18.11         3.62 o                         
   4  13   7         12.99         23.55         6.71 o                         
  -5  14   7          6.71          9.90         4.56 o                         
  -4  14   7          0.11         -0.50         2.56 o                         
  -3  14   7         31.58         29.83         3.71 o                         
  -2  14   7          0.01          0.96         2.28 o                         
  -1  14   7         44.33         54.97         4.15 o                         
   0  14   7          1.13         -1.27         2.97 o                         
   1  14   7        712.33        721.33        12.27 o                         
   2  14   7          0.16          1.04         3.13 o                         
   3  14   7          6.63          9.86         4.60 o                         
  -5  15   7          0.53         -5.55         5.55 o                         
  -4  15   7          0.28         -1.50         1.50 o                         
  -3  15   7         72.63         55.94         5.87 o                         
  -2  15   7          5.53          8.12         2.53 o                         
  -1  15   7          7.82          9.32         3.29 o                         
   0  15   7         45.04         51.87         4.45 o                         
   1  15   7        228.75        225.96         9.68 o                         
   2  15   7          0.25         -1.71         2.86 o                         
   3  15   7         52.82         54.98         5.70 o                         
  -5  16   7         24.12         26.79         6.17 o                         
  -4  16   7         13.28          7.70         2.66 o                         
  -3  16   7         95.94         99.83         7.48 o                         
  -2  16   7          3.08          1.08         3.01 o                         
  -1  16   7         54.67         58.35         4.87 o                         
   0  16   7         12.11          7.12         2.91 o                         
   1  16   7         46.57         45.18         3.27 o                         
   2  16   7          8.96          8.67         3.03 o                         
   3  16   7         51.14         63.33        10.74 o                         
  -4  17   7          8.90          8.74         6.20 o                         
  -3  17   7         93.02        102.44         7.71 o                         
  -2  17   7         10.25         15.24         3.68 o                         
  -1  17   7         10.35         12.58         3.08 o                         
   0  17   7          0.14         -0.99         3.52 o                         
   1  17   7        112.19        106.82         5.90 o                         
   2  17   7         17.10         15.58         2.92 o                         
   3  17   7          8.15          7.40         2.61 o                         
  -4  18   7        155.06        147.82        10.94 o                         
  -3  18   7         49.96         60.45         7.13 o                         
  -2  18   7         97.74         96.23         7.42 o                         
  -1  18   7          5.27          5.11         2.12 o                         
   0  18   7         14.51         12.68         3.05 o                         
   1  18   7         13.96          5.77         3.28 o                         
   2  18   7          5.01          6.11         3.07 o                         
   3  18   7         60.60         80.74         7.79 o                         
  -4  19   7         11.88          9.61         6.16 o                         
  -3  19   7         49.01         39.14         6.57 o                         
  -2  19   7          4.03          2.07         2.37 o                         
  -1  19   7         30.37         28.87         3.68 o                         
   0  19   7          3.22          5.23         2.61 o                         
   1  19   7        651.58        627.13        22.91 o                         
   2  19   7          3.66          5.23         2.88 o                         
   3  19   7          3.05         -4.36         5.76 o                         
  -4  20   7         27.41         34.23         7.98 o                         
  -3  20   7          4.45          4.79         2.01 o                         
  -2  20   7         90.26         81.07         7.73 o                         
  -1  20   7        148.99        151.61         5.72 o                         
   0  20   7         17.47         13.93         2.35 o                         
   1  20   7         34.87         25.37         3.34 o                         
   2  20   7         40.66         41.44         2.43 o                         
   3  20   7          5.67         12.97         6.73 o                         
  -4  21   7         26.66         35.74         8.15 o                         
  -3  21   7         16.89          6.84         2.96 o                         
  -2  21   7          7.13          5.77         3.10 o                         
  -1  21   7        171.47        155.87        10.01 o                         
   0  21   7         39.32         29.83         4.00 o                         
   1  21   7          8.96          5.04         2.41 o                         
   2  21   7         29.50         29.23         3.49 o                         
   3  21   7          3.02          8.78         6.49 o                         
  -4  22   7         11.55         18.48        10.01 o                         
  -3  22   7         23.11         31.10         7.45 o                         
  -2  22   7         44.15         40.44         5.13 o                         
  -1  22   7        591.12        575.62        14.89 o                         
   0  22   7          0.35          2.68         2.84 o                         
   1  22   7         14.79         11.46         3.00 o                         
   2  22   7          0.42         -4.31         4.41 o                         
  -3  23   7         39.33         45.24         7.31 o                         
  -2  23   7        109.82        103.29        12.95 o                         
  -1  23   7          1.05          1.42         2.43 o                         
   0  23   7         12.99         14.59         2.40 o                         
   1  23   7          6.12          6.08         2.84 o                         
   2  23   7         40.01         40.31         4.77 o                         
  -3  24   7          2.58         10.27         5.33 o                         
  -2  24   7         19.61         21.41         5.23 o                         
  -1  24   7         91.59         88.84         6.30 o                         
   0  24   7         12.35         10.79         2.77 o                         
   1  24   7          2.61          0.33         3.88 o                         
   2  24   7         70.09         96.68        12.15 o                         
  -3  25   7          1.58         10.77         6.27 o                         
  -2  25   7          0.00          1.40         3.64 o                         
  -1  25   7          0.16          1.77         2.25 o                         
   0  25   7          3.37          8.74         4.56 o                         
   1  25   7          2.03         -0.86         2.95 o                         
   2  25   7         18.09         18.63         5.81 o                         
  -3  26   7          1.69         19.57         6.45 o                         
  -2  26   7         15.46         12.26         3.67 o                         
  -1  26   7          1.90          2.64         3.23 o                         
   0  26   7          9.15         10.10         3.56 o                         
   1  26   7         25.45         33.26         5.42 o                         
  -2  27   7          0.06         -1.97         2.57 o                         
  -1  27   7          4.39          7.55         4.20 o                         
   0  27   7         19.94         19.99         3.12 o                         
   1  27   7          2.07          4.89         2.86 o                         
  -2  28   7          7.49         10.48         3.06 o                         
  -1  28   7         12.53         15.16         3.49 o                         
   0  28   7         28.08         24.26         2.57 o                         
  -1  29   7         13.07         13.47         3.38 o                         
   0  29   7          0.13          3.56         2.98 o                         
  -4   0   8         39.39         41.55         3.95 o                         
  -2   0   8          9.44         11.15         4.11 o                         
   0   0   8        547.86        618.51        13.35 o                         
   2   0   8        223.33        204.47        13.37 o                         
   4   0   8          0.56          3.20         4.28 o                         
  -5   1   8          2.65         -1.12         3.52 o                         
  -4   1   8         12.08         10.76         2.18 o                         
  -3   1   8        615.72        622.00         7.69 o                         
  -2   1   8        130.21        129.54         3.78 o                         
  -1   1   8         91.46         93.20         4.53 o                         
   0   1   8         35.22         38.90         5.04 o                         
   1   1   8          9.26         11.41         3.77 o                         
   2   1   8          8.87          5.04         3.41 o                         
   3   1   8          0.65          8.21         3.99 o                         
   4   1   8          5.18          9.70         3.41 o                         
  -5   2   8          0.01          1.95         4.08 o                         
  -4   2   8         37.47         38.95         2.51 o                         
  -3   2   8       1257.29       1285.11        12.94 o                         
  -2   2   8         31.72         27.91         2.53 o                         
  -1   2   8         85.07         86.47         6.45 o                         
   0   2   8         83.64         91.85         5.29 o                         
   1   2   8          2.77          3.66         4.03 o                         
   2   2   8         12.81          2.25         6.40 o                         
   3   2   8          2.30          2.85         3.34 o                         
   4   2   8         18.92         26.53         3.93 o                         
  -5   3   8          6.43          5.75         3.64 o                         
  -4   3   8         13.50         14.01         2.38 o                         
  -3   3   8         40.14         38.51         2.41 o                         
  -2   3   8         29.77         31.80         2.61 o                         
  -1   3   8          0.94          0.91         3.39 o                         
   0   3   8        139.19        140.60         5.61 o                         
   1   3   8        199.55        210.64         7.79 o                         
   2   3   8          0.13         -3.89         3.89 o                         
   3   3   8          0.09         -1.54         3.35 o                         
   4   3   8         22.58         22.33         4.03 o                         
  -5   4   8          0.14         -0.77         3.35 o                         
  -4   4   8         31.95         29.76         2.19 o                         
  -3   4   8        292.53        280.80         6.05 o                         
  -2   4   8         33.84         33.99         3.00 o                         
  -1   4   8         45.95         55.47         5.82 o                         
   0   4   8        130.24        125.19         5.57 o                         
   1   4   8         59.34         59.69         4.99 o                         
   2   4   8        344.41        302.22        10.28 o                         
   3   4   8          0.20          2.76         3.74 o                         
   4   4   8        200.99        203.32        16.28 o                         
  -5   5   8         13.34         15.49         4.17 o                         
  -4   5   8        116.21        114.79         3.00 o                         
  -3   5   8        269.24        264.14         4.18 o                         
  -2   5   8         52.19         58.57         4.08 o                         
  -1   5   8         51.26         51.59         4.98 o                         
   0   5   8        143.65        147.09         5.17 o                         
   1   5   8         93.72        102.46         5.25 o                         
   2   5   8          1.03         -2.35         3.91 o                         
   3   5   8         14.29         18.10         5.39 o                         
   4   5   8        107.73        106.56        12.40 o                         
  -5   6   8         91.86         93.14         6.74 o                         
  -4   6   8          6.05          5.67         2.07 o                         
  -3   6   8         65.24         65.64         2.78 o                         
  -2   6   8         29.65         32.76         3.58 o                         
  -1   6   8        105.69        102.09         4.57 o                         
   0   6   8          4.32          1.20         5.06 o                         
   1   6   8         99.52         95.87         5.32 o                         
   2   6   8        103.06         84.63         7.55 o                         
   3   6   8          0.04          2.35         3.28 o                         
   4   6   8          6.97         10.01         3.31 o                         
  -5   7   8        135.62        134.39         6.62 o                         
  -4   7   8         38.53         42.07         3.61 o                         
  -3   7   8          4.61          3.72         2.16 o                         
  -2   7   8         37.13         38.51         3.84 o                         
  -1   7   8        144.17        146.19         5.46 o                         
   0   7   8         27.04         24.85         4.17 o                         
   1   7   8        126.37        135.90         6.96 o                         
   2   7   8         47.10         46.40         5.47 o                         
   3   7   8          1.03          4.34         5.54 o                         
   4   7   8         19.52         25.14         5.28 o                         
  -5   8   8         40.42         36.91         5.49 o                         
  -4   8   8         18.37         19.95         2.86 o                         
  -3   8   8          4.18          2.63         1.68 o                         
  -2   8   8        182.08        175.77         4.31 o                         
  -1   8   8         30.15         24.60         4.02 o                         
   0   8   8         16.16         18.76         4.03 o                         
   1   8   8        174.68        184.17         7.17 o                         
   2   8   8         30.48         27.38         3.68 o                         
   3   8   8         18.39         13.11         3.38 o                         
   4   8   8         38.34         36.32         5.61 o                         
  -5   9   8         74.62         71.19        11.12 o                         
  -4   9   8          0.92          1.76         2.55 o                         
  -3   9   8          0.47         -2.07         2.07 o                         
  -2   9   8         43.35         42.18         3.93 o                         
  -1   9   8        142.60        146.62         5.94 o                         
   0   9   8         47.75         51.12         4.49 o                         
   1   9   8        223.22        237.11         8.28 o                         
   2   9   8         68.10         71.96         5.23 o                         
   3   9   8         28.02         23.34         3.27 o                         
  -5  10   8          0.35         -6.51         9.15 o                         
  -4  10   8         13.15         12.36         2.45 o                         
  -3  10   8         11.99         10.12         3.33 o                         
  -2  10   8        493.52        531.16         8.65 o                         
  -1  10   8          0.69         -3.30         3.30 o                         
   0  10   8         18.80         15.42         5.19 o                         
   1  10   8         66.58         56.15         4.11 o                         
   2  10   8         17.50         16.70         4.76 o                         
   3  10   8          0.76         -0.76         3.71 o                         
  -5  11   8          4.75         -6.08         6.50 o                         
  -4  11   8          7.83          8.27         2.29 o                         
  -3  11   8         31.67         35.25         2.71 o                         
  -2  11   8          2.01          1.13         3.10 o                         
  -1  11   8         49.54         46.16         5.31 o                         
   0  11   8        310.91        298.10         8.28 o                         
   1  11   8          2.58          2.55         4.11 o                         
   2  11   8          2.44          5.93         3.71 o                         
   3  11   8          0.00          4.56         2.96 o                         
  -5  12   8          8.71         11.23         7.02 o                         
  -4  12   8          4.28          5.71         2.46 o                         
  -3  12   8          0.29          3.27         3.08 o                         
  -2  12   8         18.55         15.12         2.88 o                         
  -1  12   8        405.79        431.37         7.42 o                         
   0  12   8          2.87         -0.69         4.83 o                         
   1  12   8         81.14         82.81         4.59 o                         
   2  12   8          0.19         -0.28         2.88 o                         
   3  12   8          1.35          2.97         3.66 o                         
  -5  13   8          0.31          0.04        16.65 o                         
  -4  13   8        155.97        107.08        11.88 o                         
  -3  13   8          0.04          5.27         3.57 o                         
  -2  13   8         22.58         23.16         3.95 o                         
  -1  13   8         28.79         25.70         3.86 o                         
   0  13   8        209.50        194.33         9.24 o                         
   1  13   8          2.90         -1.77         3.42 o                         
   2  13   8          3.57          4.35         3.49 o                         
   3  13   8          7.43         12.68         3.96 o                         
  -5  14   8         13.76         23.92         7.72 o                         
  -4  14   8          0.53          0.32         2.08 o                         
  -3  14   8          2.84          6.88         2.63 o                         
  -2  14   8          7.53          4.78         3.64 o                         
  -1  14   8         11.28         12.23         3.29 o                         
   0  14   8        730.33        762.68        16.65 o                         
   1  14   8         55.42         56.77         4.72 o                         
   2  14   8        104.98        114.77         5.46 o                         
   3  14   8        115.62        148.95        36.16 o                         
  -4  15   8          0.02          0.72         2.07 o                         
  -3  15   8          2.57          2.26         2.18 o                         
  -2  15   8          3.64          2.06         2.75 o                         
  -1  15   8         11.08          7.09         4.30 o                         
   0  15   8          0.12         -3.50         3.50 o                         
   1  15   8        118.68        111.99         6.46 o                         
   2  15   8          6.92          5.01         3.32 o                         
   3  15   8         36.63         30.24         5.17 o                         
  -4  16   8         26.08         29.02         8.23 o                         
  -3  16   8         31.37         26.80         3.73 o                         
  -2  16   8         61.36         61.35         6.10 o                         
  -1  16   8          0.37          1.28         2.94 o                         
   0  16   8         16.36         17.18         3.46 o                         
   1  16   8        144.23        147.51        10.15 o                         
   2  16   8          5.97         15.43         4.21 o                         
   3  16   8         44.59         47.65         8.77 o                         
  -4  17   8        231.91        244.83        12.87 o                         
  -3  17   8          1.81          4.52         3.32 o                         
  -2  17   8          6.97         12.34         2.81 o                         
  -1  17   8         17.02         15.35         3.16 o                         
   0  17   8          2.06          6.73         3.64 o                         
   1  17   8        129.92        125.29         8.85 o                         
   2  17   8          0.75         -2.92         3.15 o                         
   3  17   8         77.13         89.84         8.64 o                         
  -4  18   8        209.10        226.22        16.99 o                         
  -3  18   8         10.22          8.71         3.35 o                         
  -2  18   8          0.35         -3.46         4.02 o                         
  -1  18   8          2.77          1.12         3.37 o                         
   0  18   8          8.79         11.23         3.99 o                         
   1  18   8         21.71         16.89         3.76 o                         
   2  18   8          2.64         -0.97         3.25 o                         
   3  18   8        153.97        195.01        12.39 o                         
  -4  19   8          7.44         -8.26         8.26 o                         
  -3  19   8          2.07          1.97         2.43 o                         
  -2  19   8          0.95         -1.15         3.26 o                         
  -1  19   8          4.39          4.11         2.22 o                         
   0  19   8          0.18         -1.61         3.26 o                         
   1  19   8         32.18         32.93         4.10 o                         
   2  19   8          2.55          4.45         2.51 o                         
  -4  20   8        125.87        144.67        11.48 o                         
  -3  20   8         11.04         10.50         3.23 o                         
  -2  20   8         80.53         85.47         5.55 o                         
  -1  20   8          6.92         10.50         2.62 o                         
   0  20   8         61.36         56.94         4.34 o                         
   1  20   8          6.84          7.68         2.48 o                         
   2  20   8          4.52          3.78         3.39 o                         
  -4  21   8         45.18         43.08        11.23 o                         
  -3  21   8          1.22          1.00         2.00 o                         
  -2  21   8        137.23        110.04        11.47 o                         
  -1  21   8         24.33         22.11         2.83 o                         
   0  21   8         20.21         21.57         3.67 o                         
   1  21   8         16.49         17.19         3.04 o                         
   2  21   8         19.16         16.84         3.36 o                         
  -3  22   8          9.92         21.97         7.00 o                         
  -2  22   8         24.55         17.66         2.99 o                         
  -1  22   8         15.81          9.54         5.64 o                         
   0  22   8          0.00          9.75         5.54 o                         
   1  22   8         80.24         78.19         6.33 o                         
   2  22   8          1.19         -1.98         2.37 o                         
  -3  23   8          8.28          6.54         3.45 o                         
  -2  23   8        424.43        456.44        20.80 o                         
  -1  23   8          0.02          1.54         2.48 o                         
   0  23   8          0.02         -0.42         2.94 o                         
   1  23   8         10.57         17.27         4.01 o                         
   2  23   8          6.15          6.79         3.74 o                         
  -3  24   8         18.47         10.58         9.78 o                         
  -2  24   8        150.26        167.35        11.50 o                         
  -1  24   8          6.74          4.21         1.75 o                         
   0  24   8          2.30          1.16         3.26 o                         
   1  24   8         10.31          4.83         6.64 o                         
  -2  25   8          1.16          4.55         3.66 o                         
  -1  25   8          1.89          0.36         6.27 o                         
   0  25   8         35.61         32.59         3.46 o                         
   1  25   8         54.47         53.91         4.99 o                         
  -2  26   8         44.08         66.40         9.43 o                         
  -1  26   8          2.19          8.13         3.14 o                         
   0  26   8          0.08          2.25         3.92 o                         
   1  26   8         12.70         15.11         3.32 o                         
  -2  27   8          0.07         -0.18         2.21 o                         
  -1  27   8         18.05         18.37         4.52 o                         
   0  27   8          5.82          2.46         3.12 o                         
  -5   0   9          0.31          3.28         6.02 o                         
  -3   0   9        876.13        883.74        16.52 o                         
  -1   0   9        181.71        191.63        10.95 o                         
   1   0   9         20.34         19.21         6.84 o                         
   3   0   9          9.31          7.29         6.00 o                         
  -5   1   9          0.75          2.06         3.16 o                         
  -4   1   9          0.10         -0.43         2.13 o                         
  -3   1   9        222.15        229.02         4.08 o                         
  -2   1   9          0.57          2.22         2.80 o                         
  -1   1   9        953.29       1007.35        13.47 o                         
   0   1   9         20.54         24.87         4.32 o                         
   1   1   9         39.91         36.34         4.73 o                         
   2   1   9          7.24          6.02         3.67 o                         
   3   1   9         18.06         14.85         6.33 o                         
  -5   2   9          3.27          2.17         3.23 o                         
  -4   2   9          9.81         10.58         2.32 o                         
  -3   2   9        626.91        621.05         6.81 o                         
  -2   2   9          0.30          1.40         2.78 o                         
  -1   2   9        176.73        186.59         7.26 o                         
   0   2   9         40.06         40.29         5.52 o                         
   1   2   9         19.55         21.90         4.56 o                         
   2   2   9        300.16        289.97         8.83 o                         
   3   2   9          0.18         -0.57         3.25 o                         
  -5   3   9         44.18         45.70         5.59 o                         
  -4   3   9          0.61          0.98         2.56 o                         
  -3   3   9         30.32         24.84         2.82 o                         
  -2   3   9          7.50          4.85         2.94 o                         
  -1   3   9         75.34         70.92         6.92 o                         
   0   3   9         24.13         21.67         5.00 o                         
   1   3   9          4.50          1.79         5.22 o                         
   2   3   9         94.07         77.28         6.02 o                         
   3   3   9          2.31          2.54         3.29 o                         
  -5   4   9          1.95          1.75         3.58 o                         
  -4   4   9         17.80         20.20         2.86 o                         
  -3   4   9        347.12        336.51         5.02 o                         
  -2   4   9        163.42        177.92         6.02 o                         
  -1   4   9          9.48          9.97         3.90 o                         
   0   4   9         12.92         11.48         4.52 o                         
   1   4   9         19.24         12.59         3.92 o                         
   2   4   9         82.93         83.12         7.50 o                         
   3   4   9          0.63          0.81         4.66 o                         
  -5   5   9         69.10         66.12         6.51 o                         
  -4   5   9         15.60         17.43         2.65 o                         
  -3   5   9        226.39        226.75         5.55 o                         
  -2   5   9         95.94         94.17         4.08 o                         
  -1   5   9          8.79          7.85         4.63 o                         
   0   5   9          1.67          1.73         4.40 o                         
   1   5   9         62.01         56.81         5.55 o                         
   2   5   9          2.45         -4.00         5.94 o                         
   3   5   9          1.53          7.15         4.06 o                         
  -5   6   9         17.47         22.03         3.44 o                         
  -4   6   9         48.43         46.68         3.81 o                         
  -3   6   9         15.82         18.61         2.65 o                         
  -2   6   9         27.69         30.81         3.80 o                         
  -1   6   9          2.67          0.56         3.95 o                         
   0   6   9         33.97         31.50         5.28 o                         
   1   6   9        354.09        371.29        12.52 o                         
   2   6   9          6.15          7.71         4.97 o                         
   3   6   9          1.26          5.72         3.99 o                         
  -5   7   9          1.61          5.08         3.19 o                         
  -4   7   9          1.24          1.81         1.64 o                         
  -3   7   9          2.69          5.57         2.94 o                         
  -2   7   9        148.52        153.91         5.75 o                         
  -1   7   9        167.39        172.44         6.71 o                         
   0   7   9          3.50          5.32         3.81 o                         
   1   7   9          0.07         -5.17         5.17 o                         
   2   7   9          6.81          9.88         3.99 o                         
   3   7   9          0.41          1.20         3.08 o                         
  -5   8   9          4.70          3.33         4.94 o                         
  -4   8   9          2.71          6.72         2.37 o                         
  -3   8   9          5.69          6.02         2.78 o                         
  -2   8   9        114.49        114.59         4.34 o                         
  -1   8   9          1.90          5.35         4.35 o                         
   0   8   9        141.27        136.92         6.26 o                         
   1   8   9        897.43        964.80        18.38 o                         
   2   8   9          4.18          0.76         4.19 o                         
   3   8   9          0.32          3.22         3.73 o                         
  -5   9   9          8.73         13.38         3.37 o                         
  -4   9   9          5.36          9.39         3.76 o                         
  -3   9   9         18.01         13.33         1.74 o                         
  -2   9   9        155.26        153.46         5.73 o                         
  -1   9   9          6.05          7.54         5.20 o                         
   0   9   9         43.34         35.82         5.26 o                         
   1   9   9       1124.34       1206.40        17.12 o                         
   2   9   9         42.61         43.50         7.22 o                         
   3   9   9          0.63          1.75         3.07 o                         
  -5  10   9          0.42         -6.22         6.22 o                         
  -4  10   9          2.52         -1.61         3.90 o                         
  -3  10   9         22.36         20.90         2.27 o                         
  -2  10   9         31.89         27.53         3.69 o                         
  -1  10   9          0.51          2.30         3.09 o                         
   0  10   9        541.61        560.78        11.79 o                         
   1  10   9         10.49         13.13         6.02 o                         
   2  10   9         12.68         16.47         4.14 o                         
   3  10   9          1.50          4.45         4.55 o                         
  -5  11   9          8.42         14.64         5.55 o                         
  -4  11   9         55.58         56.77         5.20 o                         
  -3  11   9          0.13         -2.92         2.92 o                         
  -2  11   9          5.54          3.00         3.50 o                         
  -1  11   9         24.78         20.72         3.84 o                         
   0  11   9        658.29        686.53        18.76 o                         
   1  11   9         98.63         95.49         7.35 o                         
   2  11   9          6.16          3.61         4.42 o                         
   3  11   9          0.63         -4.14         4.14 o                         
  -4  12   9          0.09          1.58         2.57 o                         
  -3  12   9          8.84          6.17         1.65 o                         
  -2  12   9          0.04          4.24         2.96 o                         
  -1  12   9         94.78         89.85         5.32 o                         
   0  12   9        250.22        245.43        13.69 o                         
   1  12   9         39.30         40.76         5.48 o                         
   2  12   9         25.73         26.13         4.32 o                         
   3  12   9          0.64         -0.94         3.12 o                         
  -4  13   9         84.10         60.13         6.52 o                         
  -3  13   9         14.88          8.41         3.24 o                         
  -2  13   9          5.41          3.36         4.88 o                         
  -1  13   9         30.47         28.73         4.45 o                         
   0  13   9        866.13        884.88        14.98 o                         
   1  13   9         52.78         48.18         5.01 o                         
   2  13   9          0.07          2.76         3.02 o                         
   3  13   9          7.42          6.29         4.22 o                         
  -4  14   9         52.58         44.36         6.45 o                         
  -3  14   9          6.76         12.14         4.58 o                         
  -2  14   9          8.50         11.17         3.07 o                         
  -1  14   9        123.94        114.69         5.91 o                         
   0  14   9        278.47        269.23        10.91 o                         
   1  14   9          9.02          3.80         3.59 o                         
   2  14   9          5.87          9.02         3.69 o                         
   3  14   9          1.97         -0.32         3.13 o                         
  -4  15   9         68.24         43.61         9.88 o                         
  -3  15   9          1.56          2.77         2.51 o                         
  -2  15   9          0.73         -0.36         4.15 o                         
  -1  15   9         35.76         41.67         4.93 o                         
   0  15   9         84.87         90.60         6.87 o                         
   1  15   9         17.35         18.83         4.91 o                         
   2  15   9          7.30          6.64         3.54 o                         
   3  15   9          5.76         15.01         5.05 o                         
  -4  16   9         53.63         28.74         3.19 o                         
  -3  16   9          4.08          7.31         4.93 o                         
  -2  16   9          5.14          6.25         3.40 o                         
  -1  16   9         10.70         13.53         3.93 o                         
   0  16   9         33.41         35.83         4.67 o                         
   1  16   9          1.87         -0.64         4.29 o                         
   2  16   9         12.53          9.96         5.04 o                         
  -4  17   9         57.43         51.80         9.35 o                         
  -3  17   9          2.81          6.69         2.99 o                         
  -2  17   9          1.65          1.77         2.94 o                         
  -1  17   9          2.44          5.24         3.49 o                         
   0  17   9         44.41         43.60         4.87 o                         
   1  17   9          0.25         -1.07         3.73 o                         
   2  17   9         11.93          9.10         4.30 o                         
  -4  18   9         61.92         68.54         9.74 o                         
  -3  18   9          2.51          3.69         2.87 o                         
  -2  18   9         11.05          9.40         4.18 o                         
  -1  18   9         15.80         14.47         3.79 o                         
   0  18   9         36.82         35.42         3.82 o                         
   1  18   9          0.87         -0.13         3.59 o                         
   2  18   9          0.21         -3.30         3.58 o                         
  -4  19   9          2.69          0.82         8.00 o                         
  -3  19   9          3.54          1.04         4.33 o                         
  -2  19   9         23.14         24.77         3.19 o                         
  -1  19   9         16.41         21.43         4.79 o                         
   0  19   9         19.44         15.91         4.60 o                         
   1  19   9          6.66          7.22         3.76 o                         
   2  19   9          0.89          0.08         3.34 o                         
  -3  20   9          0.79          3.75         2.64 o                         
  -2  20   9         24.48         25.15         6.17 o                         
  -1  20   9         13.30         13.19         2.73 o                         
   0  20   9        119.08        125.87         7.34 o                         
   1  20   9          2.75          5.04         3.13 o                         
   2  20   9          3.37          5.97         3.39 o                         
  -3  21   9          4.16          9.88         2.50 o                         
  -2  21   9          0.15          2.88         3.73 o                         
  -1  21   9          4.63          8.53         2.69 o                         
   0  21   9         58.69         50.70         3.73 o                         
   1  21   9         16.97         17.97         2.94 o                         
   2  21   9          2.24          0.46         3.50 o                         
  -3  22   9         20.08         11.31         2.88 o                         
  -2  22   9        109.47         91.74         9.29 o                         
  -1  22   9          0.11         -0.37         2.38 o                         
   0  22   9          0.07          0.87         2.64 o                         
   1  22   9         61.42         80.16         6.63 o                         
  -3  23   9          9.78         18.02         7.42 o                         
  -2  23   9         28.07         20.56         6.15 o                         
  -1  23   9          1.46          4.38         2.81 o                         
   0  23   9          0.00          1.97         3.62 o                         
   1  23   9          0.28          3.37         2.73 o                         
  -2  24   9        259.42        257.16        17.55 o                         
  -1  24   9          0.07         -0.15         3.22 o                         
   0  24   9          4.18          4.67         2.82 o                         
   1  24   9         23.13         30.22         4.52 o                         
  -2  25   9          7.30          6.00         4.68 o                         
  -1  25   9          8.45          4.76         3.74 o                         
   0  25   9          0.22         -4.36         4.36 o                         
  -1  26   9         21.64         18.05         4.61 o                         
  -4   0  10        104.74         94.00        10.36 o                         
  -2   0  10         10.24         10.01         3.78 o                         
   0   0  10          0.56          4.88         5.98 o                         
   2   0  10         26.50         32.55         5.97 o                         
  -5   1  10          4.76          4.28         5.89 o                         
  -4   1  10         52.93         45.45         2.72 o                         
  -3   1  10          0.37          3.02         3.17 o                         
  -2   1  10         70.72         71.20         3.58 o                         
  -1   1  10         40.61         43.76         5.69 o                         
   0   1  10         18.18         15.79         5.21 o                         
   1   1  10          7.90         11.85         5.34 o                         
   2   1  10         57.34         54.61         5.51 o                         
   3   1  10         54.86         60.41         5.30 o                         
  -5   2  10          0.09          2.09         2.42 o                         
  -4   2  10         77.64         56.58         3.06 o                         
  -3   2  10         12.44         14.19         3.35 o                         
  -2   2  10          8.61          7.55         3.86 o                         
  -1   2  10        470.39        505.17        10.75 o                         
   0   2  10          0.15          7.04         4.35 o                         
   1   2  10         31.95         29.33         5.45 o                         
   2   2  10         28.81         26.78         5.70 o                         
   3   2  10          2.76          4.96         4.04 o                         
  -5   3  10          5.10          2.12         4.36 o                         
  -4   3  10        357.48        329.19         7.62 o                         
  -3   3  10         11.33         13.43         3.39 o                         
  -2   3  10         17.48         21.78         3.87 o                         
  -1   3  10         62.08         66.24         4.95 o                         
   0   3  10          0.02         -2.64         4.60 o                         
   1   3  10          0.61          0.02         3.83 o                         
   2   3  10         90.93         77.28         5.61 o                         
   3   3  10          7.84         17.84         4.10 o                         
  -5   4  10          3.97          8.81         3.93 o                         
  -4   4  10          5.52          0.99         2.38 o                         
  -3   4  10         45.66         46.28         3.15 o                         
  -2   4  10          0.86         -3.79         3.79 o                         
  -1   4  10         68.91         77.90         6.74 o                         
   0   4  10          3.86          2.08         4.86 o                         
   1   4  10        103.79        102.12         7.55 o                         
   2   4  10         24.20         24.49         4.65 o                         
   3   4  10          7.05         15.46         5.02 o                         
  -5   5  10         13.35         16.85         3.89 o                         
  -4   5  10         53.16         48.94         3.72 o                         
  -3   5  10        128.97        117.33         3.91 o                         
  -2   5  10         11.48         13.67         4.14 o                         
  -1   5  10          1.57         -1.06         4.21 o                         
   0   5  10          1.39          2.46         4.72 o                         
   1   5  10         10.84         11.87         4.95 o                         
   2   5  10         10.99          5.57         4.04 o                         
   3   5  10        105.19        123.29        12.91 o                         
  -5   6  10         15.85         19.20         4.20 o                         
  -4   6  10          1.09          1.58         2.54 o                         
  -3   6  10         93.65         88.97         3.77 o                         
  -2   6  10          1.12          4.78         3.08 o                         
  -1   6  10          6.10          9.70         3.98 o                         
   0   6  10          0.69         -1.24         5.33 o                         
   1   6  10         28.04         29.68         5.63 o                         
   2   6  10          0.26          1.04         5.29 o                         
   3   6  10        173.33        188.46        10.53 o                         
  -5   7  10          0.08          2.83         4.83 o                         
  -4   7  10          5.76          5.39         2.53 o                         
  -3   7  10          0.24         -2.24         2.69 o                         
  -2   7  10          8.78          8.27         3.37 o                         
  -1   7  10          5.73          3.51         5.42 o                         
   0   7  10        182.46        195.67         6.69 o                         
   1   7  10         85.91         81.89         5.40 o                         
   2   7  10         32.59         27.65         7.46 o                         
   3   7  10          2.99          5.14         5.70 o                         
  -4   8  10          5.00          1.66         2.05 o                         
  -3   8  10        103.04        105.04         5.68 o                         
  -2   8  10          9.75         11.35         4.33 o                         
  -1   8  10          3.86          9.20         3.89 o                         
   0   8  10         18.55         13.78         5.79 o                         
   1   8  10         14.55          8.78         5.37 o                         
   2   8  10          0.38         -2.04         4.06 o                         
   3   8  10         22.26         12.72         3.77 o                         
  -4   9  10          7.01          9.78         3.00 o                         
  -3   9  10         51.13         54.28         3.80 o                         
  -2   9  10          0.32          2.28         3.45 o                         
  -1   9  10         28.25         30.39         4.52 o                         
   0   9  10         20.34         20.92         4.61 o                         
   1   9  10        573.74        606.06        13.18 o                         
   2   9  10          0.00          5.55         3.93 o                         
   3   9  10          0.15         -0.80         3.72 o                         
  -4  10  10          4.42          6.57         2.97 o                         
  -3  10  10         23.72         20.21         2.80 o                         
  -2  10  10        101.30        105.99         4.24 o                         
  -1  10  10         92.96        100.34         5.43 o                         
   0  10  10        117.07        134.65         6.99 o                         
   1  10  10         56.86         37.28         7.26 o                         
   2  10  10          3.63          6.22         4.08 o                         
   3  10  10          8.22          3.69         3.85 o                         
  -4  11  10         15.36          9.14         2.65 o                         
  -3  11  10          0.07         -3.84         3.84 o                         
  -2  11  10         86.49         87.38         4.79 o                         
  -1  11  10          1.18          0.79         4.16 o                         
   0  11  10        101.49        107.73         6.15 o                         
   1  11  10        115.29        117.79         7.37 o                         
   2  11  10         28.51         31.23         4.38 o                         
  -4  12  10         23.66         18.48         4.36 o                         
  -3  12  10         16.29         16.30         3.57 o                         
  -2  12  10         50.82         42.96         4.35 o                         
  -1  12  10         10.06          9.11         3.74 o                         
   0  12  10         11.05         12.94         5.11 o                         
   1  12  10          8.42         12.14         3.98 o                         
   2  12  10          0.07         -4.85         4.85 o                         
  -4  13  10          4.35         -0.77         2.89 o                         
  -3  13  10          0.86          4.84         3.99 o                         
  -2  13  10         89.49         85.79         4.82 o                         
  -1  13  10         40.00         41.99         4.41 o                         
   0  13  10        482.02        515.27        21.47 o                         
   1  13  10          7.10         13.74         5.13 o                         
   2  13  10          1.57          5.11         4.05 o                         
  -4  14  10          3.97          1.07         2.85 o                         
  -3  14  10          4.02          3.80         3.17 o                         
  -2  14  10         25.53         25.92         3.76 o                         
  -1  14  10          2.13          0.83         3.17 o                         
   0  14  10          0.43         -6.07         6.07 o                         
   1  14  10          1.79          2.08         4.21 o                         
   2  14  10        112.54        118.81         7.08 o                         
  -4  15  10         24.08         22.27         3.91 o                         
  -3  15  10          0.11          0.01         2.66 o                         
  -2  15  10          1.17          4.38         3.26 o                         
  -1  15  10          3.13          8.31         4.46 o                         
   0  15  10         39.77         35.30         6.11 o                         
   1  15  10         21.11         21.89         4.47 o                         
   2  15  10          0.06         -0.84         3.33 o                         
  -4  16  10         37.69         31.21         9.11 o                         
  -3  16  10          0.59         -3.39         4.20 o                         
  -2  16  10          2.70          4.05         3.29 o                         
  -1  16  10         45.52         47.19         4.48 o                         
   0  16  10         34.01         36.80         5.86 o                         
   1  16  10          0.29          1.12         3.43 o                         
   2  16  10         97.60        129.08         8.68 o                         
  -3  17  10         17.33         15.74         3.60 o                         
  -2  17  10          0.08          1.64         4.06 o                         
  -1  17  10          4.09          7.20         4.72 o                         
   0  17  10         12.02          7.13         4.85 o                         
   1  17  10          1.07          3.50         4.40 o                         
   2  17  10         53.60         57.44         4.10 o                         
  -3  18  10          0.02         -0.44         4.67 o                         
  -2  18  10          6.14          7.17         4.18 o                         
  -1  18  10          0.18         -0.94         3.32 o                         
   0  18  10        152.40        155.02         5.61 o                         
   1  18  10         48.57         51.69         7.71 o                         
  -3  19  10          2.85          9.04         3.40 o                         
  -2  19  10          8.45          4.98         3.63 o                         
  -1  19  10          1.38          0.85         3.16 o                         
   0  19  10          3.78         -2.29         4.32 o                         
   1  19  10          1.93          5.81         5.19 o                         
  -3  20  10          1.73          1.13         2.52 o                         
  -2  20  10        121.11        122.05         7.17 o                         
  -1  20  10          6.54          8.78         4.15 o                         
   0  20  10        107.72        108.66         6.04 o                         
   1  20  10          6.23          8.02         4.30 o                         
  -3  21  10         64.31         77.68         8.90 o                         
  -2  21  10         94.91         76.88         9.40 o                         
  -1  21  10          1.54          2.90         2.52 o                         
   0  21  10         47.78         40.89         3.44 o                         
   1  21  10          0.34          5.57         3.90 o                         
  -2  22  10         62.51         73.24        13.73 o                         
  -1  22  10          2.44         -1.93         4.05 o                         
   0  22  10          3.29          2.31         2.94 o                         
  -2  23  10         78.79         62.32        13.86 o                         
  -1  23  10         23.00         20.23         4.97 o                         
   0  23  10          1.49          0.31         3.04 o                         
  -1  24  10          5.73          7.96         5.26 o                         
  -3   0  11         71.73         73.70         5.91 o                         
  -1   0  11         12.55         12.76        11.97 o                         
   1   0  11         31.98         24.20         8.19 o                         
  -4   1  11         47.90         46.68         3.67 o                         
  -3   1  11         13.35         15.59         3.96 o                         
  -2   1  11         30.60         24.61         4.03 o                         
  -1   1  11         97.44        101.52         6.17 o                         
   0   1  11         10.64         14.26         4.86 o                         
   1   1  11        109.90         97.74         6.35 o                         
   2   1  11          1.75          0.89         4.19 o                         
  -4   2  11         29.13         25.08         3.20 o                         
  -3   2  11          0.00          5.32         2.85 o                         
  -2   2  11         19.35         16.72         3.75 o                         
  -1   2  11         16.40         13.43         5.62 o                         
   0   2  11         24.33         24.67         5.04 o                         
   1   2  11         57.44         60.54         6.76 o                         
   2   2  11          1.71          7.21         5.77 o                         
  -4   3  11        339.80        325.97         9.62 o                         
  -3   3  11         39.95         35.68         2.97 o                         
  -2   3  11          0.92          1.85         3.59 o                         
  -1   3  11        129.34        140.12         6.98 o                         
   0   3  11          0.01         -5.47         5.47 o                         
   1   3  11         39.04         51.73         9.13 o                         
   2   3  11          1.04         -5.69         5.69 o                         
  -4   4  11         21.14         15.14         2.65 o                         
  -3   4  11          0.01          2.83         2.66 o                         
  -2   4  11         20.16         13.82         4.39 o                         
  -1   4  11          5.73          0.93         4.52 o                         
   0   4  11          6.77          1.02         5.11 o                         
   1   4  11          4.71          1.52         4.13 o                         
   2   4  11          2.51          6.43         4.39 o                         
  -4   5  11         21.29         13.47         2.67 o                         
  -3   5  11          1.78          5.72         2.58 o                         
  -2   5  11         19.31         22.08         4.25 o                         
  -1   5  11         16.15          9.48         4.77 o                         
   0   5  11         13.86         14.33         4.89 o                         
   1   5  11        181.26        190.31        11.01 o                         
   2   5  11          1.14          3.83         4.93 o                         
  -4   6  11        113.27        105.38         5.75 o                         
  -3   6  11          4.78          1.41         2.71 o                         
  -2   6  11         15.68         19.23         3.54 o                         
  -1   6  11         14.94         18.45         5.89 o                         
   0   6  11        164.84        179.04        10.50 o                         
   1   6  11          4.89         -2.66         5.93 o                         
   2   6  11          2.29          5.70         4.26 o                         
  -4   7  11         12.76          9.12         1.98 o                         
  -3   7  11          8.21          7.37         2.64 o                         
  -2   7  11         14.12         16.93         3.52 o                         
  -1   7  11          1.20          5.05         4.48 o                         
   0   7  11        138.33        124.18        10.85 o                         
   1   7  11         12.21         23.69         4.48 o                         
   2   7  11          7.00          7.67         5.88 o                         
  -4   8  11          1.20         -0.26         3.01 o                         
  -3   8  11         35.94         37.12         3.63 o                         
  -2   8  11          2.66          4.03         4.26 o                         
  -1   8  11          4.30          5.01         5.02 o                         
   0   8  11          0.37         -1.85         4.72 o                         
   1   8  11          6.27          7.80         6.13 o                         
   2   8  11         11.83         18.14         5.25 o                         
  -4   9  11          1.04         -2.88         4.49 o                         
  -3   9  11         95.33         89.69         6.27 o                         
  -2   9  11         10.08          9.81         4.61 o                         
  -1   9  11         89.94         80.08         5.75 o                         
   0   9  11        104.21        109.56         6.84 o                         
   1   9  11         27.31         22.79         5.94 o                         
   2   9  11          4.48          1.40         3.97 o                         
  -4  10  11         12.05          8.09         4.85 o                         
  -3  10  11          1.40          4.10         2.69 o                         
  -2  10  11          6.88          9.14         3.40 o                         
  -1  10  11         32.16         26.18         5.39 o                         
   0  10  11        103.36        116.94        12.21 o                         
   1  10  11         30.08         30.41         6.54 o                         
   2  10  11          1.35         -1.29         5.16 o                         
  -4  11  11         11.76          9.32         3.79 o                         
  -3  11  11         35.13         27.85         3.90 o                         
  -2  11  11         17.32         17.05         5.59 o                         
  -1  11  11        144.87        144.04         8.60 o                         
   0  11  11        240.55        254.24        12.01 o                         
   1  11  11         35.81         36.75         6.18 o                         
   2  11  11          0.49          0.36         3.66 o                         
  -4  12  11          0.43          5.24         3.36 o                         
  -3  12  11          1.45          2.90         3.66 o                         
  -2  12  11          7.91          5.54         3.73 o                         
  -1  12  11        320.83        326.68         9.82 o                         
   0  12  11          0.01         -2.09         4.07 o                         
   1  12  11          0.07         -2.54         3.88 o                         
   2  12  11         28.11         28.80         5.01 o                         
  -4  13  11          0.31          4.52         2.90 o                         
  -3  13  11          0.78          0.43         3.19 o                         
  -2  13  11         44.78         44.33         5.52 o                         
  -1  13  11        246.04        257.24        12.81 o                         
   0  13  11          6.89          5.74         5.04 o                         
   1  13  11          4.53          2.12         5.87 o                         
   2  13  11         44.32         58.09         5.51 o                         
  -3  14  11          1.45          3.06         3.48 o                         
  -2  14  11         10.81         14.42         4.90 o                         
  -1  14  11          7.25          0.49         4.06 o                         
   0  14  11         85.77        103.12         7.23 o                         
   1  14  11         11.75          9.45         6.21 o                         
  -3  15  11         10.25         12.03         3.00 o                         
  -2  15  11          6.04          8.17         3.62 o                         
  -1  15  11         59.75         53.45         4.85 o                         
   0  15  11          3.28          5.66         7.61 o                         
   1  15  11         13.00         12.44         5.04 o                         
  -3  16  11          1.90         -0.36         3.26 o                         
  -2  16  11          0.00          2.07         3.18 o                         
  -1  16  11          0.31         -2.48         3.65 o                         
   0  16  11         60.99         59.54         7.24 o                         
   1  16  11          8.20          9.39         4.37 o                         
  -3  17  11          6.93          7.31         3.69 o                         
  -2  17  11          0.07         -1.29         3.63 o                         
  -1  17  11         24.93         26.67         4.30 o                         
   0  17  11          9.92          6.32         3.90 o                         
   1  17  11          0.01          7.19         5.69 o                         
  -3  18  11          0.44          6.24         4.62 o                         
  -2  18  11          0.04          4.26         3.31 o                         
  -1  18  11          0.91          3.57         4.06 o                         
   0  18  11         33.03         42.46         6.50 o                         
   1  18  11          0.59          1.58         5.89 o                         
  -2  19  11          5.22          8.87         3.61 o                         
  -1  19  11         15.12         17.70         3.71 o                         
   0  19  11          6.52         10.20         3.92 o                         
  -2  20  11          0.11          7.26         5.08 o                         
  -1  20  11          2.59          5.31         4.80 o                         
   0  20  11          4.85          0.06         3.85 o                         
  -1  21  11          4.81         11.74         4.93 o                         
  -4   0  12          0.62          0.89         3.41 o                         
  -2   0  12        774.18        809.28        20.90 o                         
   0   0  12         11.76         14.22         7.99 o                         
   2   0  12         48.26         56.12        14.77 o                         
  -4   1  12        187.35        182.13         5.85 o                         
  -3   1  12          4.44          3.97         2.76 o                         
  -2   1  12         22.96         19.17         4.67 o                         
  -1   1  12          6.41         10.64         5.54 o                         
   0   1  12          2.51          1.46         4.96 o                         
   1   1  12         41.48         43.32         6.24 o                         
   2   1  12         16.64         20.76         5.73 o                         
  -4   2  12          0.53          0.15         3.22 o                         
  -3   2  12          7.03          5.94         3.38 o                         
  -2   2  12         44.53         42.72         4.81 o                         
  -1   2  12          1.40          2.84         5.38 o                         
   0   2  12          0.11         -5.07         5.07 o                         
   1   2  12         24.45         27.55         5.47 o                         
   2   2  12          2.18          6.23         6.02 o                         
  -4   3  12        137.99        122.39         4.98 o                         
  -3   3  12          0.51          4.72         3.41 o                         
  -2   3  12          0.02          4.02         3.90 o                         
  -1   3  12          0.86          1.07         5.43 o                         
   0   3  12          1.69          5.94         4.89 o                         
   1   3  12          2.34          4.15         4.89 o                         
   2   3  12         18.94         12.91         5.53 o                         
  -4   4  12         18.40         19.74         3.39 o                         
  -3   4  12         26.13         33.28         3.26 o                         
  -2   4  12         19.15         24.19         4.48 o                         
  -1   4  12         16.78         24.37         5.35 o                         
   0   4  12          1.49         -3.86         4.82 o                         
   1   4  12          0.96         -0.38         5.21 o                         
   2   4  12          0.99         10.90         5.70 o                         
  -4   5  12         29.90         20.91         2.94 o                         
  -3   5  12          0.19          5.18         3.04 o                         
  -2   5  12          5.98          8.88         5.44 o                         
  -1   5  12          4.02          6.34         5.23 o                         
   0   5  12         14.21         13.57         7.32 o                         
   1   5  12          4.96          6.95         7.19 o                         
   2   5  12          1.30          7.08         4.67 o                         
  -4   6  12         55.72         50.80         3.55 o                         
  -3   6  12         71.77         69.38         5.43 o                         
  -2   6  12         20.11         18.72         4.12 o                         
  -1   6  12          1.11         -1.43         4.66 o                         
   0   6  12          0.06         -0.35         6.30 o                         
   1   6  12          0.26         -4.48         4.48 o                         
   2   6  12         11.46         21.77         6.30 o                         
  -4   7  12         11.78          9.53         3.47 o                         
  -3   7  12          9.85          6.75         3.56 o                         
  -2   7  12          7.06          4.12         3.71 o                         
  -1   7  12         41.18         38.49         6.37 o                         
   0   7  12        263.76        283.90        16.79 o                         
   1   7  12         12.49         13.95         5.23 o                         
  -4   8  12         36.06         31.23         3.91 o                         
  -3   8  12         64.00         65.08         4.63 o                         
  -2   8  12         24.34         23.89         4.31 o                         
  -1   8  12         60.28         65.44         7.12 o                         
   0   8  12        175.11        170.40         8.94 o                         
   1   8  12          0.12          5.57         5.20 o                         
  -3   9  12          0.87         14.70         4.25 o                         
  -2   9  12          6.75          7.32         4.30 o                         
  -1   9  12         25.53         24.70         6.42 o                         
   0   9  12         59.79         67.57         9.60 o                         
   1   9  12          0.25          4.59         5.15 o                         
  -3  10  12         42.83         37.63         4.31 o                         
  -2  10  12          2.12          8.97         4.91 o                         
  -1  10  12         95.94        106.19         9.48 o                         
   0  10  12        345.24        318.33        23.02 o                         
   1  10  12          0.73          4.96         6.32 o                         
  -3  11  12          5.34         -2.03         3.71 o                         
  -2  11  12          4.13          7.15         4.68 o                         
  -1  11  12        404.02        444.04        12.57 o                         
   0  11  12        166.16        161.18        17.74 o                         
   1  11  12          0.44          1.08         4.47 o                         
  -3  12  12          4.38          0.72         4.28 o                         
  -2  12  12         29.27         35.41         4.48 o                         
  -1  12  12        308.32        299.62        12.32 o                         
   0  12  12          3.93          0.31         4.59 o                         
   1  12  12          7.35         13.71         5.15 o                         
  -3  13  12          1.09          5.12         5.26 o                         
  -2  13  12         39.34         40.44         4.62 o                         
  -1  13  12          0.46         -3.45         4.95 o                         
   0  13  12          4.81          8.84         5.52 o                         
   1  13  12          5.96          5.07         4.91 o                         
  -3  14  12         13.15         14.72         4.03 o                         
  -2  14  12         11.25         12.93         3.87 o                         
  -1  14  12          7.30          9.41         5.42 o                         
   0  14  12          1.03          3.92         5.83 o                         
   1  14  12          0.16          2.31         4.63 o                         
  -3  15  12          0.01          2.06         3.37 o                         
  -2  15  12          3.63         14.33         5.63 o                         
  -1  15  12         28.63         20.31         5.19 o                         
   0  15  12          4.72         -1.50         6.63 o                         
  -2  16  12         21.24         25.77         4.79 o                         
  -1  16  12          0.39          4.19         4.10 o                         
   0  16  12          0.77         -1.69         4.44 o                         
  -2  17  12          3.68          8.59         4.53 o                         
  -1  17  12          0.40         -2.58         4.30 o                         
   0  17  12          4.98          8.33         3.94 o                         
  -1  18  12          7.88          4.70         5.57 o                         
  -3   0  13         10.75          6.44         4.90 o                         
  -1   0  13          0.84         18.39        11.93 o                         
   1   0  13          8.88         14.06        12.11 o                         
  -3   1  13          0.12          5.56         3.42 o                         
  -2   1  13         10.54         10.21         3.36 o                         
  -1   1  13          0.08         -5.11         5.21 o                         
   0   1  13          8.53         10.90         5.55 o                         
   1   1  13         53.43         59.50         6.32 o                         
  -3   2  13          7.42          8.96         3.54 o                         
  -2   2  13         10.29         15.80         4.93 o                         
  -1   2  13          0.14          0.83         4.57 o                         
   0   2  13          0.48          7.42         8.76 o                         
   1   2  13         11.26         14.17         5.11 o                         
  -3   3  13          5.41          3.81         3.26 o                         
  -2   3  13         78.01         88.42         7.22 o                         
  -1   3  13          3.63          2.77         6.44 o                         
   0   3  13         61.42         64.13         6.41 o                         
   1   3  13         13.89         21.34         7.17 o                         
  -3   4  13          0.47          0.10         4.24 o                         
  -2   4  13         33.29         32.22         5.04 o                         
  -1   4  13          5.33          4.64         6.34 o                         
   0   4  13          4.83          0.25         5.20 o                         
   1   4  13          4.44         -0.68         5.73 o                         
  -3   5  13          0.09         -0.80         2.99 o                         
  -2   5  13         11.71         12.62         5.88 o                         
  -1   5  13          7.21         10.92         5.83 o                         
   0   5  13          8.61         10.72         5.02 o                         
   1   5  13         16.67         14.49         5.47 o                         
  -3   6  13          0.64          8.31         3.51 o                         
  -2   6  13          0.02          3.53         4.33 o                         
  -1   6  13          0.20         -0.39         4.54 o                         
   0   6  13         54.75         55.51         6.94 o                         
   1   6  13         12.78         18.82         6.43 o                         
  -3   7  13          0.17          3.32         3.98 o                         
  -2   7  13          5.44         11.48         4.64 o                         
  -1   7  13          3.72          1.41         6.13 o                         
   0   7  13         14.11         11.28         6.37 o                         
   1   7  13          0.13         -0.40         7.11 o                         
  -3   8  13          4.89          7.53         3.28 o                         
  -2   8  13          3.57          2.47         3.81 o                         
  -1   8  13         17.56         24.57         6.32 o                         
   0   8  13         50.00         57.97         7.84 o                         
  -3   9  13          0.98         -1.88         3.23 o                         
  -2   9  13          9.64         13.62         4.74 o                         
  -1   9  13        135.71        138.51         7.38 o                         
   0   9  13         10.20          8.82         5.38 o                         
  -3  10  13          3.42         -1.24        14.87 o                         
  -2  10  13          0.56          6.05         4.48 o                         
  -1  10  13         13.15         14.57         5.45 o                         
   0  10  13        119.49        109.02        11.92 o                         
  -2  11  13          3.24          4.96         5.01 o                         
  -1  11  13         75.66         80.36         5.51 o                         
   0  11  13         13.83         10.91         5.42 o                         
  -2  12  13         25.20         22.38         6.10 o                         
  -1  12  13         20.49         16.50         4.74 o                         
   0  12  13         34.75         40.38         8.98 o                         
  -2  13  13          2.03          3.24         4.28 o                         
  -1  13  13          3.27         11.84         6.18 o                         
  -1  14  13         48.12         61.66         7.55 o                         
  -2   0  14         24.94         21.52         5.18 o                         
   0   0  14        125.05        155.33        14.39 o                         
  -2   1  14          9.18          7.51         3.83 o                         
  -1   1  14          3.86          9.83         5.88 o                         
   0   1  14          0.09         -4.82         9.23 o                         
  -2   2  14         22.45         21.70         3.78 o                         
  -1   2  14          0.07         22.37         9.31 o                         
   0   2  14          0.07         -1.61         6.04 o                         
  -2   3  14         17.66         20.72         5.88 o                         
  -1   3  14          2.31          4.30         5.69 o                         
  -2   4  14         11.97         14.40         5.24 o                         
  -1   4  14          4.70          7.56         5.22 o                         
  -2   5  14          0.51          3.17         4.66 o                         
  -1   5  14         13.57         21.71         6.79 o                         
  -2   6  14         26.08         28.22         4.70 o                         
  -1   6  14          5.45         11.36         9.00 o                         
  -1   7  14         37.21         46.97         6.02 o                         
                                                                                
