# Supplementary material for: Crystal structures of 1-hy­droxy-4-prop­yloxy-9,10-anthra­quinone and its acetyl derivative
Source: Acta Crystallogr E Crystallogr Commun. 2017 Nov 10;73(Pt 12):1845–9. doi: 10.1107/S2056989017015973 (PMC5730237; doi:10.1107/S2056989017015973)
Supplement: Supplementary file 3 [file e-73-01845-IIsup3.hkl]

data_II                                                                         
_shelx_title ' SIR2004 run in space group P21/c'                                
_shelx_refln_list_code          4                                               
_shelx_F_calc_maximum      306.35                                               
_exptl_crystal_F_000       680.00                                               
_reflns_d_resolution_high  0.7701                                               
                                                                                
loop_                                                                           
 _space_group_symop_operation_xyz                                               
 'x, y, z'                                                                      
 '-x, y+1/2, -z+1/2'                                                            
 '-x, -y, -z'                                                                   
 'x, -y-1/2, z-1/2'                                                             
                                                                                
_cell_length_a    11.7730                                                       
_cell_length_b    15.5140                                                       
_cell_length_c     8.9609                                                       
_cell_angle_alpha  90.000                                                       
_cell_angle_beta  111.153                                                       
_cell_angle_gamma  90.000                                                       
                                                                                
_shelx_F_squared_multiplier     1.000                                           
                                                                                
loop_                                                                           
 _refln_index_h                                                                 
 _refln_index_k                                                                 
 _refln_index_l                                                                 
 _refln_F_squared_calc                                                          
 _refln_F_squared_meas                                                          
 _refln_F_squared_sigma                                                         
 _refln_observed_status                                                         
   2   0   0       5416.22       4986.07        74.59 o                         
   3   0   0       4351.87       4217.44       194.87 o                         
   4   0   0         52.17         53.37         7.33 o                         
   5   0   0       1354.49       1171.68        28.30 o                         
   6   0   0        284.08        242.18        10.67 o                         
   7   0   0        111.97        109.91        12.14 o                         
   8   0   0         21.22         29.74        12.62 o                         
   9   0   0          0.78         12.50        12.13 o                         
  10   0   0         26.65         30.41        13.17 o                         
  11   0   0        156.63        146.15        13.08 o                         
  12   0   0        267.22        263.01        19.40 o                         
  13   0   0         64.34         64.06        10.57 o                         
  14   0   0          4.76          6.45        11.50 o                         
   2   1   0        110.65         89.53         3.49 o                         
   3   1   0        111.70        107.91         6.80 o                         
   4   1   0        385.60        369.30        12.95 o                         
   5   1   0          7.14          0.39         5.86 o                         
   6   1   0         48.99         44.50         5.86 o                         
   7   1   0         19.63         20.16         5.87 o                         
   8   1   0         39.37         25.24         5.60 o                         
   9   1   0          0.74          8.61         6.80 o                         
  10   1   0         33.72         30.99         8.91 o                         
  11   1   0        257.69        251.89        10.88 o                         
  12   1   0        207.21        207.79        14.00 o                         
  13   1   0          6.26          6.11         6.88 o                         
  14   1   0          3.92          8.60         6.53 o                         
   1   2   0        696.08        699.55         8.51 o                         
   2   2   0        169.78        167.74         6.30 o                         
   3   2   0         73.51         75.63         6.89 o                         
   4   2   0         97.24         96.16         5.70 o                         
   5   2   0        400.86        358.67        16.24 o                         
   6   2   0        103.20        102.49         7.24 o                         
   7   2   0        601.02        460.07        10.36 o                         
   8   2   0          2.44          0.32         5.76 o                         
   9   2   0          0.23          7.81         6.62 o                         
  10   2   0         10.53         23.02         7.59 o                         
  11   2   0         32.82         25.41         7.30 o                         
  12   2   0         72.98         70.39         8.06 o                         
  13   2   0         64.72         71.34         7.74 o                         
  14   2   0          1.72         -0.28         9.06 o                         
   1   3   0        419.82        378.70        11.27 o                         
   2   3   0          3.33          5.61         9.42 o                         
   3   3   0       4052.44       3905.85        77.01 o                         
   4   3   0         72.82         65.18         7.29 o                         
   5   3   0         44.18         42.17         5.76 o                         
   6   3   0        421.20        406.10        18.74 o                         
   7   3   0        421.76        387.03        13.01 o                         
   8   3   0        123.03        133.12         8.63 o                         
   9   3   0         45.72         48.96         6.34 o                         
  10   3   0          3.11          0.48         7.45 o                         
  11   3   0          6.17          7.86         7.28 o                         
  12   3   0         82.29         87.27         9.37 o                         
  13   3   0          3.69         -7.85         7.85 o                         
  14   3   0         21.85          9.57         9.60 o                         
   0   4   0        545.28        562.75        31.07 o                         
   1   4   0        100.99         96.40        15.57 o                         
   2   4   0        536.46        514.19        20.86 o                         
   3   4   0          0.01          2.44        10.74 o                         
   4   4   0         29.40         13.17         6.93 o                         
   5   4   0        263.30        226.79        13.50 o                         
   6   4   0        139.97        126.09        10.08 o                         
   7   4   0         20.36         20.62         7.62 o                         
   8   4   0         87.35         85.99         9.60 o                         
   9   4   0          0.64          4.89         6.63 o                         
  10   4   0          3.17          2.03         6.62 o                         
  11   4   0         42.93         31.41        11.62 o                         
  12   4   0          2.39          6.95         8.80 o                         
  13   4   0         61.26         67.01        10.13 o                         
   1   5   0          6.62         22.11        14.25 o                         
   2   5   0        110.18         99.53        12.12 o                         
   3   5   0        312.87        293.70        12.28 o                         
   4   5   0        701.60        646.12        18.04 o                         
   5   5   0        532.51        532.23        16.00 o                         
   6   5   0        368.84        426.27        19.87 o                         
   7   5   0        803.36        747.82        25.88 o                         
   8   5   0        213.68        223.85        18.57 o                         
   9   5   0         34.77         25.05         6.09 o                         
  10   5   0         18.57         10.70         7.64 o                         
  11   5   0          4.58         17.77         7.33 o                         
  12   5   0         14.89          5.86         7.27 o                         
  13   5   0          0.62         -8.17         9.34 o                         
   0   6   0          0.11         -5.51        21.73 o                         
   1   6   0        788.95        880.69        23.31 o                         
   2   6   0       2736.89       2849.18        58.77 o                         
   3   6   0          1.03          5.49        11.90 o                         
   4   6   0        272.36        280.65        14.45 o                         
   5   6   0        176.04        154.18         9.24 o                         
   6   6   0        302.08        324.57        17.72 o                         
   7   6   0        297.98        287.29        18.37 o                         
   8   6   0          0.00         10.58         9.28 o                         
   9   6   0         33.55         20.47         8.21 o                         
  10   6   0         10.01         16.56         7.38 o                         
  11   6   0          9.75          6.70         8.64 o                         
  12   6   0         26.99         19.78         8.06 o                         
  13   6   0         27.92         15.01         9.29 o                         
   1   7   0       7311.35       7903.29       238.56 o                         
   2   7   0         17.95         18.90        12.80 o                         
   3   7   0        262.15        287.21        13.83 o                         
   4   7   0       1045.28       1092.47        34.27 o                         
   5   7   0         23.38         31.92        11.90 o                         
   6   7   0         39.14         30.88        10.52 o                         
   7   7   0         94.88         75.82         9.02 o                         
   8   7   0        446.55        362.58        20.38 o                         
   9   7   0          5.00          1.91         7.94 o                         
  10   7   0         33.50         40.68         7.98 o                         
  11   7   0         11.29         12.60         6.42 o                         
  12   7   0          0.02          0.22         6.16 o                         
  13   7   0          1.34          8.71         7.70 o                         
   0   8   0       2044.73       2346.25       124.46 o                         
   1   8   0          0.03         -9.62        14.04 o                         
   2   8   0          4.45         18.14        13.50 o                         
   3   8   0        286.38        310.56        17.19 o                         
   4   8   0        566.44        546.36        23.22 o                         
   5   8   0        157.12        146.36        13.40 o                         
   6   8   0         28.18         32.15        11.63 o                         
   7   8   0        231.04        239.93        14.13 o                         
   8   8   0         17.90         14.65         8.73 o                         
   9   8   0         10.41         -5.26         9.54 o                         
  10   8   0         62.76         66.95         8.26 o                         
  11   8   0         68.22         66.86         6.84 o                         
  12   8   0         43.75         46.36        10.67 o                         
  13   8   0          2.07         17.84         8.69 o                         
   1   9   0          2.79         -0.11        14.89 o                         
   2   9   0          3.69          6.13        16.44 o                         
   3   9   0          0.11          7.73        14.13 o                         
   4   9   0        208.24        198.27        18.16 o                         
   5   9   0        135.15        132.59        13.69 o                         
   6   9   0         44.52         60.98        10.24 o                         
   7   9   0        462.07        454.32        20.34 o                         
   8   9   0        207.34        217.32        18.16 o                         
   9   9   0         20.05         17.06         8.10 o                         
  10   9   0          1.07         18.89         7.69 o                         
  11   9   0          0.16          0.88        16.06 o                         
  12   9   0         26.98         37.46         9.23 o                         
   0  10   0         12.41         31.78        41.49 o                         
   1  10   0         20.53         22.98        17.58 o                         
   2  10   0         86.38         91.04        18.20 o                         
   3  10   0         15.68         24.21        14.72 o                         
   4  10   0        313.65        311.71        24.74 o                         
   5  10   0        329.90        335.65        17.63 o                         
   6  10   0        335.23        331.28        19.00 o                         
   7  10   0       1033.88       1045.70        45.73 o                         
   8  10   0        246.59        235.49        12.50 o                         
   9  10   0         61.99         68.01        13.39 o                         
  10  10   0         15.95         28.97        13.38 o                         
  11  10   0         88.91        117.39        18.22 o                         
  12  10   0          1.57         -2.84         9.73 o                         
   1  11   0          0.03         28.33        20.80 o                         
   2  11   0         61.03         92.84        18.64 o                         
   3  11   0        259.87        258.44        20.27 o                         
   4  11   0          7.51         41.22        15.08 o                         
   5  11   0         48.84         39.35        18.48 o                         
   6  11   0        128.34        121.79        13.95 o                         
   7  11   0        753.43        788.35        29.45 o                         
   8  11   0         57.75         50.38         8.01 o                         
   9  11   0         29.04         26.37        10.57 o                         
  10  11   0         52.98         54.31         9.40 o                         
  11  11   0          0.02          9.94         9.64 o                         
   0  12   0          1.79          9.76        28.87 o                         
   1  12   0        118.36        136.41        19.07 o                         
   2  12   0         61.95         57.48        17.68 o                         
   3  12   0         23.02         10.65        16.07 o                         
   4  12   0        990.92        983.57        34.48 o                         
   5  12   0        670.33        686.59        29.51 o                         
   6  12   0          1.20        -14.37        14.37 o                         
   7  12   0         12.82         14.24         8.86 o                         
   8  12   0        249.72        267.87        16.91 o                         
   9  12   0         74.23         73.90         9.23 o                         
  10  12   0         19.47         24.17        12.03 o                         
  11  12   0          7.32         21.35         8.89 o                         
   1  13   0         83.86         55.31        20.89 o                         
   2  13   0          7.64         16.90        19.21 o                         
   3  13   0        132.41        127.44        19.20 o                         
   4  13   0          0.01          2.52        15.65 o                         
   5  13   0        421.25        426.31        24.23 o                         
   6  13   0        144.49        168.72        17.01 o                         
   7  13   0         44.96         35.06         9.80 o                         
   8  13   0         10.30         29.49        16.04 o                         
   9  13   0         26.82         45.27         8.22 o                         
  10  13   0          0.11          4.70         8.57 o                         
   0  14   0          1.20        -28.21        31.96 o                         
   1  14   0         16.52         28.48        17.96 o                         
   2  14   0        138.75        123.10        19.88 o                         
   3  14   0         92.86         59.64        17.16 o                         
   4  14   0         32.59         36.64        16.66 o                         
   5  14   0         57.78         60.79        15.34 o                         
   6  14   0          1.20         -5.87        19.24 o                         
   7  14   0          0.00         -4.02        19.76 o                         
   8  14   0          0.55         -8.95         8.95 o                         
   9  14   0         33.99         24.89         9.93 o                         
  10  14   0          6.16          6.06        10.64 o                         
   1  15   0        468.16        398.74        27.32 o                         
   2  15   0          0.33          7.66        17.29 o                         
   3  15   0        105.31         90.79        18.72 o                         
   4  15   0         11.81          2.46        16.15 o                         
   5  15   0          1.20         -1.91        15.55 o                         
   6  15   0         11.94         27.64        18.70 o                         
   7  15   0          9.73         27.65        30.75 o                         
   8  15   0         20.59         17.38         9.66 o                         
   9  15   0          5.22          7.01         8.90 o                         
   0  16   0        203.73        162.85        29.56 o                         
   1  16   0          0.01         -0.75        19.12 o                         
   2  16   0          0.87         22.66        22.04 o                         
   3  16   0        113.58         86.24        18.31 o                         
   4  16   0          8.09         15.51        21.38 o                         
   5  16   0         39.45         51.49        16.35 o                         
   6  16   0          3.87        -17.88        17.88 o                         
   7  16   0          0.47         36.25        22.52 o                         
   8  16   0         47.30         48.20        13.47 o                         
   1  17   0         24.55         20.47        18.29 o                         
   2  17   0          2.59          5.71        22.12 o                         
   3  17   0         10.26         52.52        22.90 o                         
   4  17   0         14.87         33.67        21.46 o                         
   5  17   0         30.21         17.92        16.32 o                         
   6  17   0         27.69         28.17        18.07 o                         
   7  17   0         13.92         11.62        20.05 o                         
   0  18   0          1.39          9.57        39.66 o                         
   1  18   0         22.39         52.71        19.71 o                         
   2  18   0          6.20         -7.19        21.49 o                         
   3  18   0          2.62         30.71        21.88 o                         
   4  18   0          0.04         17.90        22.71 o                         
   5  18   0         34.15         52.33        19.89 o                         
   6  18   0          8.00         22.84        19.73 o                         
   1  19   0          5.46         16.14        22.52 o                         
   2  19   0          1.60         23.28        21.24 o                         
   3  19   0         95.92         94.71        22.83 o                         
   4  19   0        124.47        178.66        33.97 o                         
   0  20   0         65.47         35.53        30.22 o                         
   1  20   0         12.54         20.44        22.02 o                         
 -14   1   1         10.66         14.99         5.71 o                         
 -13   1   1         87.95         88.29         7.69 o                         
 -12   1   1        269.72        261.94         9.43 o                         
 -11   1   1          3.43          5.69         6.48 o                         
 -10   1   1         75.67         78.74         6.25 o                         
  -9   1   1          3.46         10.41         6.28 o                         
  -8   1   1         52.02         57.46         6.21 o                         
  -7   1   1        156.01        139.52         7.92 o                         
  -6   1   1         52.61         54.84         5.22 o                         
  -5   1   1         12.99          7.13         3.69 o                         
  -4   1   1         15.84         17.82         4.89 o                         
  -3   1   1        731.33        659.78         9.85 o                         
  -2   1   1       1299.35       1215.94        18.05 o                         
   1   1   1        719.95        658.89        20.86 o                         
   2   1   1         42.14         50.74         3.95 o                         
   3   1   1       3163.28       2978.42        67.29 o                         
   4   1   1       1123.15        916.39        20.53 o                         
   5   1   1         12.74          2.06         7.93 o                         
   6   1   1        232.07        210.68         8.31 o                         
   7   1   1        298.91        268.73        12.89 o                         
   8   1   1          0.01         -0.54         7.63 o                         
   9   1   1          0.73          0.74         7.18 o                         
  10   1   1         18.24          6.79         7.08 o                         
  11   1   1         33.75         28.72        10.10 o                         
  12   1   1         12.15         12.87         7.17 o                         
  13   1   1         47.81         59.15         7.21 o                         
 -14   2   1          2.62         -3.72         7.32 o                         
 -13   2   1          0.05         -3.72         6.55 o                         
 -12   2   1        137.70        142.05         8.18 o                         
 -11   2   1        392.97        378.33        12.09 o                         
 -10   2   1         12.55         16.43         5.98 o                         
  -9   2   1         40.34         34.07         6.66 o                         
  -8   2   1         18.27         12.96         5.36 o                         
  -7   2   1          1.43         -5.56         5.56 o                         
  -6   2   1       1398.05       1251.69        33.96 o                         
  -5   2   1          1.84         -0.23         5.21 o                         
  -4   2   1       1669.79       1742.11        25.79 o                         
  -3   2   1        467.48        423.79         7.98 o                         
  -2   2   1        426.66        367.76         8.38 o                         
  -1   2   1       3262.26       3157.44        40.01 o                         
   0   2   1       2570.25       2589.69        34.72 o                         
   1   2   1       5710.78       5505.87       113.96 o                         
   2   2   1       2605.92       2356.90        44.48 o                         
   3   2   1        567.27        486.17        22.16 o                         
   4   2   1        248.42        273.57        10.84 o                         
   5   2   1        157.33        133.36         7.72 o                         
   6   2   1        209.02        182.32         7.34 o                         
   7   2   1         53.28         47.50         9.62 o                         
   8   2   1         47.43         19.51         8.05 o                         
   9   2   1          0.16          3.90         6.47 o                         
  10   2   1         45.87         42.16         8.51 o                         
  11   2   1          2.43          3.94         9.24 o                         
  12   2   1        115.17        136.67        13.61 o                         
  13   2   1        139.23        149.92        10.60 o                         
 -14   3   1         10.54          7.97         7.26 o                         
 -13   3   1         22.65          6.06         9.36 o                         
 -12   3   1        104.30        112.08         9.98 o                         
 -11   3   1         70.92         67.05         6.12 o                         
 -10   3   1          5.54          9.21         5.91 o                         
  -9   3   1         19.47         19.74         5.46 o                         
  -8   3   1         24.55         18.36         5.47 o                         
  -7   3   1        146.76        126.10         8.49 o                         
  -6   3   1       2991.01       3047.07       129.64 o                         
  -5   3   1       1371.17       1389.04        29.51 o                         
  -4   3   1         95.42        104.14         7.16 o                         
  -3   3   1       1362.23       1300.27        23.57 o                         
  -2   3   1        165.20        193.80        10.66 o                         
  -1   3   1      10069.10      10087.81       308.70 o                         
   0   3   1       5247.22       5234.72       109.49 o                         
   1   3   1       7716.64       7525.17       195.17 o                         
   2   3   1       1703.58       1734.48        38.15 o                         
   3   3   1        896.96        803.63        21.33 o                         
   4   3   1         65.95         77.04         6.31 o                         
   5   3   1        114.40        131.00         9.41 o                         
   6   3   1         86.28         87.34        14.03 o                         
   7   3   1        391.24        341.19        14.50 o                         
   8   3   1         19.10         13.20         6.14 o                         
   9   3   1          3.71         13.37         8.13 o                         
  10   3   1         11.06         10.36        10.22 o                         
  11   3   1          5.72          5.28         7.96 o                         
  12   3   1          0.00         -7.64         9.37 o                         
  13   3   1          4.32         14.61         8.43 o                         
 -14   4   1          1.85         -3.10         7.31 o                         
 -13   4   1          4.29         10.38         8.14 o                         
 -12   4   1         62.75         69.23         6.85 o                         
 -11   4   1         76.70         78.37         7.11 o                         
 -10   4   1        131.94        136.57         8.93 o                         
  -9   4   1          0.32          3.82         7.18 o                         
  -8   4   1        142.52        127.99         8.16 o                         
  -7   4   1         78.46         71.46         9.03 o                         
  -6   4   1       1195.83       1312.61        41.17 o                         
  -5   4   1       3889.14       4427.27        67.84 o                         
  -4   4   1       1035.55       1121.98        20.34 o                         
  -3   4   1        618.26        644.52        16.68 o                         
  -2   4   1        596.71        602.94        19.80 o                         
  -1   4   1       2675.61       2689.98        64.96 o                         
   0   4   1       3419.38       3425.89        74.03 o                         
   1   4   1          9.80          7.85        12.12 o                         
   2   4   1       1654.33       1607.13        38.75 o                         
   3   4   1         77.94         87.58         5.61 o                         
   4   4   1        234.31        206.88         8.90 o                         
   5   4   1         68.92         82.81         9.43 o                         
   6   4   1       1747.66       1820.24        96.31 o                         
   7   4   1       1301.75       1200.73        29.77 o                         
   8   4   1         84.67         83.07         7.65 o                         
   9   4   1         11.80          9.63         6.39 o                         
  10   4   1          0.89         -4.60        11.81 o                         
  11   4   1         37.41         38.13         9.12 o                         
  12   4   1          4.03         15.37         8.36 o                         
  13   4   1         18.27         32.03        19.58 o                         
 -14   5   1          7.41          1.98         7.63 o                         
 -13   5   1         10.62         18.97         6.38 o                         
 -12   5   1         23.89         20.94         6.97 o                         
 -11   5   1          6.75          9.63         6.98 o                         
 -10   5   1         21.94         10.85         9.11 o                         
  -9   5   1        128.06        111.19         9.23 o                         
  -8   5   1         33.19         32.77         7.25 o                         
  -7   5   1         99.40         91.61         9.35 o                         
  -6   5   1        377.46        428.36        22.12 o                         
  -5   5   1       2197.67       2426.57        45.43 o                         
  -4   5   1        507.14        500.95        12.57 o                         
  -3   5   1        106.38        102.51         9.45 o                         
  -2   5   1        355.47        387.77        16.51 o                         
  -1   5   1        285.67        284.91        18.38 o                         
   0   5   1       1911.83       2057.24        50.42 o                         
   1   5   1         37.99         51.26        11.91 o                         
   2   5   1         98.10         92.08        11.68 o                         
   3   5   1        311.09        316.54        14.21 o                         
   4   5   1        111.44        135.07         6.48 o                         
   5   5   1          5.95         11.43         8.17 o                         
   6   5   1        216.68        214.86        16.85 o                         
   7   5   1        141.83        156.92        11.76 o                         
   8   5   1          1.71         -0.76         8.83 o                         
   9   5   1         12.93         15.84         6.62 o                         
  10   5   1         17.74         19.43        10.35 o                         
  11   5   1          1.31         -1.70        10.46 o                         
  12   5   1          0.00          3.54        10.02 o                         
  13   5   1          3.19          8.22        11.51 o                         
 -14   6   1          3.90          7.24         9.10 o                         
 -13   6   1          5.74         19.33         6.83 o                         
 -12   6   1          0.01         -0.16         5.57 o                         
 -11   6   1        101.86         94.16         6.84 o                         
 -10   6   1          7.60         16.88         7.64 o                         
  -9   6   1        127.32        119.08        11.33 o                         
  -8   6   1         86.89         95.61         9.71 o                         
  -7   6   1        143.78        160.69         8.97 o                         
  -6   6   1          1.31          8.16         9.01 o                         
  -5   6   1         60.80         59.29         9.73 o                         
  -4   6   1        583.39        623.01        17.61 o                         
  -3   6   1        365.46        340.52        16.74 o                         
  -2   6   1         61.55         54.14        11.20 o                         
  -1   6   1        115.48        117.52        12.11 o                         
   0   6   1       3084.16       3228.34        76.81 o                         
   1   6   1       2548.42       2578.80        56.07 o                         
   2   6   1       1283.54       1431.43        30.27 o                         
   3   6   1         10.21         -3.57         9.62 o                         
   4   6   1         41.89         39.89        11.98 o                         
   5   6   1         13.85         20.20         6.90 o                         
   6   6   1        171.64        183.19        12.37 o                         
   7   6   1          0.15          7.17         7.55 o                         
   8   6   1         15.93          5.54         9.58 o                         
   9   6   1         15.72         13.54         6.24 o                         
  10   6   1          1.04         11.12         5.96 o                         
  11   6   1          0.70         -3.39         7.80 o                         
  12   6   1         21.67         14.43        10.66 o                         
  13   6   1         10.66          4.45        11.92 o                         
 -13   7   1         27.66         25.72         7.07 o                         
 -12   7   1         29.64         34.75         9.04 o                         
 -11   7   1         87.18         90.34         6.41 o                         
 -10   7   1         19.96         14.86         7.41 o                         
  -9   7   1          5.85          0.88         8.22 o                         
  -8   7   1         73.97         68.25        13.32 o                         
  -7   7   1         29.67         28.15         8.00 o                         
  -6   7   1         84.67         83.69         9.71 o                         
  -5   7   1        324.03        336.60        16.68 o                         
  -4   7   1          6.95         -2.07        12.25 o                         
  -3   7   1          0.39         -5.20        10.46 o                         
  -2   7   1        338.79        382.49        17.93 o                         
  -1   7   1       1628.05       1788.42        46.35 o                         
   0   7   1        339.21        371.53        20.67 o                         
   1   7   1        344.79        359.29        16.01 o                         
   2   7   1        123.32        121.18        12.40 o                         
   3   7   1        535.94        573.65        19.70 o                         
   4   7   1         53.51         47.39        13.35 o                         
   5   7   1        123.45        119.15         8.12 o                         
   6   7   1          2.43          1.23         7.30 o                         
   7   7   1          6.29         10.04        11.09 o                         
   8   7   1         80.12         91.00        12.91 o                         
   9   7   1         29.95         64.06        14.43 o                         
  10   7   1          1.19          4.99         7.26 o                         
  11   7   1          7.07          9.20         7.57 o                         
  12   7   1          0.54          2.61         9.40 o                         
 -13   8   1          3.51          0.08         7.02 o                         
 -12   8   1          2.98         -4.43         6.94 o                         
 -11   8   1          0.18          6.87         6.20 o                         
 -10   8   1          6.07          6.91         9.24 o                         
  -9   8   1         72.00         48.89         9.98 o                         
  -8   8   1        113.81        128.63         9.99 o                         
  -7   8   1         66.90         67.46         9.18 o                         
  -6   8   1         14.11         15.94         9.07 o                         
  -5   8   1          2.92         -1.45        12.63 o                         
  -4   8   1         41.13         45.61        13.57 o                         
  -3   8   1         11.32         14.48        13.04 o                         
  -2   8   1        513.73        484.01        18.07 o                         
  -1   8   1       1339.46       1453.99        37.44 o                         
   0   8   1        329.07        376.60        18.78 o                         
   1   8   1        115.57        114.03        14.79 o                         
   2   8   1        672.80        749.85        22.68 o                         
   3   8   1        758.31        681.71        25.22 o                         
   4   8   1          8.68         18.80        12.09 o                         
   5   8   1         29.26         23.81        12.72 o                         
   6   8   1         31.92         30.76         7.95 o                         
   7   8   1        131.02        134.13         9.43 o                         
   8   8   1        127.64        132.81        11.32 o                         
   9   8   1         39.70         32.82         8.02 o                         
  10   8   1         49.44         49.33        10.99 o                         
  11   8   1          0.75         -5.06         7.20 o                         
  12   8   1          1.83          1.05        13.47 o                         
 -13   9   1          3.92         10.55         7.13 o                         
 -12   9   1         11.83         15.11         8.26 o                         
 -11   9   1         10.35          7.11         9.63 o                         
 -10   9   1         47.01         50.89         8.68 o                         
  -9   9   1        288.09        320.51        27.46 o                         
  -8   9   1         92.23         91.93         8.63 o                         
  -7   9   1        269.23        265.16        12.10 o                         
  -6   9   1          4.27         18.84        15.52 o                         
  -5   9   1         12.92          7.74        12.88 o                         
  -4   9   1         35.83         44.96        12.96 o                         
  -3   9   1        856.42        856.65        28.02 o                         
  -2   9   1         24.66         70.30        18.85 o                         
  -1   9   1        115.36        120.95        14.96 o                         
   0   9   1         43.30         30.57        13.91 o                         
   1   9   1         12.17        -16.63        17.28 o                         
   2   9   1         69.66         41.01        15.09 o                         
   3   9   1        286.30        293.08        17.66 o                         
   4   9   1         50.23         55.96        15.23 o                         
   5   9   1         63.92         52.69        13.90 o                         
   6   9   1         19.90         21.18         8.94 o                         
   7   9   1        105.73        110.14         8.74 o                         
   8   9   1         95.49        102.33         7.93 o                         
   9   9   1          8.70          5.46         9.35 o                         
  10   9   1          0.88         -1.74        13.26 o                         
  11   9   1         36.03         52.74         8.24 o                         
  12   9   1         23.06         29.96        10.76 o                         
 -12  10   1         11.54         11.92         7.13 o                         
 -11  10   1         46.69         66.59        12.04 o                         
 -10  10   1          0.01          2.99        10.15 o                         
  -9  10   1         23.39         25.83         8.96 o                         
  -8  10   1          0.23          9.26         7.63 o                         
  -7  10   1       1043.70       1195.56        48.36 o                         
  -6  10   1        814.50        798.36        27.40 o                         
  -5  10   1          3.70         11.64        17.58 o                         
  -4  10   1        273.73        271.53        19.08 o                         
  -3  10   1         48.76         46.39        15.34 o                         
  -2  10   1         24.35         22.96        14.97 o                         
  -1  10   1         86.87         90.76        19.69 o                         
   0  10   1         59.27         53.37        20.29 o                         
   1  10   1         25.38         27.96        17.73 o                         
   2  10   1          7.20         -0.16        22.55 o                         
   3  10   1          0.01         -3.85        19.85 o                         
   4  10   1        109.55        100.92        17.24 o                         
   5  10   1        176.82        203.69        23.34 o                         
   6  10   1         29.37         26.25        12.86 o                         
   7  10   1        143.24        149.50         9.00 o                         
   8  10   1        351.81        331.19        25.96 o                         
   9  10   1         40.00         30.34         8.57 o                         
  10  10   1         22.72         19.01         9.44 o                         
  11  10   1          4.57          1.65         8.03 o                         
 -12  11   1          9.46         11.39         9.45 o                         
 -11  11   1          3.47         13.53         9.84 o                         
 -10  11   1         16.66         26.91         8.29 o                         
  -9  11   1         55.17         46.64         9.24 o                         
  -8  11   1          2.46         -6.67         7.90 o                         
  -7  11   1         93.14         93.06        10.24 o                         
  -6  11   1        401.38        378.39        22.43 o                         
  -5  11   1          0.17         -8.69        13.68 o                         
  -4  11   1       2379.86       2405.06        67.49 o                         
  -3  11   1         50.47         40.02        15.79 o                         
  -2  11   1         87.40         93.94        19.61 o                         
  -1  11   1         22.83         11.78        18.79 o                         
   0  11   1         17.55         47.34        19.59 o                         
   1  11   1          0.18        -18.56        18.56 o                         
   2  11   1          0.06        -19.08        20.53 o                         
   3  11   1        121.97        139.22        22.73 o                         
   4  11   1         69.42         70.65        21.22 o                         
   5  11   1        611.96        643.00        42.16 o                         
   6  11   1        356.17        384.18        32.01 o                         
   7  11   1         75.68         93.22        13.26 o                         
   8  11   1        350.04        354.10        28.23 o                         
   9  11   1          1.65          7.43         6.84 o                         
  10  11   1          3.38         11.91         8.84 o                         
  11  11   1          2.36          2.26        13.26 o                         
 -11  12   1          0.14         -0.13         8.66 o                         
 -10  12   1          0.00         -7.61        11.38 o                         
  -9  12   1          0.06          3.20         7.81 o                         
  -8  12   1        115.51        123.42        10.26 o                         
  -7  12   1          0.02         -1.14        12.71 o                         
  -6  12   1          0.89        -11.25        15.59 o                         
  -5  12   1       1096.07       1146.84        33.28 o                         
  -4  12   1        805.66        815.09        32.29 o                         
  -3  12   1          5.67         20.45        18.14 o                         
  -2  12   1         37.76         25.06        18.06 o                         
  -1  12   1          4.01         17.35        17.03 o                         
   0  12   1          0.36          1.07        19.42 o                         
   1  12   1        115.83         90.70        20.90 o                         
   2  12   1         39.96         39.90        21.71 o                         
   3  12   1         15.73          2.01        17.73 o                         
   4  12   1          0.45          4.99        14.94 o                         
   5  12   1         16.04         19.63        14.10 o                         
   6  12   1        913.00        952.57        51.33 o                         
   7  12   1         56.25         48.48         8.82 o                         
   8  12   1          0.29          0.64         7.79 o                         
   9  12   1         55.78         57.94        10.49 o                         
  10  12   1          8.09          5.56         8.28 o                         
 -11  13   1          3.05          1.59        12.66 o                         
 -10  13   1          1.32         -0.54        10.20 o                         
  -9  13   1          8.53         28.25        10.52 o                         
  -8  13   1          1.89          4.36         9.86 o                         
  -7  13   1         78.35         74.65        14.83 o                         
  -6  13   1         49.64         52.13        16.95 o                         
  -5  13   1        102.52         78.24        14.89 o                         
  -4  13   1         23.78         22.68        20.37 o                         
  -3  13   1         13.46         12.84        24.86 o                         
  -2  13   1         17.30         -6.02        20.59 o                         
  -1  13   1        144.25        157.65        27.13 o                         
   0  13   1          0.85         -7.66        20.06 o                         
   1  13   1         70.58         50.82        22.96 o                         
   2  13   1         83.15         85.02        20.52 o                         
   3  13   1         36.94         55.42        20.19 o                         
   4  13   1        175.41        168.15        19.49 o                         
   5  13   1        160.54        181.44        21.01 o                         
   6  13   1          0.01        -13.59        13.59 o                         
   7  13   1         92.95         85.96        12.08 o                         
   8  13   1         53.58         64.45        11.04 o                         
   9  13   1          4.51         39.00        15.68 o                         
  10  13   1          0.00         -1.39        11.79 o                         
 -10  14   1         13.97         14.47        12.67 o                         
  -9  14   1          2.55          7.05         9.56 o                         
  -8  14   1          1.70         -9.22         9.22 o                         
  -7  14   1        116.33        127.07        16.79 o                         
  -6  14   1         11.16         18.98        16.30 o                         
  -5  14   1          4.31          0.92        15.54 o                         
  -4  14   1          6.15         -5.81        16.60 o                         
  -3  14   1        154.79        131.38        19.57 o                         
  -2  14   1          2.20         -2.01        18.80 o                         
  -1  14   1          1.90         15.81        17.21 o                         
   0  14   1        233.30        203.07        22.08 o                         
   1  14   1        420.08        382.54        25.66 o                         
   2  14   1         58.33         72.73        26.46 o                         
   3  14   1          0.60          2.06        19.08 o                         
   4  14   1         18.86         39.34        19.87 o                         
   5  14   1         12.83         22.31        16.66 o                         
   6  14   1          1.66         32.07        23.60 o                         
   7  14   1         13.71          6.26        11.09 o                         
   8  14   1          1.70          5.40         8.75 o                         
   9  14   1          0.06          0.00        10.06 o                         
  -9  15   1         15.37          7.91        11.13 o                         
  -8  15   1          0.00         18.33         9.31 o                         
  -7  15   1          3.38         14.77        16.10 o                         
  -6  15   1          0.87         -8.22        18.51 o                         
  -5  15   1         59.00         44.15        22.28 o                         
  -4  15   1          0.38        -15.78        17.49 o                         
  -3  15   1         32.76         25.72        16.63 o                         
  -2  15   1         87.95         92.61        18.39 o                         
  -1  15   1        110.46         87.27        21.21 o                         
   0  15   1         36.57         20.48        19.63 o                         
   1  15   1          0.15         -3.44        20.07 o                         
   2  15   1         24.12          4.16        20.77 o                         
   3  15   1         38.61         37.39        21.16 o                         
   4  15   1         26.45         25.79        18.10 o                         
   5  15   1          1.85        -18.16        19.16 o                         
   6  15   1         50.32         44.00        17.05 o                         
   7  15   1          6.58          5.93        11.47 o                         
   8  15   1          2.18         -8.70        11.90 o                         
  -9  16   1          0.05         -8.96         8.96 o                         
  -8  16   1         28.53         29.85        11.23 o                         
  -7  16   1         10.83         10.34        15.59 o                         
  -6  16   1          0.81        -33.74        33.74 o                         
  -5  16   1          9.25         -7.80        19.99 o                         
  -4  16   1          0.00          7.22        16.60 o                         
  -3  16   1          4.16         26.59        19.13 o                         
  -2  16   1         48.22         53.79        19.33 o                         
  -1  16   1        350.09        299.65        24.86 o                         
   0  16   1          5.92         12.94        19.03 o                         
   1  16   1          0.62        -18.16        19.12 o                         
   2  16   1        219.86        190.51        25.12 o                         
   3  16   1         86.66         67.63        23.23 o                         
   4  16   1         12.73         -0.16        20.30 o                         
   5  16   1          1.93          1.73        17.55 o                         
   6  16   1          2.87          0.17        15.73 o                         
   7  16   1          8.07         19.48         9.89 o                         
   8  16   1          1.44         14.48        11.95 o                         
  -8  17   1         51.78         42.80        16.86 o                         
  -7  17   1          8.45         48.61        20.20 o                         
  -6  17   1          2.51          2.56        19.37 o                         
  -5  17   1         31.86         64.03        16.78 o                         
  -4  17   1          7.94        -16.54        16.54 o                         
  -3  17   1         34.76         39.46        17.76 o                         
  -2  17   1         74.29         55.98        22.85 o                         
  -1  17   1         10.82         16.99        19.49 o                         
   0  17   1          3.83        -14.62        20.74 o                         
   1  17   1          4.31          1.74        19.87 o                         
   2  17   1         21.81         26.15        18.16 o                         
   3  17   1         61.13         50.95        27.26 o                         
   4  17   1         51.45         34.17        20.58 o                         
   5  17   1          4.08        -21.05        21.05 o                         
   6  17   1         11.53         20.60        16.16 o                         
   7  17   1          1.70         -5.70        12.98 o                         
  -6  18   1         30.54         39.72        18.36 o                         
  -5  18   1          0.92        -19.12        19.12 o                         
  -4  18   1         13.37         15.14        19.14 o                         
  -3  18   1         26.76         76.58        25.27 o                         
  -2  18   1         11.81         16.95        18.19 o                         
  -1  18   1          8.98         15.67        18.69 o                         
   0  18   1         37.14         21.42        22.79 o                         
   1  18   1         37.49         49.98        19.62 o                         
   2  18   1          1.91          2.02        20.15 o                         
   3  18   1          2.76        -15.57        19.09 o                         
   4  18   1          2.57         13.21        23.05 o                         
   5  18   1         43.21         53.46        20.61 o                         
  -5  19   1          1.03         16.90        19.41 o                         
  -4  19   1        126.43        148.14        23.93 o                         
  -3  19   1         60.45         29.40        21.73 o                         
  -2  19   1          1.02         54.70        27.66 o                         
  -1  19   1         12.62         37.74        26.11 o                         
   0  19   1          0.86         -8.65        20.84 o                         
   1  19   1         10.90         30.78        27.77 o                         
   2  19   1          1.57          2.40        20.56 o                         
   3  19   1          5.69         34.44        19.53 o                         
   4  19   1         11.47          9.11        26.22 o                         
  -1  20   1          8.74        -24.52        24.52 o                         
   0  20   1         10.69          8.24        20.74 o                         
 -14   0   2         29.04         20.10        13.35 o                         
 -13   0   2         10.11          1.53         6.44 o                         
 -12   0   2         90.89         65.82         9.54 o                         
 -11   0   2        235.60        224.45        14.81 o                         
 -10   0   2         37.02         33.76         7.64 o                         
  -9   0   2          1.86          0.48         9.96 o                         
  -8   0   2        156.09        114.75        16.92 o                         
  -7   0   2         70.00         45.09        10.54 o                         
  -6   0   2       1183.91       1174.11        69.85 o                         
  -5   0   2        132.96        102.73        10.59 o                         
  -4   0   2         14.94         21.05         3.72 o                         
  -3   0   2         58.98         60.14         6.01 o                         
  -2   0   2       4667.47       4491.67        89.39 o                         
  -1   0   2       4452.65       4274.38       130.96 o                         
   0   0   2        117.12        113.68        12.99 o                         
   1   0   2      93850.51      68937.47     24966.11 o                         
   2   0   2      35687.75      31482.41      5081.54 o                         
   3   0   2         69.70         76.96         6.17 o                         
   4   0   2        156.04        150.49         8.00 o                         
   5   0   2        392.82        359.30        17.45 o                         
   6   0   2        166.00        180.90        14.29 o                         
   7   0   2         17.04          9.89        12.68 o                         
   8   0   2         94.03         95.66        20.62 o                         
   9   0   2         13.52          9.17         9.03 o                         
  10   0   2         17.65         17.10        11.02 o                         
  11   0   2          6.72         12.23         8.17 o                         
  12   0   2        148.22        137.82        21.22 o                         
  13   0   2        101.78         47.81        11.59 o                         
 -14   1   2          7.84         25.79         8.71 o                         
 -13   1   2          6.48         -5.63         5.70 o                         
 -12   1   2          0.01         -1.91         4.40 o                         
 -11   1   2        374.93        347.89        12.30 o                         
 -10   1   2       1196.80       1001.62        17.27 o                         
  -9   1   2          6.19         13.60         5.75 o                         
  -8   1   2          1.70         -2.07         5.10 o                         
  -7   1   2        158.44        140.11        11.12 o                         
  -6   1   2         25.01         22.24         2.43 o                         
  -5   1   2          6.63         -0.95         4.43 o                         
  -4   1   2          6.58         14.20         5.87 o                         
  -3   1   2         79.38         79.48         6.32 o                         
  -2   1   2       1552.25       1476.82        20.81 o                         
  -1   1   2        420.82        399.82         6.77 o                         
   0   1   2       1298.28       1335.50        18.65 o                         
   1   1   2      20125.66      18478.58      1321.99 o                         
   2   1   2        337.37        346.43        15.84 o                         
   3   1   2        556.31        560.19        19.08 o                         
   4   1   2        356.71        301.33         7.75 o                         
   5   1   2         13.10         17.94         5.78 o                         
   6   1   2          9.82         10.05         5.90 o                         
   7   1   2         68.84         65.88         7.89 o                         
   8   1   2         33.07         21.86         9.09 o                         
   9   1   2          1.49          4.61         6.03 o                         
  10   1   2          0.00         -3.21         9.50 o                         
  11   1   2         16.05         21.36         7.30 o                         
  12   1   2          4.19          1.07         9.05 o                         
  13   1   2         33.63         22.67        12.14 o                         
 -14   2   2          0.54          5.10        10.96 o                         
 -13   2   2          0.98          0.27         4.96 o                         
 -12   2   2         78.72        104.30        10.60 o                         
 -11   2   2        566.33        528.89        24.06 o                         
 -10   2   2         86.57         89.36         5.27 o                         
  -9   2   2         81.23         83.66         6.20 o                         
  -8   2   2        253.00        229.81        10.62 o                         
  -7   2   2          7.10          3.23         3.47 o                         
  -6   2   2        169.24        187.22         5.15 o                         
  -5   2   2       3853.35       4101.88        52.74 o                         
  -4   2   2        168.60        175.74         7.91 o                         
  -3   2   2        868.84        826.44        11.90 o                         
  -2   2   2        273.56        230.99         6.00 o                         
  -1   2   2        240.06        212.61         6.51 o                         
   0   2   2       2338.87       2213.56        31.46 o                         
   1   2   2       1107.46       1154.56        35.99 o                         
   2   2   2         12.81          7.98        10.93 o                         
   3   2   2         39.14         24.47         9.78 o                         
   4   2   2        964.20        800.17        23.73 o                         
   5   2   2         51.89         47.13         5.61 o                         
   6   2   2          0.97         12.03         8.55 o                         
   7   2   2         48.92         41.05         7.74 o                         
   8   2   2        110.50        113.31         7.48 o                         
   9   2   2         10.20          4.33         7.13 o                         
  10   2   2          0.02         -0.05         6.55 o                         
  11   2   2          0.55         -5.16        14.01 o                         
  12   2   2          2.63        -14.72        14.72 o                         
  13   2   2          5.77         18.54         8.39 o                         
 -14   3   2         19.83         26.31        11.51 o                         
 -13   3   2         38.73         34.98         9.24 o                         
 -12   3   2         69.08         66.10         5.24 o                         
 -11   3   2         38.27         42.37         5.74 o                         
 -10   3   2          0.00         -4.68         5.35 o                         
  -9   3   2         17.56         15.96         4.78 o                         
  -8   3   2         49.30         44.39         5.83 o                         
  -7   3   2         80.32         73.56         6.10 o                         
  -6   3   2        935.78       1113.04        26.15 o                         
  -5   3   2        340.70        420.46        10.66 o                         
  -4   3   2        613.15        669.68        10.49 o                         
  -3   3   2        218.90        218.22         8.51 o                         
  -2   3   2        432.34        446.45        11.13 o                         
  -1   3   2        613.86        560.99        11.57 o                         
   0   3   2       2096.19       2002.31        33.52 o                         
   1   3   2        363.26        320.89        15.34 o                         
   2   3   2         10.96         -1.04        10.87 o                         
   3   3   2         23.50         22.11         3.76 o                         
   4   3   2        412.81        394.58        26.62 o                         
   5   3   2          4.87         -8.70        11.32 o                         
   6   3   2         24.39         21.91         8.58 o                         
   7   3   2         81.99         76.62         9.26 o                         
   8   3   2          8.06          0.16         9.91 o                         
   9   3   2         89.25         89.41        10.75 o                         
  10   3   2          0.35         10.80         9.58 o                         
  11   3   2          0.68         -4.23         8.76 o                         
  12   3   2          8.97         -3.09        12.06 o                         
 -14   4   2         28.42         24.77        12.66 o                         
 -13   4   2          2.95          0.31         5.21 o                         
 -12   4   2         45.53         37.80         6.51 o                         
 -11   4   2        176.39        181.74         9.91 o                         
 -10   4   2        219.54        244.47        15.89 o                         
  -9   4   2          3.63          7.47         5.67 o                         
  -8   4   2         15.25         20.25         6.52 o                         
  -7   4   2        147.66        143.64        17.56 o                         
  -6   4   2        204.81        186.67         9.80 o                         
  -5   4   2          8.03         16.26         4.43 o                         
  -4   4   2        396.78        375.95        11.82 o                         
  -3   4   2       1414.52       1431.58        22.61 o                         
  -2   4   2        929.73        847.24        16.47 o                         
  -1   4   2        248.71        252.37        12.13 o                         
   0   4   2       2122.83       2087.50        43.31 o                         
   1   4   2       1342.20       1403.21        33.94 o                         
   2   4   2        233.58        250.42        15.88 o                         
   3   4   2         32.95         31.39         4.80 o                         
   4   4   2         64.32         63.04         5.72 o                         
   5   4   2         62.36         58.27        12.30 o                         
   6   4   2         98.48        108.42         6.22 o                         
   7   4   2         19.37         26.71         8.33 o                         
   8   4   2         28.14         25.09         8.11 o                         
   9   4   2         12.31         11.87        13.44 o                         
  10   4   2          2.01          0.11         9.58 o                         
  11   4   2          5.91         21.79         9.66 o                         
  12   4   2         20.73         23.83         9.43 o                         
 -14   5   2          0.01         36.12        23.37 o                         
 -13   5   2          8.21         10.52         5.98 o                         
 -12   5   2         54.78         59.71         8.32 o                         
 -11   5   2          5.28         -1.84         6.37 o                         
 -10   5   2         18.63         20.48         6.57 o                         
  -9   5   2         30.61         23.35         7.83 o                         
  -8   5   2         52.88         57.00         8.13 o                         
  -7   5   2        186.20        216.52         9.91 o                         
  -6   5   2       1292.04       1456.56        29.92 o                         
  -5   5   2        227.57        235.56         7.93 o                         
  -4   5   2       2041.84       2289.64        43.64 o                         
  -3   5   2          0.35         10.67         7.92 o                         
  -2   5   2       2202.75       2118.09        45.66 o                         
  -1   5   2         31.01         34.34        11.23 o                         
   0   5   2         48.72         49.60        12.36 o                         
   1   5   2          9.71         -4.26         9.87 o                         
   2   5   2        130.02        131.46        10.53 o                         
   3   5   2         21.72         20.97         7.05 o                         
   4   5   2          8.72         16.40         6.35 o                         
   5   5   2        325.18        316.44        15.24 o                         
   6   5   2         60.62         63.63         8.07 o                         
   7   5   2        213.20        229.52        11.03 o                         
   8   5   2         74.49         75.10         8.93 o                         
   9   5   2         96.33         77.09        11.35 o                         
  10   5   2          0.08         -2.29        18.91 o                         
  11   5   2          4.81        -11.15        11.15 o                         
  12   5   2         19.59         36.01        10.95 o                         
 -14   6   2          6.56         20.26        13.19 o                         
 -13   6   2          3.20          5.42         4.33 o                         
 -12   6   2         54.61         52.68         6.93 o                         
 -11   6   2         20.15         13.89         5.10 o                         
 -10   6   2         26.59         37.52         6.45 o                         
  -9   6   2        154.27        169.06        16.21 o                         
  -8   6   2        127.59        132.86        10.08 o                         
  -7   6   2         21.54         24.38         7.38 o                         
  -6   6   2        314.33        339.75        13.71 o                         
  -5   6   2        148.70        191.05         9.35 o                         
  -4   6   2        662.01        724.25        22.21 o                         
  -3   6   2        678.85        643.91        20.03 o                         
  -2   6   2         10.79          9.13         9.37 o                         
  -1   6   2        175.08        198.39        15.16 o                         
   0   6   2       5535.69       5938.42       149.01 o                         
   1   6   2          0.03          6.85        10.10 o                         
   2   6   2         78.53         58.52        10.41 o                         
   3   6   2        190.04        213.99        16.38 o                         
   4   6   2        130.69        116.19         7.88 o                         
   5   6   2        105.65         93.87         5.92 o                         
   6   6   2         42.35         54.37         9.18 o                         
   7   6   2         27.39         46.95        13.57 o                         
   8   6   2        196.59        166.90        17.06 o                         
   9   6   2          1.41          1.34        10.18 o                         
  10   6   2          0.20         -8.19         9.24 o                         
  11   6   2          3.64          2.22        11.34 o                         
  12   6   2          0.64         -6.40        12.43 o                         
 -14   7   2          2.71          7.70        10.59 o                         
 -13   7   2         12.51         13.37         5.52 o                         
 -12   7   2          3.62          4.03         6.39 o                         
 -11   7   2          7.06          6.27         5.48 o                         
 -10   7   2         56.02         70.62         7.68 o                         
  -9   7   2          2.95         21.33         9.38 o                         
  -8   7   2          0.41         13.79         7.78 o                         
  -7   7   2       1068.42       1025.54        42.76 o                         
  -6   7   2         28.92         24.23         8.01 o                         
  -5   7   2          0.27          6.16         8.70 o                         
  -4   7   2         95.42        100.21        10.16 o                         
  -3   7   2       1681.34       1933.04        59.49 o                         
  -2   7   2        331.22        389.62        15.93 o                         
  -1   7   2        104.40        114.70        12.16 o                         
   0   7   2       1546.10       1828.73        45.64 o                         
   1   7   2       1064.20       1134.51        29.93 o                         
   2   7   2       2020.27       2133.16        55.87 o                         
   3   7   2        939.90       1064.41        35.34 o                         
   4   7   2         66.30         83.52        13.82 o                         
   5   7   2         70.30         62.09        10.73 o                         
   6   7   2         56.84         73.83         9.27 o                         
   7   7   2         11.12         11.22         8.19 o                         
   8   7   2         73.14         63.76        10.19 o                         
   9   7   2        124.36        110.09        18.09 o                         
  10   7   2          8.02         23.28        10.90 o                         
  11   7   2         16.39         23.10        10.12 o                         
  12   7   2          5.64          3.37        12.35 o                         
 -13   8   2          2.42          1.92         8.13 o                         
 -12   8   2          8.82          5.17         7.18 o                         
 -11   8   2          1.12         -5.39         6.86 o                         
 -10   8   2        394.42        427.56        27.86 o                         
  -9   8   2        163.04        133.03        13.10 o                         
  -8   8   2         36.16         37.36         8.21 o                         
  -7   8   2        324.98        337.46        17.60 o                         
  -6   8   2        450.20        447.95        19.95 o                         
  -5   8   2        389.64        442.30        16.23 o                         
  -4   8   2         69.32         61.60        12.00 o                         
  -3   8   2        285.22        300.04        22.35 o                         
  -2   8   2        217.21        219.89        15.92 o                         
  -1   8   2         30.52         22.97        15.40 o                         
   0   8   2         29.05         40.80        12.95 o                         
   1   8   2        197.66        254.98        16.61 o                         
   2   8   2       1274.44       1491.21        36.64 o                         
   3   8   2         14.60          2.93        18.22 o                         
   4   8   2         62.29         81.23        15.04 o                         
   5   8   2         27.48         28.99         9.49 o                         
   6   8   2         30.37         38.97        12.37 o                         
   7   8   2        220.27        219.28        13.04 o                         
   8   8   2          4.18         10.56        11.55 o                         
   9   8   2         11.48         10.37         6.75 o                         
  10   8   2          3.55         12.16         9.66 o                         
  11   8   2          0.46          7.26        10.10 o                         
 -13   9   2          3.44          7.11         9.59 o                         
 -12   9   2          0.01          5.25        10.27 o                         
 -11   9   2         26.78         34.29         9.02 o                         
 -10   9   2        202.08        193.03        11.20 o                         
  -9   9   2          6.01          8.85         7.68 o                         
  -8   9   2         12.19          6.43         9.64 o                         
  -7   9   2         42.70         54.33         8.63 o                         
  -6   9   2       1716.39       1674.31        49.59 o                         
  -5   9   2         19.36         21.16        13.03 o                         
  -4   9   2        161.07        188.65        16.77 o                         
  -3   9   2        696.65        696.02        25.99 o                         
  -2   9   2         27.95          0.94        19.41 o                         
  -1   9   2         93.80        109.19        16.79 o                         
   0   9   2         43.24         85.23        15.40 o                         
   1   9   2          2.22         -2.29        13.54 o                         
   2   9   2        113.59        139.58        16.84 o                         
   3   9   2        105.12        100.32        18.34 o                         
   4   9   2          9.58         18.79        17.44 o                         
   5   9   2         21.50         31.33        11.56 o                         
   6   9   2         36.09         31.51         6.07 o                         
   7   9   2         97.13         84.50         8.89 o                         
   8   9   2          9.87         -0.66         8.29 o                         
   9   9   2        115.72        136.57        16.33 o                         
  10   9   2          0.01          5.84        14.48 o                         
  11   9   2          1.92        -11.62        14.08 o                         
 -13  10   2          1.00         10.24         9.29 o                         
 -12  10   2          1.35         -0.13         6.30 o                         
 -11  10   2          1.18         -2.20         8.07 o                         
 -10  10   2         53.93         11.87        13.58 o                         
  -9  10   2          5.54         15.76         7.80 o                         
  -8  10   2         37.89         41.49         8.87 o                         
  -7  10   2        454.16        446.02        18.57 o                         
  -6  10   2         13.76          5.78        11.23 o                         
  -5  10   2        901.09        945.97        37.19 o                         
  -4  10   2        669.92        699.11        25.55 o                         
  -3  10   2         35.56         46.72        14.41 o                         
  -2  10   2          7.44         15.78        17.08 o                         
  -1  10   2         18.98         21.97        19.10 o                         
   0  10   2        128.56        117.07        21.08 o                         
   1  10   2         75.12         78.66        20.82 o                         
   2  10   2         74.47         70.81        18.26 o                         
   3  10   2          5.13         14.85        17.37 o                         
   4  10   2         41.77         61.82        19.51 o                         
   5  10   2        305.76        305.29        21.00 o                         
   6  10   2          1.90          5.54         9.10 o                         
   7  10   2        216.88        247.73        38.05 o                         
   8  10   2        638.83        712.46        72.90 o                         
   9  10   2          0.06          6.48        15.61 o                         
  10  10   2         11.01         12.11        13.29 o                         
  11  10   2          1.23          4.03        10.72 o                         
 -12  11   2          0.15          4.45        10.49 o                         
 -11  11   2          0.21          1.37         9.21 o                         
 -10  11   2         19.80         19.04         8.86 o                         
  -9  11   2         33.79         32.13         7.26 o                         
  -8  11   2         28.66         27.69        10.11 o                         
  -7  11   2         90.01        109.16        10.73 o                         
  -6  11   2       1119.41       1160.69        53.46 o                         
  -5  11   2        425.29        425.76        21.66 o                         
  -4  11   2        442.19        458.66        24.10 o                         
  -3  11   2        436.37        409.23        24.70 o                         
  -2  11   2        178.14        165.93        17.50 o                         
  -1  11   2         10.46         -4.45        18.12 o                         
   0  11   2        101.74        123.80        20.39 o                         
   1  11   2          1.57          7.68        18.47 o                         
   2  11   2          0.00         -5.15        20.84 o                         
   3  11   2          0.00         -1.74        15.70 o                         
   4  11   2         12.66          2.95        15.35 o                         
   5  11   2        148.13        144.43        15.57 o                         
   6  11   2         40.04         33.29         9.88 o                         
   7  11   2         19.12          7.86        17.25 o                         
   8  11   2         69.97         61.41        20.18 o                         
   9  11   2         65.86         30.51         8.64 o                         
  10  11   2          6.47         25.75        14.12 o                         
 -12  12   2          0.61         16.14         9.09 o                         
 -11  12   2          0.09         -6.43         9.62 o                         
 -10  12   2         29.61         19.44        10.42 o                         
  -9  12   2         52.09         51.14         9.06 o                         
  -8  12   2         21.44         19.12         8.85 o                         
  -7  12   2        207.66        187.40        12.91 o                         
  -6  12   2         38.72         39.43        12.75 o                         
  -5  12   2        200.01        223.95        21.33 o                         
  -4  12   2         44.47         37.33        15.92 o                         
  -3  12   2       1303.66       1305.09        39.66 o                         
  -2  12   2         34.54         37.95        16.24 o                         
  -1  12   2        295.77        310.37        27.57 o                         
   0  12   2         43.59         31.09        21.64 o                         
   1  12   2         98.02         97.30        17.96 o                         
   2  12   2          3.59         -3.73        17.94 o                         
   3  12   2          1.93         -5.16        16.09 o                         
   4  12   2         53.48         54.80        15.03 o                         
   5  12   2        131.47        101.59        19.11 o                         
   6  12   2        750.33        677.73        21.05 o                         
   7  12   2         11.48         15.24         8.84 o                         
   8  12   2          1.81         17.64         8.75 o                         
   9  12   2         44.98         47.56        20.85 o                         
  10  12   2         25.23         32.49        18.61 o                         
 -11  13   2          0.18          7.95        14.89 o                         
 -10  13   2          3.88          9.54         8.58 o                         
  -9  13   2         11.33         15.88         8.62 o                         
  -8  13   2         36.04         45.64         9.78 o                         
  -7  13   2          0.49          7.22        11.27 o                         
  -6  13   2         42.51         26.71        14.43 o                         
  -5  13   2         25.26         21.33        13.27 o                         
  -4  13   2        814.48        829.13        35.59 o                         
  -3  13   2        300.37        303.44        21.21 o                         
  -2  13   2         49.00         62.92        16.93 o                         
  -1  13   2          6.76         19.64        16.67 o                         
   0  13   2         22.80         26.12        19.33 o                         
   1  13   2          7.00         23.76        18.04 o                         
   2  13   2         63.44         53.49        16.39 o                         
   3  13   2          0.55        -11.97        15.18 o                         
   4  13   2         32.43         27.15        18.20 o                         
   5  13   2          2.68         20.48        14.67 o                         
   6  13   2         17.51         10.54         8.11 o                         
   7  13   2         39.61         26.50         7.41 o                         
   8  13   2          2.35         36.53        19.19 o                         
   9  13   2         58.93         84.51        27.49 o                         
 -10  14   2          1.40         -4.08         9.70 o                         
  -9  14   2          7.46          4.55         8.11 o                         
  -8  14   2         47.25         53.56         9.04 o                         
  -7  14   2          7.43          4.07        13.41 o                         
  -6  14   2          9.38         25.64        15.65 o                         
  -5  14   2          0.83          7.27        14.24 o                         
  -4  14   2          0.00          1.84        16.15 o                         
  -3  14   2         21.14         27.61        20.54 o                         
  -2  14   2         81.42         94.07        22.34 o                         
  -1  14   2         93.97         45.53        20.16 o                         
   0  14   2         65.56         49.39        21.82 o                         
   1  14   2         45.56         60.85        17.26 o                         
   2  14   2         15.74         16.41        28.73 o                         
   3  14   2        116.34        127.69        17.38 o                         
   4  14   2         63.45         59.56        20.47 o                         
   5  14   2          0.05        -14.27        17.06 o                         
   6  14   2         32.00         42.15        18.03 o                         
   7  14   2         29.80         22.00        10.77 o                         
   8  14   2         12.39         -8.40        22.43 o                         
   9  14   2          0.27         43.55        33.91 o                         
 -10  15   2          0.06         12.66         9.23 o                         
  -9  15   2          0.12         -2.30         8.78 o                         
  -8  15   2          3.01          1.22         9.80 o                         
  -7  15   2          8.13         12.93        12.29 o                         
  -6  15   2         13.54         -2.59        20.06 o                         
  -5  15   2         26.47         26.46        16.65 o                         
  -4  15   2          3.23        -18.16        18.16 o                         
  -3  15   2          1.84          6.96        16.77 o                         
  -2  15   2         38.09         45.93        18.03 o                         
  -1  15   2         60.41         42.08        17.32 o                         
   0  15   2        238.31        173.63        22.92 o                         
   1  15   2         93.20         95.39        19.85 o                         
   2  15   2        106.35        130.63        18.48 o                         
   3  15   2         65.55         47.77        17.77 o                         
   4  15   2          4.40         16.01        21.02 o                         
   5  15   2        112.84        123.81        22.70 o                         
   6  15   2          0.95        -15.10        17.53 o                         
   7  15   2         22.17         34.87        21.04 o                         
   8  15   2          1.19         53.46        24.50 o                         
  -9  16   2        105.60        112.14        12.96 o                         
  -8  16   2         10.15         10.79        11.14 o                         
  -7  16   2        134.71        196.37        22.84 o                         
  -6  16   2         21.65         29.56        17.95 o                         
  -5  16   2          2.62         -0.76        15.57 o                         
  -4  16   2          0.27         27.50        18.28 o                         
  -3  16   2         49.51         66.38        16.62 o                         
  -2  16   2        129.52        128.35        21.57 o                         
  -1  16   2         59.54         78.52        19.80 o                         
   0  16   2         43.70         16.60        18.41 o                         
   1  16   2        105.44         95.33        19.00 o                         
   2  16   2         20.80         31.24        18.61 o                         
   3  16   2          2.75         18.11        16.68 o                         
   4  16   2         12.40         33.38        25.01 o                         
   5  16   2          2.37          1.83        17.99 o                         
   6  16   2         19.67         21.67        16.33 o                         
   7  16   2          6.15          7.80        20.02 o                         
  -8  17   2         20.72         13.42        15.67 o                         
  -7  17   2          0.03         15.15        21.55 o                         
  -6  17   2         23.34         24.80        16.14 o                         
  -5  17   2          0.75         -4.33        16.04 o                         
  -4  17   2         22.37         17.81        15.64 o                         
  -3  17   2         64.35         62.77        18.59 o                         
  -2  17   2          0.28         -6.70        26.22 o                         
  -1  17   2         12.89         34.18        19.04 o                         
   0  17   2         42.40         40.67        19.48 o                         
   1  17   2          8.81         11.13        23.24 o                         
   2  17   2          0.35          7.26        17.80 o                         
   3  17   2          0.05         35.27        18.80 o                         
   4  17   2         39.52         25.71        23.27 o                         
   5  17   2          6.86        -17.11        20.53 o                         
   6  17   2         15.64         33.02        18.73 o                         
  -6  18   2          0.05         12.49        28.99 o                         
  -5  18   2          7.86         26.48        21.28 o                         
  -4  18   2          1.82         13.91        18.24 o                         
  -3  18   2         69.67         65.32        27.39 o                         
  -2  18   2         19.61          9.53        17.85 o                         
  -1  18   2         60.72         72.78        22.25 o                         
   0  18   2          0.46         16.19        21.81 o                         
   1  18   2          0.08         -4.50        23.92 o                         
   2  18   2         35.38         31.04        20.68 o                         
   3  18   2          2.50         10.53        18.22 o                         
   4  18   2         16.44         59.60        30.51 o                         
  -5  19   2          0.49        -18.98        26.93 o                         
  -4  19   2         28.22         31.58        20.63 o                         
  -3  19   2         24.32         28.07        18.34 o                         
  -2  19   2        164.76        175.29        23.61 o                         
  -1  19   2         14.62          3.61        27.94 o                         
   0  19   2          0.88          6.52        19.20 o                         
   1  19   2         25.73         27.25        21.40 o                         
   2  19   2          0.79         10.24        24.12 o                         
   3  19   2          1.69        -15.91        20.99 o                         
 -15   1   3          0.59          9.70        24.72 o                         
 -14   1   3          2.39        -14.56        20.38 o                         
 -13   1   3          7.02         13.97         4.95 o                         
 -12   1   3         49.42         41.09         6.87 o                         
 -11   1   3       1107.60       1093.07        51.75 o                         
 -10   1   3         97.93         90.30         8.17 o                         
  -9   1   3        100.31        105.82         9.25 o                         
  -8   1   3          4.22         13.40         7.75 o                         
  -7   1   3         40.48         43.01         3.64 o                         
  -6   1   3         26.10         25.47         6.42 o                         
  -5   1   3        496.25        514.34         9.40 o                         
  -4   1   3         18.72         17.89         2.60 o                         
  -3   1   3         68.70         53.13         5.78 o                         
  -2   1   3        351.19        346.65         8.75 o                         
  -1   1   3        173.69        170.78         9.20 o                         
   0   1   3        132.72        128.31        10.09 o                         
   1   1   3        359.27        361.71        11.64 o                         
   2   1   3        754.73        912.51        36.59 o                         
   3   1   3        164.11        169.06         6.56 o                         
   4   1   3        899.35        768.51        37.99 o                         
   5   1   3          0.69         -4.53         6.13 o                         
   6   1   3         92.86         79.48         7.53 o                         
   7   1   3         86.10         77.82         6.98 o                         
   8   1   3          1.18         -3.88         6.69 o                         
   9   1   3         32.34         25.50        12.64 o                         
  10   1   3          5.13          8.29         5.43 o                         
  11   1   3          0.23         11.35        10.31 o                         
 -15   2   3          0.22        -41.45        43.22 o                         
 -14   2   3          2.81         -7.29        17.22 o                         
 -13   2   3         21.14         10.23         4.00 o                         
 -12   2   3          3.23         -4.88         4.88 o                         
 -11   2   3          0.04          4.23         3.70 o                         
 -10   2   3        646.27        564.63        22.99 o                         
  -9   2   3        100.68        109.77         8.41 o                         
  -8   2   3         89.16         82.78         7.43 o                         
  -7   2   3         48.81         43.96         4.86 o                         
  -6   2   3        210.42        215.22        10.46 o                         
  -5   2   3       2112.82       2395.44        30.98 o                         
  -4   2   3       2282.95       2488.95        36.86 o                         
  -3   2   3        600.23        632.29        10.24 o                         
  -2   2   3         49.89         49.47         6.69 o                         
  -1   2   3          1.16          0.68         5.93 o                         
   0   2   3       2454.56       2361.52        32.83 o                         
   1   2   3        554.51        528.21        15.79 o                         
   2   2   3        202.97        211.70        12.84 o                         
   3   2   3       1012.68        989.01        34.98 o                         
   4   2   3         63.57         76.67        18.16 o                         
   5   2   3          7.94          8.87         4.85 o                         
   6   2   3          7.95          0.29         4.52 o                         
   7   2   3          0.23         12.32         7.80 o                         
   8   2   3          3.18         15.57         6.85 o                         
   9   2   3         12.40         13.59         5.76 o                         
  10   2   3          5.90          2.57         8.56 o                         
  11   2   3          6.77         -4.55         9.24 o                         
  12   2   3          8.63         11.95         9.30 o                         
 -14   3   3          0.59         17.45        17.38 o                         
 -13   3   3          4.29          9.06         6.20 o                         
 -12   3   3         32.87         33.21        13.80 o                         
 -11   3   3         96.43         76.92         6.65 o                         
 -10   3   3        973.85        902.09        29.13 o                         
  -9   3   3         49.62         70.72         9.24 o                         
  -8   3   3        221.41        237.44         9.92 o                         
  -7   3   3        241.60        255.08         8.02 o                         
  -6   3   3         89.04         82.70         6.19 o                         
  -5   3   3        871.38        968.92        14.23 o                         
  -4   3   3       2732.33       3085.39        38.58 o                         
  -3   3   3       2197.74       2083.33        22.61 o                         
  -2   3   3        790.41        766.11        11.56 o                         
  -1   3   3        837.65        814.09        14.05 o                         
   0   3   3       1245.73       1194.11        16.70 o                         
   1   3   3       1227.53       1161.94        24.39 o                         
   2   3   3        675.93        609.72        17.72 o                         
   3   3   3       1967.45       2180.64       103.84 o                         
   4   3   3          0.05        -11.95        12.24 o                         
   5   3   3        143.77        148.30        22.43 o                         
   6   3   3        107.74         90.26         9.89 o                         
   7   3   3         45.18         43.73        14.26 o                         
   8   3   3         49.34         54.61        10.76 o                         
   9   3   3          0.87          7.20        10.63 o                         
  10   3   3         17.39         31.45        11.93 o                         
  11   3   3          3.13         12.32         9.20 o                         
  12   3   3          1.43          2.50         9.71 o                         
 -14   4   3          9.86         18.61        13.82 o                         
 -13   4   3          3.86         11.39        11.51 o                         
 -12   4   3          0.70         -4.88         4.88 o                         
 -11   4   3        174.39        179.92         9.08 o                         
 -10   4   3         50.28         44.48         7.71 o                         
  -9   4   3        169.96        172.89        12.75 o                         
  -8   4   3        130.89        135.23         8.84 o                         
  -7   4   3          0.07         -0.79         6.58 o                         
  -6   4   3         18.72         23.22         4.37 o                         
  -5   4   3         53.07         60.63         4.32 o                         
  -4   4   3       3061.86       3598.43        56.63 o                         
  -3   4   3       1589.73       1754.67        30.40 o                         
  -2   4   3       1572.15       1525.50        25.69 o                         
  -1   4   3         29.09         24.78         5.60 o                         
   0   4   3        708.14        682.16        14.54 o                         
   1   4   3       1739.20       1706.50        42.48 o                         
   2   4   3         43.73         51.45        10.46 o                         
   3   4   3        253.59        268.89        13.69 o                         
   4   4   3        150.73        156.97        24.92 o                         
   5   4   3         76.19         70.80        14.37 o                         
   6   4   3         10.34          2.86        13.80 o                         
   7   4   3        401.11        409.67        23.40 o                         
   8   4   3        490.95        493.25        19.49 o                         
   9   4   3         34.62         34.85        10.13 o                         
  10   4   3          0.77         11.41        14.95 o                         
  11   4   3          0.34        -11.07        11.07 o                         
  12   4   3          0.50          8.39         9.73 o                         
 -14   5   3          0.00         -0.88         9.26 o                         
 -13   5   3         85.74        103.37        15.50 o                         
 -12   5   3         25.49         11.22         5.65 o                         
 -11   5   3          0.80          2.06         3.81 o                         
 -10   5   3          4.20         -4.71         4.96 o                         
  -9   5   3         56.29         54.11         5.77 o                         
  -8   5   3          9.09         18.20         6.19 o                         
  -7   5   3        100.06        116.52        10.14 o                         
  -6   5   3        470.25        533.88        13.31 o                         
  -5   5   3        966.64       1093.62        16.42 o                         
  -4   5   3       5533.28       6573.56       150.26 o                         
  -3   5   3          4.03          7.10         7.20 o                         
  -2   5   3       1075.96       1051.84        21.32 o                         
  -1   5   3         12.32         18.75         6.68 o                         
   0   5   3        325.23        325.10         8.19 o                         
   1   5   3         89.35         87.83         4.57 o                         
   2   5   3         35.48         30.85        10.23 o                         
   3   5   3        690.98        713.18        22.18 o                         
   4   5   3         98.67        109.18        16.42 o                         
   5   5   3         52.34         64.06        13.80 o                         
   6   5   3          1.42         18.82        14.66 o                         
   7   5   3          0.09          0.04        11.18 o                         
   8   5   3          2.04         -3.13        10.15 o                         
   9   5   3          7.31        -10.19        10.19 o                         
  10   5   3          8.23          8.14         9.29 o                         
  11   5   3         14.79          5.58        12.14 o                         
 -14   6   3          0.00         -5.36        12.37 o                         
 -13   6   3          0.10         10.77         6.20 o                         
 -12   6   3         79.71         73.48        10.02 o                         
 -11   6   3         13.32          9.83         4.20 o                         
 -10   6   3        143.32        109.04         9.91 o                         
  -9   6   3         66.80         68.49         8.44 o                         
  -8   6   3        204.25        213.50        13.89 o                         
  -7   6   3         45.02         43.33         5.79 o                         
  -6   6   3         60.80         67.31         9.00 o                         
  -5   6   3          6.35          1.36         7.10 o                         
  -4   6   3        910.80        913.16        20.81 o                         
  -3   6   3        303.57        308.79        13.35 o                         
  -2   6   3         32.43         45.53         9.51 o                         
  -1   6   3        190.45        207.36         9.17 o                         
   0   6   3          6.10          0.84        12.52 o                         
   1   6   3        117.51        125.56        11.96 o                         
   2   6   3        582.92        617.67        19.56 o                         
   3   6   3        797.00        852.80        26.01 o                         
   4   6   3          9.17         22.84        13.81 o                         
   5   6   3         98.37        106.44        18.49 o                         
   6   6   3          1.53         12.88        15.48 o                         
   7   6   3         89.63        118.85        17.46 o                         
   8   6   3          2.33         -6.35        16.89 o                         
   9   6   3          0.43         13.79        12.93 o                         
  10   6   3          0.63        -15.10        15.10 o                         
  11   6   3          1.37         13.46        10.13 o                         
 -14   7   3          7.10          5.47        13.99 o                         
 -13   7   3         18.34         17.78         8.16 o                         
 -12   7   3          0.41          3.10         5.49 o                         
 -11   7   3         19.28         25.85         7.96 o                         
 -10   7   3        329.89        319.46        14.48 o                         
  -9   7   3         15.95         18.67         6.44 o                         
  -8   7   3          2.72         -4.19         7.95 o                         
  -7   7   3         10.53          9.47         8.83 o                         
  -6   7   3         18.88         26.74         9.41 o                         
  -5   7   3          5.77         20.22         9.46 o                         
  -4   7   3         45.00         39.77         7.92 o                         
  -3   7   3        106.59         97.72         8.26 o                         
  -2   7   3         20.35         14.70        10.64 o                         
  -1   7   3        526.02        554.16        19.01 o                         
   0   7   3        412.02        418.93        15.03 o                         
   1   7   3        161.55        187.60        13.99 o                         
   2   7   3        301.62        286.88        17.38 o                         
   3   7   3         11.90          9.84        13.35 o                         
   4   7   3        128.94        128.52        13.67 o                         
   5   7   3         72.58         92.21        16.04 o                         
   6   7   3         23.10         22.09        20.92 o                         
   7   7   3         19.82         22.17        16.02 o                         
   8   7   3          2.82         -1.38        10.59 o                         
   9   7   3         13.14         11.79         9.71 o                         
  10   7   3          0.06         -4.25        13.80 o                         
  11   7   3          9.65        -10.81        10.81 o                         
 -13   8   3          3.58          9.18        10.97 o                         
 -12   8   3          1.40          3.09         4.74 o                         
 -11   8   3         15.72         12.84         7.56 o                         
 -10   8   3         69.31         67.55         9.11 o                         
  -9   8   3          0.49          4.31         9.56 o                         
  -8   8   3          0.00         -0.99         6.60 o                         
  -7   8   3         88.39        105.71         8.23 o                         
  -6   8   3         67.93         78.21        11.26 o                         
  -5   8   3          0.35         13.42         9.81 o                         
  -4   8   3         11.85          7.86        12.02 o                         
  -3   8   3        311.57        271.30        18.24 o                         
  -2   8   3        133.63        122.31        16.84 o                         
  -1   8   3        179.47        179.55        14.69 o                         
   0   8   3          6.73          9.14        11.83 o                         
   1   8   3        736.52        801.84        27.96 o                         
   2   8   3         18.61         16.86        14.13 o                         
   3   8   3         25.11         -5.32        17.08 o                         
   4   8   3        173.76        195.78        25.67 o                         
   5   8   3         27.09         30.34         7.80 o                         
   6   8   3          2.59          2.61        10.53 o                         
   7   8   3          1.70         21.36        14.95 o                         
   8   8   3         97.75        157.48        20.32 o                         
   9   8   3         19.29         27.14        13.38 o                         
  10   8   3         42.32         33.70        12.77 o                         
  11   8   3          7.10          9.58        11.73 o                         
 -13   9   3          1.44         32.45        14.15 o                         
 -12   9   3         11.80          6.86         8.38 o                         
 -11   9   3         55.63         29.47        11.77 o                         
 -10   9   3          7.18          5.10        11.25 o                         
  -9   9   3         72.05         65.05         6.68 o                         
  -8   9   3        340.31        315.05        14.99 o                         
  -7   9   3          0.68          9.41         7.35 o                         
  -6   9   3        814.97        804.98        41.51 o                         
  -5   9   3        189.40        182.07        13.77 o                         
  -4   9   3          0.84         -1.83        11.36 o                         
  -3   9   3         40.89         33.88        12.17 o                         
  -2   9   3        272.56        268.82        16.84 o                         
  -1   9   3        254.29        311.25        23.73 o                         
   0   9   3        250.42        227.68        17.51 o                         
   1   9   3         39.19         35.77        13.71 o                         
   2   9   3         17.97         24.38        16.28 o                         
   3   9   3         22.83         24.50        13.73 o                         
   4   9   3          2.60          9.02        13.47 o                         
   5   9   3        130.26        120.59        15.47 o                         
   6   9   3          0.02          4.79        19.15 o                         
   7   9   3         14.77         41.56        17.37 o                         
   8   9   3          2.64         17.50        23.88 o                         
   9   9   3         11.82         17.82        12.79 o                         
  10   9   3          9.72         15.97        11.27 o                         
 -13  10   3          0.45         -9.36         9.36 o                         
 -12  10   3          2.63         16.49        11.73 o                         
 -11  10   3          1.58          4.60         8.84 o                         
 -10  10   3         48.10         50.07         7.30 o                         
  -9  10   3        137.28        110.74         8.99 o                         
  -8  10   3          9.60          8.30         7.67 o                         
  -7  10   3         22.06         14.22         8.35 o                         
  -6  10   3        639.56        639.34        32.86 o                         
  -5  10   3       1933.32       1907.87        54.83 o                         
  -4  10   3        151.26        151.97        13.90 o                         
  -3  10   3         41.13         49.44        15.38 o                         
  -2  10   3         67.69         52.48        15.90 o                         
  -1  10   3          5.28         14.88        13.68 o                         
   0  10   3          0.11         14.87        16.78 o                         
   1  10   3          6.87          1.63        14.96 o                         
   2  10   3          6.24          9.67        15.24 o                         
   3  10   3          6.57         17.99        14.52 o                         
   4  10   3          0.24          2.52        13.64 o                         
   5  10   3         40.16         68.73        17.14 o                         
   6  10   3        209.78        235.37        20.11 o                         
   7  10   3         32.79         51.84        25.40 o                         
   8  10   3         16.72         31.18        16.62 o                         
   9  10   3         70.02         79.50        17.65 o                         
  10  10   3         22.01         -3.24        13.36 o                         
 -12  11   3          2.24          8.52         9.62 o                         
 -11  11   3          0.92         13.50         6.91 o                         
 -10  11   3          0.17          2.30         6.59 o                         
  -9  11   3          0.03          3.91        10.37 o                         
  -8  11   3          1.04         10.39         8.89 o                         
  -7  11   3          4.08         -7.89        11.15 o                         
  -6  11   3         39.81         31.76        11.07 o                         
  -5  11   3        233.78        207.91        15.92 o                         
  -4  11   3        676.67        671.51        25.05 o                         
  -3  11   3       1545.75       1611.52        42.89 o                         
  -2  11   3        728.01        702.98        25.13 o                         
  -1  11   3        357.66        364.84        25.97 o                         
   0  11   3         39.14         52.79        16.90 o                         
   1  11   3         11.26         20.39        24.04 o                         
   2  11   3         15.53         24.65        17.78 o                         
   3  11   3         23.76         17.81        19.79 o                         
   4  11   3          1.28         10.51        18.56 o                         
   5  11   3         32.72         43.74        11.89 o                         
   6  11   3        159.82        175.47        20.13 o                         
   7  11   3        363.70        380.92        45.55 o                         
   8  11   3         16.54         49.02        19.47 o                         
   9  11   3         75.01        118.98        22.67 o                         
 -12  12   3         16.72         21.16        11.43 o                         
 -11  12   3         15.61         15.04        10.45 o                         
 -10  12   3          0.29          1.18         7.94 o                         
  -9  12   3          3.00          4.52         6.89 o                         
  -8  12   3         11.04         22.16         7.81 o                         
  -7  12   3        165.56        163.30        20.00 o                         
  -6  12   3         34.41         38.43        10.08 o                         
  -5  12   3         81.98         76.95        14.36 o                         
  -4  12   3        386.57        402.09        24.40 o                         
  -3  12   3       1777.45       1840.68        53.48 o                         
  -2  12   3         88.96         87.99        15.66 o                         
  -1  12   3        118.97        167.50        25.39 o                         
   0  12   3          6.09         26.44        18.17 o                         
   1  12   3          0.44         13.03        18.10 o                         
   2  12   3         36.78         33.85        17.98 o                         
   3  12   3          0.03         22.98        15.69 o                         
   4  12   3          5.06         -5.27        14.42 o                         
   5  12   3          1.32          6.95         5.97 o                         
   6  12   3          2.85         -5.22         7.65 o                         
   7  12   3        142.38        142.95        21.28 o                         
   8  12   3        102.73         86.73        31.26 o                         
   9  12   3         14.34         23.73        19.85 o                         
 -11  13   3          0.49         16.39         8.55 o                         
 -10  13   3          0.66          2.17         6.90 o                         
  -9  13   3         13.96         13.59         9.35 o                         
  -8  13   3         16.68         24.75        12.03 o                         
  -7  13   3         31.77         48.12        11.48 o                         
  -6  13   3          5.28         10.69        16.78 o                         
  -5  13   3          4.19         -7.43        13.33 o                         
  -4  13   3        190.22        199.37        20.19 o                         
  -3  13   3         81.27         78.94        14.97 o                         
  -2  13   3         38.96         40.84        15.01 o                         
  -1  13   3        118.69        100.52        21.43 o                         
   0  13   3         46.10         32.48        17.13 o                         
   1  13   3         18.10          8.19        22.68 o                         
   2  13   3         61.13         69.71        20.81 o                         
   3  13   3          9.34         13.10        18.98 o                         
   4  13   3          0.14          1.11        15.02 o                         
   5  13   3         13.03         -4.46        19.30 o                         
   6  13   3          5.88         -0.58         5.11 o                         
   7  13   3         22.82         37.51        18.37 o                         
   8  13   3          1.75         31.33        18.95 o                         
 -10  14   3         17.24         26.83         8.05 o                         
  -9  14   3         33.50         25.28        10.76 o                         
  -8  14   3         10.11         -6.54         9.18 o                         
  -7  14   3         14.89         33.91        10.86 o                         
  -6  14   3        191.32        170.78        14.61 o                         
  -5  14   3          0.20         -2.46        13.89 o                         
  -4  14   3          0.39         -1.33        17.41 o                         
  -3  14   3         13.69         17.34        14.49 o                         
  -2  14   3        210.96        197.64        17.73 o                         
  -1  14   3         54.11         69.82        20.98 o                         
   0  14   3         21.87         24.03        18.50 o                         
   1  14   3         47.15         41.23        16.10 o                         
   2  14   3         28.63         47.79        20.78 o                         
   3  14   3        231.86        229.72        19.36 o                         
   4  14   3          4.03        -14.97        17.61 o                         
   5  14   3         40.39         37.12        17.76 o                         
   6  14   3         53.42         39.63        11.73 o                         
   7  14   3          4.07         35.75        19.82 o                         
   8  14   3         20.05        -10.26        28.52 o                         
 -10  15   3          0.51          9.38         8.00 o                         
  -9  15   3         20.55         21.19         9.27 o                         
  -8  15   3         10.81         12.70         9.88 o                         
  -7  15   3          4.76         15.40        14.59 o                         
  -6  15   3         39.41         41.81        11.28 o                         
  -5  15   3          1.44         12.53        13.51 o                         
  -4  15   3         73.93         69.97        16.14 o                         
  -3  15   3          4.13          6.11        17.11 o                         
  -2  15   3          1.56         13.49        33.25 o                         
  -1  15   3         12.26         30.08        19.26 o                         
   0  15   3        234.67        235.51        21.43 o                         
   1  15   3         48.22         40.00        17.61 o                         
   2  15   3          2.63         25.64        16.49 o                         
   3  15   3         10.48         24.92        17.26 o                         
   4  15   3         41.61         36.43        16.86 o                         
   5  15   3         27.17         25.90        18.65 o                         
   6  15   3          1.03         31.58        21.62 o                         
   7  15   3         16.19         25.98        16.50 o                         
  -9  16   3          0.02          4.07        11.84 o                         
  -8  16   3          0.01         10.61        18.46 o                         
  -7  16   3         63.18         71.42        13.09 o                         
  -6  16   3         46.78         56.20        12.36 o                         
  -5  16   3          5.43        -12.21        19.68 o                         
  -4  16   3         47.79         34.81        19.51 o                         
  -3  16   3          1.48         -5.75        19.69 o                         
  -2  16   3          0.51        -12.79        25.70 o                         
  -1  16   3         45.71         60.58        20.18 o                         
   0  16   3         68.98         49.77        19.87 o                         
   1  16   3          2.53         14.70        16.64 o                         
   2  16   3         16.79          5.58        17.90 o                         
   3  16   3          1.72          2.55        16.53 o                         
   4  16   3         39.53         27.55        25.49 o                         
   5  16   3         18.76         19.24        21.45 o                         
   6  16   3         11.17         37.17        17.23 o                         
  -8  17   3         15.68         26.00        11.24 o                         
  -7  17   3          9.14         -6.59        13.18 o                         
  -6  17   3         72.05         93.40        16.07 o                         
  -5  17   3          3.91        -14.55        14.55 o                         
  -4  17   3          0.27          2.50        15.15 o                         
  -3  17   3         74.12         78.46        21.73 o                         
  -2  17   3          9.44         11.45        20.23 o                         
  -1  17   3         53.46         59.31        22.03 o                         
   0  17   3         10.37         27.74        18.69 o                         
   1  17   3         27.40         10.61        19.43 o                         
   2  17   3          0.01        -12.26        17.30 o                         
   3  17   3          4.37        -12.64        19.75 o                         
   4  17   3         75.43         85.81        25.53 o                         
   5  17   3         42.10          7.42        20.48 o                         
  -6  18   3          6.99         19.09        21.38 o                         
  -5  18   3         68.70        104.48        18.21 o                         
  -4  18   3          1.82         -8.66        28.55 o                         
  -3  18   3         26.10         40.94        19.56 o                         
  -2  18   3         29.59         19.34        18.46 o                         
  -1  18   3         16.34          4.03        17.34 o                         
   0  18   3         10.99         11.08        20.13 o                         
   1  18   3         11.31         26.58        18.55 o                         
   2  18   3          5.70         30.74        21.44 o                         
   3  18   3          2.82         -7.55        18.26 o                         
  -4  19   3          2.13          6.21        24.00 o                         
  -3  19   3         20.49         26.45        18.48 o                         
  -2  19   3        128.74        137.96        26.39 o                         
  -1  19   3         14.08         32.10        21.19 o                         
   0  19   3         28.99         40.47        22.75 o                         
   1  19   3          2.04         10.80        28.69 o                         
 -15   0   4          4.71         34.63        28.80 o                         
 -14   0   4         17.64         65.43        20.69 o                         
 -13   0   4          9.58         42.77        20.88 o                         
 -12   0   4        103.99        111.35        17.84 o                         
 -11   0   4         75.87         86.71        17.35 o                         
 -10   0   4        310.45        373.17        65.16 o                         
  -9   0   4        429.74        424.05        53.68 o                         
  -8   0   4        120.48        128.67        29.60 o                         
  -7   0   4         15.54         22.05        28.38 o                         
  -6   0   4        136.68        175.98        40.65 o                         
  -5   0   4         14.91         14.51         3.88 o                         
  -4   0   4       1400.01       1388.25        21.60 o                         
  -3   0   4        809.46        833.44        15.06 o                         
  -2   0   4         13.22         14.45         6.53 o                         
  -1   0   4         35.25         41.69         8.63 o                         
   0   0   4         43.87         25.50        13.99 o                         
   1   0   4        797.02        799.18        33.59 o                         
   2   0   4       4667.90       5044.86       293.25 o                         
   3   0   4       7594.80       8550.65       533.07 o                         
   4   0   4        746.77        613.49        19.75 o                         
   6   0   4          2.44          9.95        10.40 o                         
   7   0   4         99.20         89.38        28.22 o                         
   8   0   4          5.36          6.82         6.27 o                         
   9   0   4          2.88         -8.02         8.02 o                         
  11   0   4          0.10        -18.08        23.59 o                         
 -15   1   4         19.15         48.68        17.90 o                         
 -14   1   4          2.64         12.57        16.15 o                         
 -13   1   4         17.32         40.13        12.96 o                         
 -12   1   4          0.36        -14.23        14.23 o                         
 -11   1   4         16.27          9.81         7.46 o                         
 -10   1   4        309.18        365.77        19.70 o                         
  -9   1   4       1292.77       1477.68        62.14 o                         
  -8   1   4         28.68         21.48        19.10 o                         
  -7   1   4          3.17         15.88        12.63 o                         
  -6   1   4         19.13         26.50         5.68 o                         
  -5   1   4        188.16        231.15         9.55 o                         
  -4   1   4        123.16        113.54         5.14 o                         
  -3   1   4         26.28         24.71         5.06 o                         
  -2   1   4        299.67        295.59        10.61 o                         
  -1   1   4        565.65        549.35        22.60 o                         
   0   1   4         16.72         19.02         5.58 o                         
   1   1   4          0.96         -0.18         8.66 o                         
   2   1   4       7021.93       7634.83       301.85 o                         
   3   1   4        637.73        755.75        27.37 o                         
   4   1   4         95.64         75.73         6.10 o                         
   5   1   4         19.79         14.95         3.69 o                         
   6   1   4          0.68         -2.52         6.09 o                         
   7   1   4         21.56         27.74         8.39 o                         
   8   1   4         14.25         14.38         6.79 o                         
   9   1   4         35.34         26.85         7.17 o                         
  10   1   4          1.59          6.39         9.47 o                         
 -15   2   4          3.89         27.43        17.16 o                         
 -14   2   4          3.60         13.73        16.75 o                         
 -13   2   4         17.42         44.92        21.05 o                         
 -12   2   4         33.82         32.84         9.82 o                         
 -11   2   4          0.35         -6.83         7.76 o                         
 -10   2   4       1608.36       1927.49        82.42 o                         
  -9   2   4        507.05        538.01        30.02 o                         
  -8   2   4          0.95         -6.25         6.25 o                         
  -7   2   4          1.73          2.33         5.69 o                         
  -6   2   4         76.94         65.46         7.28 o                         
  -5   2   4        513.13        517.76         8.36 o                         
  -4   2   4         83.60         88.97         5.07 o                         
  -3   2   4        790.48        840.24        11.41 o                         
  -2   2   4        370.42        354.75         8.68 o                         
  -1   2   4        278.51        285.98         9.53 o                         
   0   2   4         42.78         42.98         4.87 o                         
   1   2   4        212.70        230.57        12.40 o                         
   2   2   4        409.17        329.04        23.76 o                         
   3   2   4         63.11         55.67        13.23 o                         
   4   2   4         79.55         48.94        39.21 o                         
   5   2   4         96.37         84.75        16.51 o                         
   6   2   4         45.13         43.62         8.79 o                         
   7   2   4         48.54         40.27        13.04 o                         
   8   2   4          7.43         -1.09         7.23 o                         
   9   2   4         62.28         49.62         9.62 o                         
  10   2   4         12.40         30.70        14.09 o                         
 -15   3   4         16.16         34.14        17.59 o                         
 -14   3   4          8.17          2.62        21.25 o                         
 -13   3   4          1.56         -6.05         8.75 o                         
 -12   3   4          7.84          2.91        15.70 o                         
 -11   3   4         60.16         48.78        12.38 o                         
 -10   3   4        269.47        291.19        15.51 o                         
  -9   3   4         13.24         12.27         6.71 o                         
  -8   3   4          9.34         23.76         7.13 o                         
  -7   3   4         78.42         89.94         7.17 o                         
  -6   3   4        718.44        772.71        14.44 o                         
  -5   3   4        589.40        659.85        13.49 o                         
  -4   3   4       1572.38       1821.19        25.10 o                         
  -3   3   4         43.63         54.56         5.92 o                         
  -2   3   4        506.50        473.64         9.67 o                         
  -1   3   4         14.33         16.31         4.38 o                         
   0   3   4          5.28          4.74         4.43 o                         
   1   3   4        316.66        311.96        16.32 o                         
   2   3   4          1.55         -2.31        14.80 o                         
   3   3   4          5.86          1.11        13.27 o                         
   4   3   4         32.19         43.47        29.31 o                         
   5   3   4          0.06        -14.75        14.75 o                         
   6   3   4         22.38          9.12        15.12 o                         
   7   3   4         30.41         32.40         9.80 o                         
   8   3   4          8.27          9.88        11.91 o                         
   9   3   4          2.72          7.50         9.00 o                         
  10   3   4         10.89          3.53        10.17 o                         
  11   3   4          7.29         46.07        27.02 o                         
 -14   4   4          5.77         13.91        16.49 o                         
 -13   4   4         50.53         32.90        16.85 o                         
 -12   4   4          0.40         24.73        17.34 o                         
 -11   4   4          1.06          0.14         7.12 o                         
 -10   4   4        112.08        116.84        14.60 o                         
  -9   4   4          0.72          3.66        11.72 o                         
  -8   4   4        158.41        186.01         8.68 o                         
  -7   4   4          4.20          1.17         7.77 o                         
  -6   4   4         13.07         11.64         3.40 o                         
  -5   4   4         55.53         53.53         5.51 o                         
  -4   4   4        432.70        415.80         9.04 o                         
  -3   4   4          6.03          2.02         6.27 o                         
  -2   4   4         32.04         33.50         5.62 o                         
  -1   4   4        242.20        266.32         7.14 o                         
   0   4   4         14.28         11.49         4.08 o                         
   1   4   4         86.63         97.00        11.01 o                         
   2   4   4         38.65         44.60        13.85 o                         
   3   4   4          1.13          6.51        16.76 o                         
   4   4   4          3.98        -14.69        22.88 o                         
   5   4   4         24.31         51.96        15.61 o                         
   6   4   4          0.05         -0.17        22.39 o                         
   7   4   4          1.51         10.87        11.77 o                         
   8   4   4         40.74         48.01        10.58 o                         
   9   4   4          0.01          1.60         8.49 o                         
  10   4   4          0.91          0.61        11.54 o                         
  11   4   4          0.82          4.87        16.94 o                         
 -14   5   4          2.13         -3.14        21.27 o                         
 -13   5   4          1.36        -11.45        11.45 o                         
 -12   5   4          7.06         25.07        11.86 o                         
 -11   5   4        210.39        217.29        21.06 o                         
 -10   5   4         24.78         23.76         6.08 o                         
  -9   5   4          4.64          0.36         6.74 o                         
  -8   5   4          1.61         -2.77        10.61 o                         
  -7   5   4         13.26          9.03         3.28 o                         
  -6   5   4          0.06         -2.82         5.08 o                         
  -5   5   4       1077.53       1255.59        30.09 o                         
  -4   5   4        893.66        964.13        21.82 o                         
  -3   5   4        708.99        736.30        11.91 o                         
  -2   5   4        174.16        180.67        10.28 o                         
  -1   5   4        119.83        119.91         6.71 o                         
   0   5   4         61.53         57.84         5.08 o                         
   1   5   4         32.37         36.60         9.87 o                         
   2   5   4         69.02         89.00        17.42 o                         
   3   5   4         53.74         51.12        13.90 o                         
   4   5   4          0.04        -14.18        17.59 o                         
   5   5   4          0.04          4.35        15.67 o                         
   6   5   4         50.69         62.93        16.02 o                         
   7   5   4          4.34          6.34        14.88 o                         
   8   5   4         36.78         38.42        10.14 o                         
   9   5   4          1.38         16.22        11.30 o                         
  10   5   4         11.44         26.51        13.19 o                         
  11   5   4         10.06         -6.09        22.02 o                         
 -14   6   4         14.19         41.88        16.71 o                         
 -13   6   4          6.83         15.91        12.57 o                         
 -12   6   4         10.77         12.05         9.28 o                         
 -11   6   4         33.63         33.29         6.67 o                         
 -10   6   4        105.86        108.45         8.30 o                         
  -9   6   4         11.83         12.94         6.51 o                         
  -8   6   4          3.17         -2.46         7.91 o                         
  -7   6   4         97.00        114.10        13.30 o                         
  -6   6   4        661.43        706.45        20.52 o                         
  -5   6   4          6.36         -7.58         9.07 o                         
  -4   6   4         77.83         84.79         7.46 o                         
  -3   6   4        212.58        255.16         9.04 o                         
  -2   6   4          7.40         12.25         7.32 o                         
  -1   6   4         22.65         20.04         6.19 o                         
   0   6   4        111.92        118.77         8.48 o                         
   1   6   4        463.38        481.98        16.71 o                         
   2   6   4        935.02       1116.24        28.23 o                         
   3   6   4         64.56         51.04        17.75 o                         
   4   6   4          1.55         -2.04        18.25 o                         
   5   6   4        106.20        124.60        20.37 o                         
   6   6   4        121.29        126.29        17.65 o                         
   7   6   4          0.76         16.20        14.26 o                         
   8   6   4          0.01        -11.97        11.97 o                         
   9   6   4         17.23         17.20        12.97 o                         
  10   6   4          0.84         -5.60        10.81 o                         
 -14   7   4          7.56         30.89        16.68 o                         
 -13   7   4         29.98         21.17         8.04 o                         
 -12   7   4          1.00         -7.97        13.03 o                         
 -11   7   4         22.68         24.22         7.33 o                         
 -10   7   4          1.28          1.13         3.21 o                         
  -9   7   4          0.42          3.92         7.39 o                         
  -8   7   4         24.94         28.97         5.65 o                         
  -7   7   4          0.10         -4.55         8.17 o                         
  -6   7   4        140.58        133.00         9.70 o                         
  -5   7   4          1.19          0.50         8.24 o                         
  -4   7   4         28.88         38.89         8.58 o                         
  -3   7   4        518.94        489.98        12.93 o                         
  -2   7   4        174.86        181.71         9.90 o                         
  -1   7   4          7.83         18.08         7.32 o                         
   0   7   4         34.94         32.00         6.15 o                         
   1   7   4         24.95         27.90         7.68 o                         
   2   7   4        503.61        551.79        19.92 o                         
   3   7   4         34.25         30.31        15.55 o                         
   4   7   4        375.73        413.35        37.64 o                         
   5   7   4         20.69         36.38        17.06 o                         
   6   7   4          0.48          6.24        16.45 o                         
   7   7   4         16.30        -12.81        16.69 o                         
   8   7   4          0.44         11.00         9.49 o                         
   9   7   4         26.18         21.07        11.63 o                         
  10   7   4          8.94        -13.42        13.42 o                         
 -13   8   4          5.24          1.90         9.13 o                         
 -12   8   4          3.46         -9.80        12.61 o                         
 -11   8   4          4.31          0.25         3.61 o                         
 -10   8   4          4.18         -5.04         9.08 o                         
  -9   8   4        102.60        105.75        10.58 o                         
  -8   8   4        524.83        546.08        25.81 o                         
  -7   8   4         12.15         14.03         7.37 o                         
  -6   8   4        120.89        113.92         7.75 o                         
  -5   8   4        927.12        945.64        40.34 o                         
  -4   8   4        349.46        358.21        13.78 o                         
  -3   8   4        370.04        345.96        16.70 o                         
  -2   8   4        402.33        390.90        16.25 o                         
  -1   8   4         20.38         23.74         8.58 o                         
   0   8   4         62.07         70.18         7.38 o                         
   1   8   4        391.01        405.85        13.48 o                         
   2   8   4        139.62        146.39         7.42 o                         
   3   8   4        431.26        504.24        21.95 o                         
   4   8   4         39.59         40.20        22.67 o                         
   5   8   4          0.23        -18.99        18.99 o                         
   6   8   4         25.47         48.24        16.15 o                         
   7   8   4          4.81          8.74        15.59 o                         
   8   8   4         43.74         46.59        19.72 o                         
   9   8   4          3.59         32.82        12.52 o                         
  10   8   4          7.55         33.21        11.74 o                         
 -13   9   4          4.16         16.22         7.76 o                         
 -12   9   4         36.86         30.95         8.17 o                         
 -11   9   4          7.30          4.52         4.61 o                         
 -10   9   4          8.42         -0.88         6.76 o                         
  -9   9   4        542.83        536.20        27.45 o                         
  -8   9   4        104.81         89.75        12.99 o                         
  -7   9   4          0.96          3.83         9.18 o                         
  -6   9   4        124.49        119.83        10.39 o                         
  -5   9   4        124.22        126.95        11.83 o                         
  -4   9   4        255.47        251.21        12.04 o                         
  -3   9   4          2.82         15.93         8.75 o                         
  -2   9   4        166.99        155.51        14.41 o                         
  -1   9   4         48.98         32.38         8.41 o                         
   0   9   4         76.73         74.78         7.96 o                         
   1   9   4          6.42          0.09        10.02 o                         
   2   9   4         67.53         87.75        16.15 o                         
   3   9   4          1.40          2.62         8.40 o                         
   4   9   4          1.71        -14.58        19.70 o                         
   5   9   4         14.98         22.14        16.26 o                         
   6   9   4         45.83         31.61        16.51 o                         
   7   9   4         17.98         11.13        20.07 o                         
   8   9   4         29.81         45.02        17.36 o                         
   9   9   4         25.11         35.73        10.89 o                         
 -13  10   4          4.68          7.48         9.35 o                         
 -12  10   4         13.08         -6.62         9.94 o                         
 -11  10   4         10.45         -2.98         8.53 o                         
 -10  10   4          4.93          3.93         5.74 o                         
  -9  10   4          1.17          7.12         6.36 o                         
  -8  10   4         27.74         33.49         8.97 o                         
  -7  10   4         31.49         24.35         8.34 o                         
  -6  10   4        218.97        227.67        22.95 o                         
  -5  10   4        858.61        858.23        30.84 o                         
  -4  10   4         28.94         37.49        10.44 o                         
  -3  10   4       1125.00       1141.79        32.61 o                         
  -2  10   4         41.01         36.43        10.46 o                         
  -1  10   4          0.20         -0.75         9.01 o                         
   0  10   4          0.85         11.24        18.27 o                         
   1  10   4          2.55        -17.25        19.05 o                         
   2  10   4         50.83         53.14        15.64 o                         
   3  10   4         76.59         92.57        15.34 o                         
   4  10   4          7.47         15.15         8.32 o                         
   5  10   4          0.56         -1.03        18.92 o                         
   6  10   4          1.66         31.46        19.14 o                         
   7  10   4          2.09         -9.26        22.65 o                         
   8  10   4         14.24          3.60        30.41 o                         
   9  10   4        169.16        214.84        22.32 o                         
 -12  11   4         12.78         -3.03        15.28 o                         
 -11  11   4         13.02         26.72         9.68 o                         
 -10  11   4          4.04         10.82         7.38 o                         
  -9  11   4        109.78         95.57         8.46 o                         
  -8  11   4          2.77         -4.77         8.14 o                         
  -7  11   4         14.83         11.47         8.94 o                         
  -6  11   4          0.76         20.49        10.92 o                         
  -5  11   4       1033.86       1038.63        40.72 o                         
  -4  11   4        209.83        226.01        16.61 o                         
  -3  11   4        453.65        458.83        21.31 o                         
  -2  11   4        743.02        694.97        24.76 o                         
  -1  11   4         67.25         53.08        17.41 o                         
   0  11   4         54.92         62.36        15.57 o                         
   1  11   4          9.97          4.25        14.30 o                         
   2  11   4         21.48         11.06        16.85 o                         
   3  11   4          3.27        -18.20        18.20 o                         
   4  11   4          7.27         10.07         7.22 o                         
   5  11   4          0.09         14.87        20.93 o                         
   6  11   4         97.61        106.81        25.02 o                         
   7  11   4         73.42         81.24        19.33 o                         
   8  11   4          2.83          2.31        18.40 o                         
 -12  12   4         35.56         61.08        10.56 o                         
 -11  12   4         55.48         81.67        12.36 o                         
 -10  12   4         14.07         14.45         6.19 o                         
  -9  12   4         12.23         15.31         7.31 o                         
  -8  12   4         30.65         52.76        10.24 o                         
  -7  12   4          4.07          6.34         8.18 o                         
  -6  12   4         57.18         66.93        11.80 o                         
  -5  12   4          8.10         13.07        10.04 o                         
  -4  12   4         24.84         21.29        11.29 o                         
  -3  12   4        326.88        289.80        21.49 o                         
  -2  12   4        243.40        241.58        21.98 o                         
  -1  12   4        146.76        146.14        15.84 o                         
   0  12   4         92.40        106.77        15.96 o                         
   1  12   4          9.63        -11.78        19.01 o                         
   2  12   4          0.35          6.35        14.51 o                         
   3  12   4         19.80         38.59        16.63 o                         
   4  12   4          0.03         -0.73        17.78 o                         
   5  12   4         67.76         84.92        16.06 o                         
   6  12   4         14.45         10.22        18.29 o                         
   7  12   4        115.66        141.92        26.18 o                         
   8  12   4         34.74         21.25        19.94 o                         
 -11  13   4        104.57        139.28        18.73 o                         
 -10  13   4         69.79         74.84        11.04 o                         
  -9  13   4          6.47          4.27         9.45 o                         
  -8  13   4         12.92         10.88         7.68 o                         
  -7  13   4        112.76        118.62        15.82 o                         
  -6  13   4          0.00         -9.27        11.99 o                         
  -5  13   4         23.38         30.21        11.68 o                         
  -4  13   4          9.43          5.71        11.90 o                         
  -3  13   4        130.61        125.94        19.37 o                         
  -2  13   4        599.37        607.86        29.95 o                         
  -1  13   4        170.49        166.64        16.20 o                         
   0  13   4         82.11         72.05        15.11 o                         
   1  13   4          0.02         15.12        15.37 o                         
   2  13   4         15.85         26.46        16.99 o                         
   3  13   4          3.96         10.35        19.30 o                         
   4  13   4          7.26         14.10        17.07 o                         
   5  13   4         34.76         24.18        15.66 o                         
   6  13   4          3.37         16.45        23.60 o                         
   7  13   4         12.51          3.66        24.39 o                         
 -10  14   4         30.87         35.99         7.95 o                         
  -9  14   4         21.35         18.51         9.14 o                         
  -8  14   4          6.83         10.58         8.19 o                         
  -7  14   4          6.94          9.25        13.44 o                         
  -6  14   4         39.56         44.07        11.79 o                         
  -5  14   4          3.10         -5.83        12.31 o                         
  -4  14   4         32.81         29.29        11.99 o                         
  -3  14   4          0.37         17.68        13.30 o                         
  -2  14   4          5.21         -9.64        19.54 o                         
  -1  14   4         78.94         80.24        16.30 o                         
   0  14   4         14.91         23.20        19.60 o                         
   1  14   4        140.08        125.86        18.88 o                         
   2  14   4         11.92          9.54        16.56 o                         
   3  14   4          1.23         28.60        24.09 o                         
   4  14   4         15.34          8.08        21.96 o                         
   5  14   4          8.90          0.30        17.87 o                         
   6  14   4         41.43         79.46        21.35 o                         
   7  14   4         14.11         58.61        21.40 o                         
 -10  15   4          1.21         12.04         6.55 o                         
  -9  15   4          3.09         10.52         8.80 o                         
  -8  15   4          0.50         -1.01        10.98 o                         
  -7  15   4          0.26         -2.30        11.16 o                         
  -6  15   4          0.39         -3.06        11.90 o                         
  -5  15   4          0.09          0.22        11.24 o                         
  -4  15   4          0.00          9.20        12.68 o                         
  -3  15   4         24.39         27.65        19.58 o                         
  -2  15   4         14.76         13.32        22.29 o                         
  -1  15   4         62.94         61.65        15.65 o                         
   0  15   4          0.07        -18.57        18.57 o                         
   1  15   4          0.95         -6.25        17.97 o                         
   2  15   4         80.65         50.61        16.99 o                         
   3  15   4          2.13         22.46        20.18 o                         
   4  15   4        102.08        126.88        19.23 o                         
   5  15   4          0.72         13.15        22.94 o                         
   6  15   4         26.26         42.99        21.73 o                         
  -9  16   4          3.60          2.61        14.18 o                         
  -8  16   4         69.81         62.90        22.25 o                         
  -7  16   4         41.02         63.55        13.80 o                         
  -6  16   4         34.35         32.54        11.37 o                         
  -5  16   4        111.58        107.97        12.42 o                         
  -4  16   4          1.09          3.98        12.24 o                         
  -3  16   4          2.42         -2.77        14.65 o                         
  -2  16   4          5.61          0.82        19.91 o                         
  -1  16   4         58.79         62.06        19.23 o                         
   0  16   4         29.07         25.19        19.25 o                         
   1  16   4          2.50          5.88        17.37 o                         
   2  16   4          0.67         11.72        21.35 o                         
   3  16   4         26.10          7.88        19.63 o                         
   4  16   4         10.01         33.42        17.64 o                         
   5  16   4          0.16         12.50        21.51 o                         
  -7  17   4          9.57         27.93        12.11 o                         
  -6  17   4         29.98         24.64        12.51 o                         
  -5  17   4          0.58          7.40        12.07 o                         
  -4  17   4         19.33         17.44        11.90 o                         
  -3  17   4         19.23          6.72        15.04 o                         
  -2  17   4         40.96         66.40        28.39 o                         
  -1  17   4         13.90        -16.08        16.08 o                         
   0  17   4          0.14         18.38        19.84 o                         
   1  17   4          1.68         11.00        19.31 o                         
   2  17   4          6.95        -20.91        20.91 o                         
   3  17   4         11.57         18.24        18.55 o                         
  -6  18   4         39.13         76.03        24.14 o                         
  -5  18   4          1.75         -9.51        14.80 o                         
  -4  18   4          2.03        -13.66        13.66 o                         
  -3  18   4          1.62         -1.45        19.38 o                         
  -2  18   4         60.95         70.31        23.23 o                         
  -1  18   4         65.56         96.50        19.76 o                         
   0  18   4          9.70          1.24        21.36 o                         
   1  18   4          4.85         37.23        19.74 o                         
   2  18   4          0.57          3.24        21.64 o                         
 -15   1   5         28.68          0.91        29.34 o                         
 -14   1   5          2.39         15.42        14.78 o                         
 -13   1   5          8.17         18.12        19.82 o                         
 -12   1   5          0.20         -2.72        12.45 o                         
 -11   1   5         82.92         95.72        16.16 o                         
 -10   1   5        596.66        701.91        30.07 o                         
  -9   1   5       1050.74       1204.42        36.85 o                         
  -8   1   5          0.00         11.25        12.49 o                         
  -7   1   5        639.04        624.91        26.94 o                         
  -6   1   5        504.20        434.38        13.90 o                         
  -5   1   5         42.95         40.45         5.11 o                         
  -4   1   5        116.65        115.65         4.72 o                         
  -3   1   5        172.80        173.22         6.86 o                         
  -2   1   5          8.65         15.96         6.57 o                         
  -1   1   5          0.00         -5.73         5.73 o                         
   0   1   5        109.29        135.61         8.10 o                         
   1   1   5        411.74        476.66        23.85 o                         
   2   1   5         35.16         37.07         7.12 o                         
   3   1   5        121.82        107.18         9.41 o                         
   4   1   5        110.78        144.05        18.80 o                         
   5   1   5        425.64        443.81        25.56 o                         
   6   1   5          0.12         -9.50         9.50 o                         
   7   1   5          0.02          1.89         3.23 o                         
   8   1   5          2.33         -1.99         5.45 o                         
   9   1   5          3.07         -2.09        24.53 o                         
 -15   2   5         16.89         53.23        19.57 o                         
 -14   2   5          1.35         25.69        22.87 o                         
 -13   2   5          9.72         41.45        16.04 o                         
 -12   2   5         74.15         83.57        15.77 o                         
 -11   2   5         42.27         71.45        16.83 o                         
 -10   2   5        264.02        308.06        17.92 o                         
  -9   2   5        158.97        181.89        18.51 o                         
  -8   2   5        198.54        205.37        22.49 o                         
  -7   2   5          2.10          2.94         6.45 o                         
  -6   2   5          0.09         -0.66         3.10 o                         
  -5   2   5         86.53         84.89         6.16 o                         
  -4   2   5        951.72        974.12        17.54 o                         
  -3   2   5       1173.47       1256.42        24.02 o                         
  -2   2   5        104.14        109.38        10.72 o                         
  -1   2   5         31.42         33.10         8.65 o                         
   0   2   5          7.89          1.85         7.96 o                         
   1   2   5        402.40        370.02        24.65 o                         
   2   2   5        424.95        492.09        19.13 o                         
   3   2   5          0.26         15.86        15.85 o                         
   4   2   5         18.83         -3.22        21.67 o                         
   5   2   5        271.65        318.69        23.08 o                         
   6   2   5          0.48         12.35         8.59 o                         
   7   2   5          7.45         23.72        14.43 o                         
   8   2   5         15.89         11.51        10.38 o                         
  10   2   5          3.34         24.80        27.33 o                         
 -15   3   5          6.53         32.73        22.43 o                         
 -14   3   5          0.68        -15.26        17.89 o                         
 -13   3   5          0.56        -20.63        31.09 o                         
 -12   3   5         41.31         32.71        30.00 o                         
 -11   3   5        122.65        133.79        15.61 o                         
 -10   3   5        121.49        160.97        18.06 o                         
  -9   3   5       1506.94       1753.90        54.74 o                         
  -8   3   5        139.71        142.41         6.05 o                         
  -7   3   5         10.51         11.51         8.43 o                         
  -6   3   5          0.47         11.71         5.45 o                         
  -5   3   5          0.19          3.33         5.79 o                         
  -4   3   5         10.97         12.13         6.18 o                         
  -3   3   5       1292.87       1406.20        22.99 o                         
  -2   3   5        866.36        895.48        21.29 o                         
  -1   3   5          2.88          4.19         5.68 o                         
   0   3   5         25.48         18.81         7.86 o                         
   1   3   5        244.07        258.52        18.63 o                         
   2   3   5         64.59         59.14        17.00 o                         
   3   3   5         98.09        110.89        26.58 o                         
   4   3   5        323.27        342.65        21.32 o                         
   5   3   5        120.45        109.58        41.07 o                         
   6   3   5          4.05         -0.87        16.39 o                         
   7   3   5          0.29         11.26        11.24 o                         
   8   3   5         29.11         19.24        14.24 o                         
   9   3   5         11.81         19.86        28.61 o                         
 -14   4   5          0.70         20.06        23.11 o                         
 -13   4   5          0.97         -0.21        17.07 o                         
 -12   4   5         37.58         18.54         9.21 o                         
 -11   4   5          0.16          5.48         5.54 o                         
 -10   4   5        206.11        210.44        21.78 o                         
  -9   4   5         18.02          7.17         7.58 o                         
  -8   4   5         98.13        108.66         8.83 o                         
  -7   4   5         69.18         69.68         9.64 o                         
  -6   4   5          0.44          4.66         4.70 o                         
  -5   4   5        106.41        106.72         8.06 o                         
  -4   4   5        212.80        234.54         6.78 o                         
  -3   4   5          2.49          4.05         5.69 o                         
  -2   4   5        880.68       1003.26        17.42 o                         
  -1   4   5         81.71         76.54         8.09 o                         
   0   4   5        126.49        133.63        12.04 o                         
   1   4   5          1.49         10.76        20.34 o                         
   2   4   5        140.10        120.29        13.90 o                         
   3   4   5         10.50          7.85        13.35 o                         
   4   4   5          1.13        -33.97        33.97 o                         
   5   4   5         88.84         99.02        19.65 o                         
   6   4   5         12.75         33.96        16.20 o                         
   7   4   5         32.75         36.62        12.32 o                         
   8   4   5         42.67         55.74        15.38 o                         
   9   4   5         74.34         69.49        19.47 o                         
  10   4   5         19.34         46.92        19.63 o                         
 -14   5   5          6.36          6.18        17.73 o                         
 -13   5   5          2.13         38.04        17.24 o                         
 -12   5   5         35.67         20.01        11.58 o                         
 -11   5   5        281.67        307.99        30.42 o                         
 -10   5   5         48.40         41.76         7.24 o                         
  -9   5   5          5.48          6.94         6.97 o                         
  -8   5   5         10.85         10.36         8.67 o                         
  -7   5   5          5.06          2.18         5.17 o                         
  -6   5   5          6.89          7.13         5.54 o                         
  -5   5   5         51.22         54.88         7.56 o                         
  -4   5   5          0.43         -2.88         7.35 o                         
  -3   5   5       1784.55       2033.12        44.30 o                         
  -2   5   5        511.14        557.71        11.03 o                         
  -1   5   5         78.49         92.35         8.59 o                         
   0   5   5         67.49         57.85         8.15 o                         
   1   5   5         88.09        106.12        17.03 o                         
   2   5   5          0.96         12.84        12.93 o                         
   3   5   5         35.73         31.76        16.89 o                         
   4   5   5        161.74        175.84        18.20 o                         
   5   5   5         50.27         35.36        18.87 o                         
   6   5   5          9.98          1.92        18.47 o                         
   7   5   5          0.23         -3.01         9.23 o                         
   8   5   5         29.60         34.37        22.69 o                         
   9   5   5          2.25         -8.97        15.98 o                         
 -14   6   5         40.85         51.73        24.51 o                         
 -13   6   5          5.38         22.68        17.24 o                         
 -12   6   5          0.34          1.65         4.66 o                         
 -11   6   5         18.36         20.96         5.55 o                         
 -10   6   5         44.97         41.29         9.36 o                         
  -9   6   5         17.50         22.59         8.62 o                         
  -8   6   5          0.50          1.84        10.03 o                         
  -7   6   5        275.36        275.75        13.66 o                         
  -6   6   5        182.74        148.17        10.53 o                         
  -5   6   5          2.59         10.03         5.80 o                         
  -4   6   5          4.51         11.12         6.96 o                         
  -3   6   5        941.84        954.25        22.15 o                         
  -2   6   5        186.56        180.85         8.65 o                         
  -1   6   5          8.39         -0.24         7.82 o                         
   0   6   5         89.58         84.36         9.47 o                         
   1   6   5          1.86          3.80        20.35 o                         
   2   6   5          4.22         20.69        13.88 o                         
   3   6   5         11.49         19.92        17.47 o                         
   4   6   5        186.23        197.44        19.30 o                         
   5   6   5          5.02         20.34        14.69 o                         
   6   6   5         25.30         23.69        15.25 o                         
   7   6   5          1.56         -0.03        16.65 o                         
   8   6   5          0.92        -17.03        17.03 o                         
   9   6   5         10.13         10.87        10.05 o                         
 -14   7   5          1.78          2.83        18.07 o                         
 -13   7   5          4.17         -3.92        18.65 o                         
 -12   7   5          8.92         19.68        16.91 o                         
 -11   7   5          1.34          3.43         6.32 o                         
 -10   7   5         12.57         35.67         7.09 o                         
  -9   7   5        209.53        193.48        19.24 o                         
  -8   7   5        110.56        114.61        10.17 o                         
  -7   7   5         35.93         48.64         9.81 o                         
  -6   7   5         77.86         71.52         8.82 o                         
  -5   7   5        140.43        133.14         8.14 o                         
  -4   7   5        225.34        205.25        13.76 o                         
  -3   7   5         11.57         12.06         9.88 o                         
  -2   7   5        198.26        184.99        10.30 o                         
  -1   7   5        185.51        180.38         8.50 o                         
   0   7   5          1.61          2.93         7.52 o                         
   1   7   5        124.87        121.57        13.32 o                         
   2   7   5        117.66        162.88        17.44 o                         
   3   7   5         29.38         32.02        16.66 o                         
   4   7   5        121.41        128.42        17.02 o                         
   5   7   5          1.07         -9.18        15.62 o                         
   6   7   5          3.18         -3.80        15.81 o                         
   7   7   5         12.64         21.93        13.07 o                         
   8   7   5          1.03         -0.22        12.60 o                         
   9   7   5          7.75         28.04        11.18 o                         
 -13   8   5         12.85         18.24        13.82 o                         
 -12   8   5          7.89         22.25         6.91 o                         
 -11   8   5          3.10         11.10         7.66 o                         
 -10   8   5          8.62          3.15         9.60 o                         
  -9   8   5         95.98         81.88        13.20 o                         
  -8   8   5        173.08        178.89        13.85 o                         
  -7   8   5         15.57         21.99         7.46 o                         
  -6   8   5          7.55         25.02         8.87 o                         
  -5   8   5         81.83         76.39         8.20 o                         
  -4   8   5         10.86          2.13         8.29 o                         
  -3   8   5        136.02        136.83        10.12 o                         
  -2   8   5        192.95        180.34         9.18 o                         
  -1   8   5          1.35         -1.45         7.54 o                         
   0   8   5         95.72         97.25         9.24 o                         
   1   8   5         63.31         63.29        20.31 o                         
   2   8   5         42.28         54.05        16.02 o                         
   3   8   5          9.10         12.54        15.32 o                         
   4   8   5          1.40         -6.98        15.96 o                         
   5   8   5         15.54         36.77        16.69 o                         
   6   8   5          8.60          9.52        16.88 o                         
   7   8   5          0.37         25.09        16.81 o                         
   8   8   5          0.00         21.51        16.91 o                         
   9   8   5          7.49         13.69        11.55 o                         
 -13   9   5         25.62         39.63        16.41 o                         
 -12   9   5          3.65          8.19        11.35 o                         
 -11   9   5          8.17         10.48        11.00 o                         
 -10   9   5         20.02         18.16         8.64 o                         
  -9   9   5         65.03         42.21        11.07 o                         
  -8   9   5          4.33         12.20         7.12 o                         
  -7   9   5        332.03        259.74        17.43 o                         
  -6   9   5          1.76         -3.10         7.72 o                         
  -5   9   5        317.78        308.48        23.64 o                         
  -4   9   5       1052.60       1028.14        26.61 o                         
  -3   9   5         38.38         41.67         8.64 o                         
  -2   9   5         92.06         95.61        13.86 o                         
  -1   9   5        233.44        219.77        16.60 o                         
   0   9   5          0.03         -9.66         9.66 o                         
   1   9   5         14.90         21.47         7.23 o                         
   2   9   5         30.64         41.48        16.82 o                         
   3   9   5         64.89        106.21        17.60 o                         
   4   9   5         29.62         43.86        16.97 o                         
   5   9   5         22.86         10.77        21.12 o                         
   6   9   5         14.96         24.88        27.08 o                         
   7   9   5          2.91        -30.35        30.35 o                         
   8   9   5          4.49         10.69        19.88 o                         
 -13  10   5         19.42         26.70        14.43 o                         
 -12  10   5          4.66          8.82         8.91 o                         
 -11  10   5          8.54         24.16         9.52 o                         
 -10  10   5          1.87         -3.98         6.57 o                         
  -9  10   5         22.28         25.08         8.27 o                         
  -8  10   5         62.52         56.34         6.88 o                         
  -7  10   5        129.91        109.25        16.38 o                         
  -6  10   5         25.41         20.21         9.66 o                         
  -5  10   5         22.28         23.27         9.57 o                         
  -4  10   5       1259.42       1236.50        41.81 o                         
  -3  10   5        630.62        608.34        21.46 o                         
  -2  10   5         23.80         32.43         9.12 o                         
  -1  10   5        117.82        121.04        13.16 o                         
   0  10   5         70.92         96.99        14.50 o                         
   1  10   5         13.88         20.95         5.18 o                         
   2  10   5          0.35         31.58        15.25 o                         
   3  10   5          6.26         34.41        20.12 o                         
   4  10   5          0.08        -12.99        20.77 o                         
   5  10   5          2.54         -3.47        17.70 o                         
   6  10   5          7.75         22.94        21.62 o                         
   7  10   5         55.15         34.22        18.69 o                         
   8  10   5         50.58         63.52        24.12 o                         
 -12  11   5          2.23         25.13        12.36 o                         
 -11  11   5          2.79          4.81        10.07 o                         
 -10  11   5          3.61         -0.74         6.88 o                         
  -9  11   5          0.33          9.51         5.80 o                         
  -8  11   5          5.19          0.30         7.45 o                         
  -7  11   5         18.41          7.71        12.64 o                         
  -6  11   5        182.01        166.00        11.67 o                         
  -5  11   5        134.67        137.24        16.09 o                         
  -4  11   5         10.52          9.02         8.79 o                         
  -3  11   5        618.63        594.17        16.26 o                         
  -2  11   5         79.15         78.11         9.02 o                         
  -1  11   5        319.63        298.73        16.27 o                         
   0  11   5         48.69         50.42         7.38 o                         
   1  11   5         75.29         76.41        16.97 o                         
   2  11   5         16.01         28.20        14.15 o                         
   3  11   5         12.34         -3.27        16.41 o                         
   4  11   5          3.18         19.12        17.66 o                         
   5  11   5          7.46        -23.01        23.01 o                         
   6  11   5         16.59         42.39        21.49 o                         
   7  11   5          4.78        -14.59        19.65 o                         
 -12  12   5          0.07          2.52        12.17 o                         
 -11  12   5          1.58         15.43        10.68 o                         
 -10  12   5         14.25          5.52         7.83 o                         
  -9  12   5          5.02          3.61         5.34 o                         
  -8  12   5          0.17          4.78        10.43 o                         
  -7  12   5          1.76          8.17        10.36 o                         
  -6  12   5          1.41         -3.22         8.45 o                         
  -5  12   5        180.19        163.37        10.49 o                         
  -4  12   5         32.77         16.92        12.18 o                         
  -3  12   5         50.47         42.63        10.61 o                         
  -2  12   5       1549.10       1510.15        61.49 o                         
  -1  12   5        170.57        150.82         9.85 o                         
   0  12   5         31.29         40.33        15.21 o                         
   1  12   5         12.80         16.29        10.63 o                         
   2  12   5          6.49         13.40         8.29 o                         
   3  12   5         49.72         45.93        15.20 o                         
   4  12   5          0.86         -2.55        18.14 o                         
   5  12   5          0.27          5.04        19.10 o                         
   6  12   5          1.70        -21.71        33.69 o                         
   7  12   5         12.48         21.51        35.22 o                         
 -11  13   5         21.18         46.91        14.76 o                         
 -10  13   5          6.83         10.88         5.96 o                         
  -9  13   5          8.71         13.65         6.55 o                         
  -8  13   5         26.46         38.42        11.84 o                         
  -7  13   5          1.31        -10.19        10.19 o                         
  -6  13   5          1.32         17.73        10.55 o                         
  -5  13   5         63.23         55.54         9.67 o                         
  -4  13   5         24.77         42.77        16.00 o                         
  -3  13   5         62.49         37.36        13.65 o                         
  -2  13   5        354.04        328.73        19.53 o                         
  -1  13   5          6.61         13.77         8.67 o                         
   0  13   5          0.31          3.59         7.77 o                         
   1  13   5         55.49         77.62        16.29 o                         
   2  13   5         34.67         28.36        14.37 o                         
   3  13   5          1.50         23.76        16.93 o                         
   4  13   5         23.59         47.25        20.05 o                         
   5  13   5          0.27         -4.84        21.39 o                         
   6  13   5          0.11         69.67        26.94 o                         
 -10  14   5         16.77         38.87        17.84 o                         
  -9  14   5         23.14         26.80         7.99 o                         
  -8  14   5          3.40        -12.63        12.63 o                         
  -7  14   5         36.07         32.02         8.37 o                         
  -6  14   5          1.02         -1.28        11.81 o                         
  -5  14   5          0.71          7.50        10.04 o                         
  -4  14   5          2.03         15.98        11.30 o                         
  -3  14   5         64.09         71.68        11.35 o                         
  -2  14   5         26.77         27.50         9.55 o                         
  -1  14   5        103.19         82.69        10.46 o                         
   0  14   5         28.52         33.65        10.93 o                         
   1  14   5         55.93         41.50         7.85 o                         
   2  14   5          7.36         -6.64        19.96 o                         
   3  14   5         10.24         11.71        15.91 o                         
   4  14   5         52.98         78.87        19.99 o                         
   5  14   5          7.95         26.07        21.41 o                         
  -9  15   5          3.15         26.62        10.74 o                         
  -8  15   5          0.17         -3.70         9.44 o                         
  -7  15   5          4.94         -8.76         8.76 o                         
  -6  15   5          1.02         -2.66        15.31 o                         
  -5  15   5         62.77         65.31        16.68 o                         
  -4  15   5         22.97         29.11        11.07 o                         
  -3  15   5          6.59          5.25        11.66 o                         
  -2  15   5          3.09         18.39         9.51 o                         
  -1  15   5          5.05        -11.99        12.94 o                         
   0  15   5          0.51         -2.60        14.43 o                         
   1  15   5         79.89         80.32        13.17 o                         
   2  15   5         26.27         37.83        17.98 o                         
   3  15   5          9.48          7.20        23.18 o                         
   4  15   5          3.90         -8.57        21.24 o                         
  -8  16   5         17.96         30.20         9.25 o                         
  -7  16   5          2.32         16.64        13.20 o                         
  -6  16   5          5.90          9.66        12.23 o                         
  -5  16   5        114.18        111.63        12.49 o                         
  -4  16   5         13.35         17.28        10.70 o                         
  -3  16   5          5.12         20.15        11.57 o                         
  -2  16   5         48.69         53.12        12.54 o                         
  -1  16   5          4.59          8.67        19.31 o                         
   0  16   5         29.13         21.93        11.67 o                         
   1  16   5          0.03         10.48        11.51 o                         
   2  16   5          4.08        -16.96        16.96 o                         
   3  16   5          1.26         10.96        18.14 o                         
  -6  17   5          0.51         -4.90        13.13 o                         
  -5  17   5         19.63         18.32        12.72 o                         
  -4  17   5         28.92         26.41        13.39 o                         
  -3  17   5          1.99        -11.34        12.93 o                         
  -2  17   5          0.03         20.48        12.82 o                         
  -1  17   5          6.17         -1.71        12.57 o                         
   0  17   5          8.11          6.06        12.37 o                         
   1  17   5          1.83          3.34        16.65 o                         
   2  17   5         15.68         31.20        19.22 o                         
  -4  18   5         35.24         67.64        29.14 o                         
  -3  18   5          0.75        -13.60        13.60 o                         
  -2  18   5         22.06         39.51        13.59 o                         
  -1  18   5          4.33         22.94        13.61 o                         
 -15   0   6        207.87        320.16        36.46 o                         
 -14   0   6         51.45        135.84        22.50 o                         
 -13   0   6          0.21        -19.50        24.58 o                         
 -12   0   6         11.58         31.96        18.99 o                         
 -11   0   6         35.67         51.89        23.61 o                         
 -10   0   6        233.45        302.03        23.31 o                         
  -9   0   6          0.21         13.98        17.54 o                         
  -8   0   6        335.49        365.46        22.93 o                         
  -7   0   6         71.28         58.14        18.29 o                         
  -6   0   6         29.85         19.70         8.02 o                         
  -5   0   6         21.32         17.92         6.78 o                         
  -4   0   6          6.52         -6.93         7.63 o                         
  -3   0   6         45.94         43.14         8.67 o                         
  -2   0   6         21.50         21.39        12.15 o                         
  -1   0   6        243.13        266.95        12.72 o                         
   0   0   6          3.58         -7.44        11.32 o                         
   1   0   6          0.08          4.63        10.61 o                         
   2   0   6         14.72          2.22        10.27 o                         
   6   0   6         20.91         34.88        38.78 o                         
 -14   1   6         24.04         71.83        19.71 o                         
 -13   1   6         32.15         41.88        17.90 o                         
 -12   1   6          7.69         50.21        17.24 o                         
 -11   1   6          5.05         23.91        14.66 o                         
 -10   1   6         13.69          2.96        16.68 o                         
  -9   1   6         21.89          9.50        15.58 o                         
  -8   1   6        411.22        505.01        24.06 o                         
  -7   1   6        255.53        316.18        18.66 o                         
  -6   1   6         41.51         33.88         5.15 o                         
  -5   1   6          6.72          7.63         5.14 o                         
  -4   1   6         54.52         53.63         5.50 o                         
  -3   1   6        208.72        216.28         6.98 o                         
  -2   1   6          0.14          8.12         6.94 o                         
  -1   1   6        112.95        106.14         7.86 o                         
   0   1   6          1.14          5.95         5.08 o                         
   1   1   6          3.34         15.21         7.72 o                         
   2   1   6         47.10         34.50         9.75 o                         
   3   1   6        891.88        964.06        99.88 o                         
   4   1   6        601.33        669.80        44.29 o                         
   5   1   6          0.29         -0.28         4.77 o                         
   6   1   6          3.37         -1.81         6.99 o                         
   7   1   6          0.00          7.89        25.81 o                         
 -14   2   6         13.13         37.59        19.49 o                         
 -13   2   6         15.23         37.96        21.59 o                         
 -12   2   6          0.00          9.39        14.92 o                         
 -11   2   6         22.82         19.06        16.49 o                         
 -10   2   6         10.32         21.01        18.98 o                         
  -9   2   6        364.51        421.97        48.20 o                         
  -8   2   6       1834.31       2176.02        72.39 o                         
  -7   2   6         26.92         23.39         7.42 o                         
  -6   2   6         86.51         74.64         6.05 o                         
  -5   2   6        173.23        171.33        10.59 o                         
  -4   2   6          4.21          4.10         7.72 o                         
  -3   2   6         23.85         16.36         8.71 o                         
  -2   2   6         10.95         10.44        10.54 o                         
  -1   2   6        220.28        210.87        11.65 o                         
   0   2   6        190.96        185.88        11.39 o                         
   1   2   6          0.11         -0.24         5.89 o                         
   2   2   6        125.44        173.46        32.75 o                         
   3   2   6        130.81        141.68        19.59 o                         
   4   2   6         88.52        133.46        27.81 o                         
   5   2   6          0.30         16.72        17.00 o                         
   6   2   6         14.09         11.72        10.28 o                         
   7   2   6          0.00         10.92         8.53 o                         
   8   2   6          4.72          1.38        27.44 o                         
   9   2   6          0.96        -30.68        30.68 o                         
 -14   3   6          7.18         18.93        24.75 o                         
 -13   3   6          0.07         19.80        21.88 o                         
 -12   3   6         72.66        109.58        16.35 o                         
 -11   3   6          2.20         28.86        20.14 o                         
 -10   3   6          1.97         29.95        14.28 o                         
  -9   3   6        595.94        704.59        24.76 o                         
  -8   3   6         97.04        106.26        10.50 o                         
  -7   3   6          7.38         11.48         8.75 o                         
  -6   3   6          2.89          5.40         4.67 o                         
  -5   3   6         93.88         97.49         8.29 o                         
  -4   3   6        176.67        182.65        10.46 o                         
  -3   3   6        521.41        554.65        20.80 o                         
  -2   3   6         45.94         62.12        10.41 o                         
  -1   3   6         10.23         28.33        23.90 o                         
   0   3   6          9.29          0.75         7.35 o                         
   1   3   6          1.38         -2.51        18.46 o                         
   2   3   6         16.34         27.60        13.47 o                         
   3   3   6          4.62        -17.09        17.09 o                         
   4   3   6         12.19         38.41        27.79 o                         
   5   3   6         56.12        101.84        18.86 o                         
   6   3   6          1.03        -19.84        19.84 o                         
   7   3   6          6.41          3.21         6.79 o                         
   8   3   6          2.00         13.30        28.26 o                         
 -14   4   6          0.01          8.37        19.17 o                         
 -13   4   6         71.95         91.98        20.18 o                         
 -12   4   6         20.25         60.74        18.99 o                         
 -11   4   6          1.04         -2.43         3.96 o                         
 -10   4   6         25.15         17.50         7.86 o                         
  -9   4   6         17.42         22.34         5.97 o                         
  -8   4   6         48.79         47.15         6.49 o                         
  -7   4   6          4.22          4.82         3.38 o                         
  -6   4   6         26.44         20.03         7.35 o                         
  -5   4   6          4.94         -6.42         6.61 o                         
  -4   4   6         12.71         10.58         6.91 o                         
  -3   4   6          0.11         -0.14         6.91 o                         
  -2   4   6         41.40         25.35         7.44 o                         
  -1   4   6         16.24         21.81        16.44 o                         
   0   4   6         36.30         51.79        21.24 o                         
   1   4   6         23.15          2.76        16.66 o                         
   2   4   6          0.38        -18.31        18.31 o                         
   3   4   6         27.70         30.50        19.03 o                         
   4   4   6         23.63         30.20        16.69 o                         
   5   4   6          0.26         -5.40        16.92 o                         
   6   4   6          1.69        -13.64        15.46 o                         
   7   4   6          3.27         -7.32         7.32 o                         
   8   4   6          2.11         18.24        26.37 o                         
   9   4   6          1.94         26.25        31.40 o                         
 -14   5   6          0.08         19.94        25.29 o                         
 -13   5   6          4.13         -8.69        22.04 o                         
 -12   5   6          6.32         12.57        19.03 o                         
 -11   5   6         24.29         20.66         4.16 o                         
 -10   5   6        128.68         96.49         7.99 o                         
  -9   5   6        179.11        166.64        18.71 o                         
  -8   5   6          5.06          8.09         8.07 o                         
  -7   5   6          2.95          5.67         6.69 o                         
  -6   5   6          3.08          4.31         7.11 o                         
  -5   5   6          6.41         13.10         6.45 o                         
  -4   5   6        332.16        340.48        10.29 o                         
  -3   5   6        321.77        322.21        10.47 o                         
  -2   5   6         76.44         75.93         8.72 o                         
  -1   5   6         39.72         43.51        15.10 o                         
   0   5   6         18.35         36.51        16.75 o                         
   1   5   6          1.89         -5.08        12.71 o                         
   2   5   6          2.49         -5.14        13.57 o                         
   3   5   6         95.70        125.30        27.07 o                         
   4   5   6          7.84          7.17        23.20 o                         
   5   5   6          1.87        -15.46        16.71 o                         
   6   5   6          5.95         25.62        20.30 o                         
   7   5   6          0.68         11.57         8.65 o                         
   8   5   6          0.14         -4.29         7.88 o                         
 -14   6   6          0.91         -3.75        19.48 o                         
 -13   6   6          0.24         -3.98        24.24 o                         
 -12   6   6          0.01          2.27         8.61 o                         
 -11   6   6          1.00          6.98         6.98 o                         
 -10   6   6         14.09         16.10         6.43 o                         
  -9   6   6         82.31         72.67         9.20 o                         
  -8   6   6          3.23         -2.22         9.54 o                         
  -7   6   6         75.69         83.49        10.40 o                         
  -6   6   6          8.68         10.34         7.15 o                         
  -5   6   6        272.41        281.99        15.00 o                         
  -4   6   6         82.68         74.81         8.42 o                         
  -3   6   6        136.24        126.13        12.38 o                         
  -2   6   6         61.89         57.86        10.39 o                         
  -1   6   6          0.78          1.33         8.73 o                         
   0   6   6          4.99          6.71        14.16 o                         
   1   6   6          0.49         -3.92        13.39 o                         
   2   6   6        219.19        214.65        20.84 o                         
   3   6   6         96.42        125.02        17.49 o                         
   4   6   6          0.63         -9.13        17.56 o                         
   5   6   6          9.80         34.85        27.64 o                         
   6   6   6          3.85          3.00        15.88 o                         
   7   6   6          4.92         45.22        18.90 o                         
   8   6   6          5.31         -9.51        12.97 o                         
 -13   7   6          5.70          6.45        22.75 o                         
 -12   7   6         36.11         22.14        10.98 o                         
 -11   7   6          2.71          0.27        10.50 o                         
 -10   7   6          1.14         -4.76        10.71 o                         
  -9   7   6          2.48         14.38         9.93 o                         
  -8   7   6         13.06          7.20         3.60 o                         
  -7   7   6         64.80         40.01         7.34 o                         
  -6   7   6          3.90         -3.26         6.74 o                         
  -5   7   6          3.65         -0.45         9.13 o                         
  -4   7   6         49.20         56.74         8.53 o                         
  -3   7   6          0.56          0.24        10.22 o                         
  -2   7   6        443.97        422.65        13.59 o                         
  -1   7   6         36.47         37.58         8.40 o                         
   0   7   6          0.13          4.35        14.95 o                         
   1   7   6          0.05         17.25        17.08 o                         
   2   7   6         63.48          8.82        38.28 o                         
   3   7   6        147.21        145.39        20.69 o                         
   4   7   6         29.96         34.29        15.83 o                         
   5   7   6         48.51         43.04        17.11 o                         
   6   7   6          4.88         -5.83        16.67 o                         
   7   7   6          0.41         -9.77        20.79 o                         
   8   7   6          0.67          0.81        10.67 o                         
 -13   8   6         24.02         18.83        53.41 o                         
 -12   8   6          9.58         -4.50        10.03 o                         
 -11   8   6          5.03          1.85         7.41 o                         
 -10   8   6         21.17         29.09         9.00 o                         
  -9   8   6          5.33          6.97         4.65 o                         
  -8   8   6          0.94          1.18         5.19 o                         
  -7   8   6         75.28         40.47         8.79 o                         
  -6   8   6         46.82         52.27         8.37 o                         
  -5   8   6         27.26         25.16         9.93 o                         
  -4   8   6         80.81         76.13        11.41 o                         
  -3   8   6        624.89        579.61        18.72 o                         
  -2   8   6         35.00         36.24         9.03 o                         
  -1   8   6         11.87          5.26         8.67 o                         
   0   8   6         10.45         11.84         5.70 o                         
   1   8   6          1.00          4.37        14.13 o                         
   2   8   6          0.23         -6.32        20.57 o                         
   3   8   6         18.27          0.07        24.84 o                         
   4   8   6        107.49        132.46        20.63 o                         
   5   8   6         65.48         83.89        20.22 o                         
   6   8   6          0.00         -4.10        17.51 o                         
   7   8   6          0.09         12.64        18.02 o                         
 -13   9   6          8.61          5.62        19.56 o                         
 -12   9   6          1.13         24.55        10.33 o                         
 -11   9   6         10.56          8.70         9.96 o                         
 -10   9   6         24.28         26.43        10.77 o                         
  -9   9   6         25.45         41.24        11.43 o                         
  -8   9   6        304.15        291.06        13.02 o                         
  -7   9   6        478.34        460.29        23.28 o                         
  -6   9   6          5.58         12.69         8.66 o                         
  -5   9   6         54.29         57.11         9.46 o                         
  -4   9   6          7.49         17.96        10.48 o                         
  -3   9   6          3.88         -8.55         8.55 o                         
  -2   9   6         66.22         52.99        13.11 o                         
  -1   9   6        128.80        139.61        12.77 o                         
   0   9   6          4.61         -4.00         7.01 o                         
   1   9   6          6.06         48.25        21.29 o                         
   2   9   6          7.24         56.83        17.89 o                         
   3   9   6          3.16          8.26        24.03 o                         
   4   9   6         36.84         57.15        19.11 o                         
   5   9   6          6.76         15.27        18.98 o                         
   6   9   6          0.61         -4.99        18.07 o                         
   7   9   6          0.77          2.40        20.91 o                         
 -12  10   6          6.92         15.47         7.90 o                         
 -11  10   6         39.45         45.23        12.52 o                         
 -10  10   6          1.03        -18.81        18.81 o                         
  -9  10   6         11.34          7.19         5.24 o                         
  -8  10   6        112.79        115.49        14.74 o                         
  -7  10   6          0.85          3.50         7.21 o                         
  -6  10   6          3.74         -6.62         7.28 o                         
  -5  10   6         20.93         23.93         9.70 o                         
  -4  10   6       1128.19       1066.96        46.14 o                         
  -3  10   6          0.75         -1.31        11.28 o                         
  -2  10   6         83.78         83.19        10.33 o                         
  -1  10   6          1.78          6.52        11.71 o                         
   0  10   6         33.23         20.43         5.43 o                         
   1  10   6         75.22         95.29        14.13 o                         
   2  10   6         20.84         71.70        24.99 o                         
   3  10   6         17.59         23.09        18.21 o                         
   4  10   6         12.51         15.18        21.66 o                         
   5  10   6          1.36          8.78        18.44 o                         
   6  10   6          0.81        -23.90        23.90 o                         
   7  10   6          6.04         16.87        20.00 o                         
 -12  11   6          7.17          2.48        15.74 o                         
 -11  11   6          3.45         -2.72        10.41 o                         
 -10  11   6          0.08         -9.52        11.26 o                         
  -9  11   6          1.81          8.30         5.05 o                         
  -8  11   6         52.54         45.13         9.61 o                         
  -7  11   6          9.20          7.33         7.80 o                         
  -6  11   6          2.23         15.36         9.07 o                         
  -5  11   6          0.12         -5.07         9.46 o                         
  -4  11   6         74.94         67.64         8.69 o                         
  -3  11   6        228.63        219.82        12.94 o                         
  -2  11   6        136.27        139.62        17.59 o                         
  -1  11   6        197.77        208.42        15.66 o                         
   0  11   6         10.11         35.61        13.26 o                         
   1  11   6        112.78        158.51        16.39 o                         
   2  11   6          1.37          3.14        14.69 o                         
   3  11   6          7.84         11.35        26.56 o                         
   4  11   6          0.00         -1.36        18.26 o                         
   5  11   6          0.01        -16.27        24.26 o                         
   6  11   6          9.21         37.10        22.77 o                         
 -11  12   6         36.40         67.07        11.59 o                         
 -10  12   6        125.71        185.58        15.72 o                         
  -9  12   6         11.16          6.74         4.17 o                         
  -8  12   6          7.17         -1.77         6.29 o                         
  -7  12   6          8.91         17.78         9.46 o                         
  -6  12   6          6.87         -5.98         7.82 o                         
  -5  12   6         38.21         22.08         8.69 o                         
  -4  12   6          1.08          4.35        11.10 o                         
  -3  12   6         61.23         61.03        10.02 o                         
  -2  12   6         61.30         56.40        10.92 o                         
  -1  12   6         25.20         24.09        10.43 o                         
   0  12   6          9.28          0.65        10.47 o                         
   1  12   6         51.48         63.23        19.99 o                         
   2  12   6          2.97         16.55        15.42 o                         
   3  12   6          0.11         16.23        19.78 o                         
   4  12   6          2.48         -6.29        33.72 o                         
   5  12   6          0.00          4.86        21.75 o                         
 -10  13   6         57.07         69.72        16.41 o                         
  -9  13   6        113.43        137.36        16.19 o                         
  -8  13   6         27.63         46.58        11.11 o                         
  -7  13   6          0.07         10.63         9.57 o                         
  -6  13   6         32.09         22.54        12.74 o                         
  -5  13   6         85.01         83.42         9.40 o                         
  -4  13   6          0.86         26.76         8.75 o                         
  -3  13   6          0.42          7.00         9.77 o                         
  -2  13   6          1.19         -3.90         8.81 o                         
  -1  13   6        225.09        248.35        23.51 o                         
   0  13   6         60.89         58.27        16.64 o                         
   1  13   6          0.95         -2.75         8.76 o                         
   2  13   6         12.91         28.08        19.41 o                         
   3  13   6         24.42          1.17        20.27 o                         
   4  13   6          1.78         -8.05        25.20 o                         
   5  13   6          0.44         53.50        22.15 o                         
  -9  14   6         12.88          6.23         8.85 o                         
  -8  14   6          9.72         18.53         9.09 o                         
  -7  14   6         12.94         18.00        11.07 o                         
  -6  14   6          1.85         -7.73        10.44 o                         
  -5  14   6          9.16         10.29         8.74 o                         
  -4  14   6         11.47         30.29        13.07 o                         
  -3  14   6          0.57         14.43         9.10 o                         
  -2  14   6         16.71         -0.39         9.69 o                         
  -1  14   6          8.42         13.36         8.97 o                         
   0  14   6         23.59         52.09        18.90 o                         
   1  14   6         21.22         37.44        15.94 o                         
   2  14   6         19.38         -0.31        19.66 o                         
   3  14   6         17.76          3.76        16.40 o                         
   4  14   6          3.32        -19.90        21.40 o                         
  -8  15   6          4.99          8.52         7.64 o                         
  -7  15   6          6.84          3.88         9.35 o                         
  -6  15   6          2.46        -10.71        10.71 o                         
  -5  15   6          8.07          6.99        11.56 o                         
  -4  15   6         39.75         33.54        14.47 o                         
  -3  15   6          6.30          5.24        11.33 o                         
  -2  15   6          9.08         16.57        15.65 o                         
  -1  15   6         10.17         -2.03        14.73 o                         
   0  15   6          9.10         26.61        15.18 o                         
   1  15   6         11.15          6.56        15.97 o                         
   2  15   6          4.32         14.34        18.16 o                         
   3  15   6         30.65         36.95        18.68 o                         
  -7  16   6         65.00         61.56         9.55 o                         
  -6  16   6         47.30         49.91        12.13 o                         
  -5  16   6          9.12         -1.03        13.63 o                         
  -4  16   6         17.64         23.95        14.58 o                         
  -3  16   6         24.61         16.85        17.23 o                         
  -2  16   6          0.09         20.66        16.04 o                         
  -1  16   6          0.76         -6.79        11.46 o                         
   0  16   6         19.17         22.91        10.34 o                         
   1  16   6         18.99         -8.71        19.50 o                         
  -4  17   6          0.14         -3.27        12.42 o                         
  -3  17   6          2.54        -13.40        13.40 o                         
  -2  17   6          2.47         10.94         9.28 o                         
  -1  17   6          2.95          3.15        20.61 o                         
 -14   1   7         89.82        162.85        20.32 o                         
 -13   1   7         17.31         42.00        18.48 o                         
 -12   1   7          9.57         25.50        15.77 o                         
 -11   1   7         42.21         63.51        17.70 o                         
 -10   1   7         38.11         83.12        37.81 o                         
  -9   1   7         93.34        110.49        16.89 o                         
  -8   1   7        998.61       1177.35        43.67 o                         
  -7   1   7         77.64         59.57         3.87 o                         
  -6   1   7        279.02        238.64        15.27 o                         
  -5   1   7          4.51         13.47         5.89 o                         
  -4   1   7         40.63         40.10         5.83 o                         
  -3   1   7          1.89          3.27         7.04 o                         
  -2   1   7         33.92         29.95         5.94 o                         
  -1   1   7         27.05         22.54         6.97 o                         
   0   1   7          8.78          4.31         5.95 o                         
   1   1   7          0.61          5.40         6.04 o                         
   2   1   7          3.81          5.09         4.01 o                         
   3   1   7         46.80         51.95        24.53 o                         
   5   1   7          2.65         21.74        26.88 o                         
 -14   2   7          9.84         54.57        18.04 o                         
 -13   2   7         12.57         19.57        22.07 o                         
 -12   2   7         20.32         17.04        26.66 o                         
 -11   2   7          1.35         12.90        16.78 o                         
 -10   2   7        136.25        182.58        16.55 o                         
  -9   2   7        216.45        247.58        18.97 o                         
  -8   2   7        218.07        267.84        18.37 o                         
  -7   2   7         38.45         62.48        11.81 o                         
  -6   2   7        153.85        138.79         7.82 o                         
  -5   2   7         20.04         18.31         7.23 o                         
  -4   2   7         82.20         65.39         7.70 o                         
  -3   2   7        218.19        227.54         8.11 o                         
  -2   2   7        399.70        386.18        10.02 o                         
  -1   2   7         81.83         80.52         9.14 o                         
   0   2   7          0.00          7.41         9.07 o                         
   1   2   7         18.98         13.62         5.34 o                         
   4   2   7          1.42        -17.04        25.49 o                         
   5   2   7          4.68          5.27         5.03 o                         
   6   2   7         74.99        124.62        29.70 o                         
   7   2   7          3.72         22.62        32.81 o                         
 -14   3   7          5.23         14.26        21.28 o                         
 -13   3   7          0.27         -7.25        18.29 o                         
 -12   3   7          1.05         10.59        15.21 o                         
 -11   3   7         11.49         -8.42        14.95 o                         
 -10   3   7          3.16          1.62        14.13 o                         
  -9   3   7          0.01          8.80         8.87 o                         
  -8   3   7        651.06        733.34        23.66 o                         
  -7   3   7        341.17        358.97        16.77 o                         
  -6   3   7         20.12         23.50         6.26 o                         
  -5   3   7         18.74         17.10         7.63 o                         
  -4   3   7         71.77         71.03         9.76 o                         
  -3   3   7         98.30        104.60         9.56 o                         
  -2   3   7         57.95         65.53         7.33 o                         
  -1   3   7        401.85        338.53        54.97 o                         
   0   3   7         14.96         15.89         7.40 o                         
   1   3   7          4.05          0.38        19.01 o                         
   3   3   7          2.35          7.22        17.88 o                         
   5   3   7        155.26        222.04        33.25 o                         
 -14   4   7          8.65          2.90        20.89 o                         
 -13   4   7          1.23          1.79        23.86 o                         
 -12   4   7          7.92         21.22        17.53 o                         
 -11   4   7         43.01         45.31        15.37 o                         
 -10   4   7         30.63         27.82        11.24 o                         
  -9   4   7         23.48         24.22        12.08 o                         
  -8   4   7         15.42          6.82         8.19 o                         
  -7   4   7         68.41         53.40         6.35 o                         
  -6   4   7         30.58         20.65         8.16 o                         
  -5   4   7          0.78          0.82         9.09 o                         
  -4   4   7          6.60          5.08         6.93 o                         
  -3   4   7          3.34         10.36         8.47 o                         
  -2   4   7        174.96        175.23        12.60 o                         
  -1   4   7         15.31        -10.06        42.04 o                         
   0   4   7        101.07         93.36        23.79 o                         
   1   4   7         37.28         37.52        20.92 o                         
   2   4   7         20.23         35.37        14.38 o                         
   3   4   7          2.27         -5.74        23.48 o                         
   4   4   7          4.90          8.36        18.80 o                         
   5   4   7          0.52        -32.35        32.35 o                         
   6   4   7          8.90         25.01        22.02 o                         
   7   4   7          1.12         69.17        49.80 o                         
 -14   5   7          0.52        -21.41        21.41 o                         
 -13   5   7         22.34         29.76        29.43 o                         
 -12   5   7          1.93        -18.35        21.38 o                         
 -11   5   7          6.39         21.88        18.47 o                         
 -10   5   7         87.99        149.20        33.66 o                         
  -9   5   7        353.98        384.90        21.20 o                         
  -8   5   7          6.41         15.42         6.23 o                         
  -7   5   7        151.35        117.05        11.95 o                         
  -6   5   7        110.56         90.39        10.31 o                         
  -5   5   7          3.22         21.12         7.90 o                         
  -4   5   7         10.09         12.61         7.68 o                         
  -3   5   7          3.05         -0.34        10.10 o                         
  -2   5   7        102.17         84.25        16.87 o                         
  -1   5   7        154.86        194.61        25.83 o                         
   0   5   7         10.95         15.80        17.01 o                         
   1   5   7         64.87        109.75        23.79 o                         
   2   5   7         27.84          8.65        18.73 o                         
   3   5   7          3.25          2.96        14.79 o                         
   4   5   7          0.04        -15.93        15.93 o                         
   5   5   7         83.12         86.21        25.06 o                         
   6   5   7         12.01         -7.41        23.87 o                         
   7   5   7          0.16        -19.84        19.98 o                         
 -13   6   7         11.44         20.16        25.88 o                         
 -12   6   7          0.01         30.14        33.26 o                         
 -11   6   7          0.71         -3.30        12.44 o                         
 -10   6   7          2.20         -0.03         9.70 o                         
  -9   6   7         11.35         -5.34         6.01 o                         
  -8   6   7          0.79          0.69         3.36 o                         
  -7   6   7          0.87          3.39         6.55 o                         
  -6   6   7         26.02         18.57        11.42 o                         
  -5   6   7        134.41        112.90         9.25 o                         
  -4   6   7         49.83         50.45         7.74 o                         
  -3   6   7          2.08          5.79         7.22 o                         
  -2   6   7        289.05        292.35         9.78 o                         
  -1   6   7         35.11         44.43        13.23 o                         
   0   6   7         43.89         77.62        13.67 o                         
   1   6   7          0.03         -2.06        18.64 o                         
   2   6   7          6.64         -3.81        19.77 o                         
   3   6   7         15.64         -2.43        43.57 o                         
   4   6   7          6.08         52.22        47.57 o                         
   5   6   7          1.31          9.18        16.93 o                         
   6   6   7          4.46         37.47        19.71 o                         
   7   6   7          0.03         10.36        31.59 o                         
 -13   7   7          9.14          6.34        20.83 o                         
 -12   7   7          0.60         13.16        19.44 o                         
 -11   7   7         13.13         10.77         7.45 o                         
 -10   7   7          3.72         15.06        12.52 o                         
  -9   7   7          0.15         -5.07         7.27 o                         
  -8   7   7         37.16         33.59         7.06 o                         
  -7   7   7         12.64         19.91         9.52 o                         
  -6   7   7         23.48         17.81         7.99 o                         
  -5   7   7        196.73        185.50        12.93 o                         
  -4   7   7         71.34         83.27         8.52 o                         
  -3   7   7         33.72         33.91         7.10 o                         
  -2   7   7          0.41          2.41         6.73 o                         
  -1   7   7         44.92         34.79        18.18 o                         
   0   7   7         27.51         20.48        15.68 o                         
   1   7   7         27.25         39.53        14.04 o                         
   2   7   7         13.02          3.91        15.62 o                         
   3   7   7          9.89         -6.97        21.96 o                         
   4   7   7         12.06         14.83        23.13 o                         
   5   7   7         14.91         18.10        17.77 o                         
   6   7   7          8.39         38.38        22.88 o                         
 -13   8   7          6.06         35.86        40.20 o                         
 -12   8   7         56.84        103.74        26.45 o                         
 -11   8   7          5.67         10.48         7.00 o                         
 -10   8   7         11.67         19.44         8.07 o                         
  -9   8   7         33.99         25.32         7.96 o                         
  -8   8   7         11.10          9.02         8.37 o                         
  -7   8   7        119.98        107.35        13.08 o                         
  -6   8   7         38.08         36.74         5.66 o                         
  -5   8   7         66.80         57.06        11.86 o                         
  -4   8   7          0.04         13.50         8.97 o                         
  -3   8   7          4.26          7.26         7.53 o                         
  -2   8   7        146.49        141.48        12.10 o                         
  -1   8   7         21.84         13.37         8.29 o                         
   0   8   7          2.30          1.77        13.10 o                         
   1   8   7          0.16        -22.37        28.37 o                         
   2   8   7         10.81         -6.55        16.65 o                         
   3   8   7          3.33        -14.39        18.09 o                         
   4   8   7          6.13        -14.35        30.90 o                         
   5   8   7          0.49         16.71        32.82 o                         
   6   8   7          0.06         21.09        21.98 o                         
 -12   9   7          0.93         24.89        29.16 o                         
 -11   9   7          0.01          8.96        10.53 o                         
 -10   9   7          2.29         -1.22        13.67 o                         
  -9   9   7          3.18         19.33        10.84 o                         
  -8   9   7         41.00         29.98         8.60 o                         
  -7   9   7         58.55         67.48        17.47 o                         
  -6   9   7          9.09          8.23         6.02 o                         
  -5   9   7        151.30        126.83        12.23 o                         
  -4   9   7        159.18        150.68         8.27 o                         
  -3   9   7        671.31        628.41        15.98 o                         
  -2   9   7         56.42         45.43         6.84 o                         
  -1   9   7          9.19          4.30         8.91 o                         
   0   9   7          1.40         14.79        17.81 o                         
   1   9   7          8.58          6.80        20.77 o                         
   2   9   7         30.35         28.63        16.06 o                         
   3   9   7         10.47         -9.42        20.12 o                         
   4   9   7          3.13          0.42        19.09 o                         
   5   9   7          1.83          3.86        31.87 o                         
   6   9   7          0.01        -18.54        19.92 o                         
 -12  10   7          4.87        -12.78        28.25 o                         
 -11  10   7          0.05         16.91        16.07 o                         
 -10  10   7          9.30         17.51        19.18 o                         
  -9  10   7          0.33         -0.25         9.49 o                         
  -8  10   7          7.03          6.65        10.24 o                         
  -7  10   7         18.12         24.54         7.50 o                         
  -6  10   7         30.88         28.18         9.81 o                         
  -5  10   7         37.79         37.21         7.49 o                         
  -4  10   7         16.47         26.49         7.81 o                         
  -3  10   7         84.68         82.66        13.09 o                         
  -2  10   7        591.79        602.25        30.05 o                         
  -1  10   7          2.13         -3.18         7.70 o                         
   0  10   7         83.58         95.20        28.47 o                         
   1  10   7          0.53          5.14        18.96 o                         
   2  10   7         15.68         26.73        16.26 o                         
   3  10   7         11.90         -1.49        18.39 o                         
   4  10   7          0.54         17.56        23.26 o                         
   5  10   7          0.15         -9.47        19.73 o                         
 -11  11   7          9.46         -0.25        12.21 o                         
 -10  11   7          0.52          3.52        10.50 o                         
  -9  11   7          8.34          0.62         9.84 o                         
  -8  11   7          0.30         23.26        12.09 o                         
  -7  11   7          1.38          5.49         8.06 o                         
  -6  11   7          8.97        -15.73        15.73 o                         
  -5  11   7          4.94         -1.74        11.43 o                         
  -4  11   7          9.87          5.66         9.37 o                         
  -3  11   7         85.88         63.04         8.46 o                         
  -2  11   7          3.35          2.37         9.19 o                         
  -1  11   7        178.92        200.77        17.35 o                         
   0  11   7         63.12         67.72        17.08 o                         
   1  11   7         86.46         80.98        16.99 o                         
   2  11   7         17.08          4.53        21.31 o                         
   3  11   7          5.71         20.69        19.65 o                         
   4  11   7          1.01        -22.58        22.58 o                         
 -10  12   7          0.73         26.47        13.95 o                         
  -9  12   7          0.10        -10.16        11.55 o                         
  -8  12   7          5.00         33.89         8.44 o                         
  -7  12   7         10.66          8.94         8.49 o                         
  -6  12   7          0.39          8.20         7.72 o                         
  -5  12   7          2.14          7.89         7.65 o                         
  -4  12   7         64.53         55.06         8.34 o                         
  -3  12   7          0.52          8.09        10.69 o                         
  -2  12   7         95.02         85.72        12.26 o                         
  -1  12   7        165.10        174.20        16.06 o                         
   0  12   7        210.42        219.68        16.53 o                         
   1  12   7          0.51         -1.92        16.95 o                         
   2  12   7          0.20         -1.37        19.20 o                         
   3  12   7          0.35         14.30        23.97 o                         
   4  12   7          7.63         19.26        39.12 o                         
 -10  13   7         21.26         42.41        22.85 o                         
  -9  13   7         20.94         48.26        15.27 o                         
  -8  13   7          3.96         -1.76         6.09 o                         
  -7  13   7          7.27          7.66        10.10 o                         
  -6  13   7          1.75         -9.81        10.01 o                         
  -5  13   7         20.14         14.41         7.88 o                         
  -4  13   7         18.39         16.71         8.34 o                         
  -3  13   7         13.54          3.30        14.09 o                         
  -2  13   7         30.90         23.73        11.77 o                         
  -1  13   7        143.26        133.11        15.57 o                         
   0  13   7         32.82         42.68        14.76 o                         
   1  13   7          2.41         -2.91        24.94 o                         
   2  13   7          3.18         18.25        26.63 o                         
   3  13   7          8.32         -6.19        19.83 o                         
  -8  14   7          0.16         -1.28         8.82 o                         
  -7  14   7         34.95         27.23         9.19 o                         
  -6  14   7         37.74         44.03        19.68 o                         
  -5  14   7          1.26         10.71        12.89 o                         
  -4  14   7         11.52         18.66        16.18 o                         
  -3  14   7          0.00          3.25         8.39 o                         
  -2  14   7          2.87          5.83        11.29 o                         
  -1  14   7          1.49         -2.73        11.91 o                         
   0  14   7         52.85         48.03        17.78 o                         
   1  14   7          1.55        -16.17        16.17 o                         
   2  14   7         59.11        100.95        26.94 o                         
  -7  15   7          2.97          7.36         8.76 o                         
  -6  15   7         12.30         31.46        16.76 o                         
  -5  15   7          6.18          8.82         9.56 o                         
  -4  15   7         42.72         28.30        10.05 o                         
  -3  15   7         24.95         24.89        10.39 o                         
  -2  15   7          0.08          4.09        11.35 o                         
  -1  15   7          0.36        -11.52        14.13 o                         
   0  15   7          7.45        -18.72        22.61 o                         
  -4  16   7         28.35         40.03        11.09 o                         
  -3  16   7          7.10          8.74         9.91 o                         
 -14   0   8         62.13         70.02        56.28 o                         
 -13   0   8        150.59        291.97        37.14 o                         
 -12   0   8         38.33         75.38        47.98 o                         
 -11   0   8         13.65         25.97        25.52 o                         
 -10   0   8         14.25         78.89        43.71 o                         
  -9   0   8        154.65        174.95        26.58 o                         
  -8   0   8         35.29         19.86         6.99 o                         
  -7   0   8        380.84        274.95        17.33 o                         
  -6   0   8          0.11         -0.76        10.76 o                         
  -5   0   8         29.92         33.56         8.11 o                         
  -4   0   8          2.32          4.68         7.93 o                         
  -3   0   8          8.52         10.67         9.75 o                         
  -2   0   8          5.14          2.44        17.36 o                         
  -1   0   8         27.29         23.48         7.36 o                         
   0   0   8         12.06         12.40        11.07 o                         
   1   0   8          1.61         13.49        15.81 o                         
   2   0   8         18.10          9.85         6.54 o                         
   4   0   8         50.68         35.54        27.00 o                         
 -14   1   8         61.89        130.18        32.37 o                         
 -13   1   8          2.73         23.69        25.19 o                         
 -12   1   8         38.98         74.08        20.06 o                         
 -11   1   8          6.91         24.57        30.61 o                         
 -10   1   8          0.68          7.58        16.35 o                         
  -9   1   8         14.76         14.63        25.67 o                         
  -8   1   8         11.85          5.51         3.33 o                         
  -7   1   8          0.73          9.29         5.65 o                         
  -6   1   8        347.35        335.10        17.30 o                         
  -5   1   8          0.08          9.59         5.98 o                         
  -4   1   8         38.23         44.14         6.29 o                         
  -3   1   8          0.56          3.85         6.14 o                         
  -2   1   8         48.15         54.07         6.38 o                         
  -1   1   8          0.02          1.82         5.73 o                         
   0   1   8         10.92         17.37         8.95 o                         
   1   1   8         13.66          9.21         5.15 o                         
   2   1   8          0.93         28.05        16.88 o                         
   3   1   8         34.35         37.80        18.36 o                         
 -13   2   8         25.53         44.04        17.95 o                         
 -12   2   8          2.93         46.28        19.34 o                         
 -11   2   8          2.92         12.25        17.17 o                         
 -10   2   8         10.48         -1.19        16.73 o                         
  -9   2   8         29.02         54.27        16.91 o                         
  -8   2   8         24.64         13.09         3.23 o                         
  -7   2   8        691.26        562.39         9.22 o                         
  -6   2   8        218.85        212.26        10.28 o                         
  -5   2   8         65.21         61.68         7.22 o                         
  -4   2   8         10.16         10.48         8.55 o                         
  -3   2   8          0.00          1.23         6.69 o                         
  -2   2   8         35.73         40.68         7.19 o                         
  -1   2   8         18.32         20.52         9.64 o                         
   0   2   8          0.44          7.88         5.97 o                         
   1   2   8         54.50         77.62        13.04 o                         
   2   2   8         15.32         22.50         6.64 o                         
   3   2   8          7.91         17.52        12.32 o                         
   4   2   8        117.79        116.43        33.40 o                         
 -13   3   8         18.54         26.01        19.95 o                         
 -12   3   8          6.35         -6.61        20.03 o                         
 -11   3   8         15.99         16.77        17.44 o                         
 -10   3   8         14.98         -0.67        14.36 o                         
  -9   3   8          0.38          8.35         6.74 o                         
  -8   3   8        161.26        127.13        27.69 o                         
  -7   3   8        148.00        139.77         8.64 o                         
  -6   3   8        123.63        126.29        11.77 o                         
  -5   3   8         15.46         21.79         6.95 o                         
  -4   3   8         42.85         53.18         8.62 o                         
  -3   3   8         55.52         56.50         7.03 o                         
  -2   3   8         90.54         81.25         6.40 o                         
  -1   3   8         61.23         67.49        11.33 o                         
   0   3   8          0.49         10.08         9.86 o                         
   1   3   8          0.00         10.91        16.91 o                         
   2   3   8          0.59        -15.16        17.95 o                         
   3   3   8          3.92         11.03        23.41 o                         
   4   3   8          4.97         29.49        28.17 o                         
 -13   4   8          1.24        -10.31        20.79 o                         
 -12   4   8         14.06          3.73        17.94 o                         
 -11   4   8          7.81         35.58        15.19 o                         
 -10   4   8          7.00         14.44        19.32 o                         
  -9   4   8          0.50          5.63         9.96 o                         
  -8   4   8         51.63         37.46         5.50 o                         
  -7   4   8         51.00         52.34         7.80 o                         
  -6   4   8         32.79         38.62         5.36 o                         
  -5   4   8          1.72          9.99         7.44 o                         
  -4   4   8         14.20         16.71         7.83 o                         
  -3   4   8          3.93          0.19         8.76 o                         
  -2   4   8         17.36         20.72         6.39 o                         
  -1   4   8         14.64         29.51        20.20 o                         
   0   4   8          0.02          6.91        16.07 o                         
   1   4   8          2.07        -20.53        20.53 o                         
   2   4   8          2.90        -10.83        23.92 o                         
   3   4   8          4.88        -17.82        17.82 o                         
   4   4   8          2.17         27.90        28.25 o                         
   5   4   8          0.21         -7.43        20.56 o                         
 -13   5   8          1.15         22.97        26.31 o                         
 -12   5   8         17.70         15.53        32.23 o                         
 -11   5   8          8.61         -5.63        23.08 o                         
 -10   5   8          8.07         11.11         8.96 o                         
  -9   5   8         35.09         65.93        15.21 o                         
  -8   5   8        184.23        113.89         8.86 o                         
  -7   5   8         19.00         18.17         7.96 o                         
  -6   5   8         36.41         42.06         8.76 o                         
  -5   5   8          2.62          7.79         7.01 o                         
  -4   5   8          0.16          5.59         7.98 o                         
  -3   5   8        147.93        195.37        17.19 o                         
  -2   5   8         13.82        -15.31        15.31 o                         
  -1   5   8          0.04         -6.80        21.28 o                         
   0   5   8          3.87          7.34        17.25 o                         
   1   5   8         28.56         17.48        15.50 o                         
   2   5   8          0.00         12.60        14.82 o                         
   3   5   8          5.06        -18.78        18.78 o                         
   4   5   8         22.60         33.50        21.63 o                         
   5   5   8          0.01        -10.21        25.63 o                         
 -13   6   8         18.38         16.71        21.64 o                         
 -12   6   8          1.76          2.12        24.16 o                         
 -11   6   8          0.60         16.67        18.68 o                         
 -10   6   8          3.68         20.08        17.28 o                         
  -9   6   8         12.45         14.07        13.34 o                         
  -8   6   8         37.33         40.30        10.90 o                         
  -7   6   8          8.81         11.22        13.57 o                         
  -6   6   8          0.33         11.53        11.72 o                         
  -5   6   8          1.80          0.89         8.16 o                         
  -4   6   8         52.99         42.29         8.59 o                         
  -3   6   8          8.74          8.83        19.42 o                         
  -2   6   8          0.02         31.61        27.97 o                         
  -1   6   8          8.59        -24.29        32.13 o                         
   0   6   8          1.21          3.27        20.99 o                         
   1   6   8         15.55         33.80        19.91 o                         
   2   6   8          0.02         36.79        21.09 o                         
   3   6   8          5.42          8.54        16.49 o                         
   4   6   8         52.13         29.31        37.85 o                         
   5   6   8          0.51          1.22        19.68 o                         
 -12   7   8          3.73         33.83        20.92 o                         
 -11   7   8         23.38         32.45        19.37 o                         
 -10   7   8          0.17          6.66         6.48 o                         
  -9   7   8          0.69         -1.27         7.83 o                         
  -8   7   8         30.25         24.52         9.04 o                         
  -7   7   8          4.73          2.57         7.95 o                         
  -6   7   8         61.20         75.09         9.07 o                         
  -5   7   8          0.44         23.17        12.03 o                         
  -4   7   8          8.74         17.78        11.37 o                         
  -3   7   8         11.86          4.21        13.21 o                         
  -2   7   8         46.30         75.21        18.46 o                         
  -1   7   8         65.98         92.35        19.34 o                         
   0   7   8         17.01          5.33        19.35 o                         
   1   7   8         29.63         36.44        21.58 o                         
   2   7   8          7.81         18.02        25.87 o                         
   3   7   8         14.84          7.85        48.36 o                         
   4   7   8          7.31          9.65        18.27 o                         
   5   7   8         16.37         25.78        19.82 o                         
 -12   8   8         24.34         46.46        25.78 o                         
 -11   8   8          1.87         21.73        19.05 o                         
 -10   8   8         18.49         14.07         9.00 o                         
  -9   8   8          1.33         -2.01        13.37 o                         
  -8   8   8         30.90         23.98         8.19 o                         
  -7   8   8         61.48         63.40        13.45 o                         
  -6   8   8          1.12         -8.57         8.57 o                         
  -5   8   8         31.68         34.91         6.76 o                         
  -4   8   8          0.75          5.46         8.16 o                         
  -3   8   8         27.30         38.01         8.76 o                         
  -2   8   8         44.61         63.94        16.59 o                         
  -1   8   8         31.19         74.44        27.09 o                         
   0   8   8          7.73         13.38        21.72 o                         
   1   8   8         14.02         22.34        46.31 o                         
   2   8   8          0.57          8.21        33.14 o                         
   3   8   8          0.96        -20.28        31.90 o                         
   4   8   8          3.72          5.49        21.09 o                         
 -11   9   8          1.26         -6.87        11.70 o                         
 -10   9   8          1.14        -11.33        11.33 o                         
  -9   9   8          8.68          7.09         9.76 o                         
  -8   9   8          0.20         -6.32         6.32 o                         
  -7   9   8         11.26         -3.56        10.59 o                         
  -6   9   8        237.32        225.88        14.30 o                         
  -5   9   8         48.82         46.21         7.90 o                         
  -4   9   8         10.01         15.25         7.75 o                         
  -3   9   8         73.54         58.36        11.50 o                         
  -2   9   8          3.75        -13.42        18.06 o                         
  -1   9   8          0.64         18.16        16.41 o                         
   0   9   8         36.86         45.72        15.29 o                         
   1   9   8         51.93         58.12        34.63 o                         
   2   9   8          8.32         12.00        27.44 o                         
   3   9   8          2.62        -13.51        26.47 o                         
   4   9   8          1.14        -32.59        32.59 o                         
 -11  10   8          0.29          2.61         9.44 o                         
 -10  10   8          8.70          8.13        13.73 o                         
  -9  10   8         14.93          7.31        10.76 o                         
  -8  10   8          0.16         -0.50         5.54 o                         
  -7  10   8         21.64         13.45         6.60 o                         
  -6  10   8         73.12         68.67        11.19 o                         
  -5  10   8          7.78          3.69         6.94 o                         
  -4  10   8          9.32         -2.38         7.57 o                         
  -3  10   8        217.81        229.93        13.78 o                         
  -2  10   8         46.63         32.41         6.35 o                         
  -1  10   8          7.85          8.36        19.66 o                         
   0  10   8          0.81          8.30        21.53 o                         
   1  10   8          3.33         -5.67        19.74 o                         
   2  10   8          0.05        -18.09        18.09 o                         
   3  10   8          0.08         10.87        18.30 o                         
 -10  11   8          0.45         12.59        12.46 o                         
  -9  11   8          2.49         -3.60        10.02 o                         
  -8  11   8          7.85          1.35         6.77 o                         
  -7  11   8         16.98          5.13         9.97 o                         
  -6  11   8          8.41          9.25         7.91 o                         
  -5  11   8          6.71          4.18         8.18 o                         
  -4  11   8          0.26         11.10         9.34 o                         
  -3  11   8          0.10         10.96         9.53 o                         
  -2  11   8         32.81         18.48         9.60 o                         
  -1  11   8         57.08         57.55        16.83 o                         
   0  11   8         34.44         17.28        15.21 o                         
   1  11   8          7.83        -12.60        17.42 o                         
   2  11   8         12.96         36.70        26.67 o                         
   3  11   8          1.24        -34.21        48.41 o                         
  -9  12   8        108.66        156.58        26.69 o                         
  -8  12   8         11.75         21.92        12.83 o                         
  -7  12   8         42.31         64.26        11.47 o                         
  -6  12   8         11.94          9.22         9.08 o                         
  -5  12   8          0.66         12.29         7.42 o                         
  -4  12   8         96.22         85.69         9.85 o                         
  -3  12   8          0.65         -0.86         7.25 o                         
  -2  12   8         15.04          9.80         8.40 o                         
  -1  12   8         21.78          9.24        19.16 o                         
   0  12   8         41.58         57.36        23.32 o                         
   1  12   8          0.25         -4.38        18.44 o                         
   2  12   8         19.68        -13.33        22.59 o                         
  -8  13   8        104.92        116.20        16.72 o                         
  -7  13   8         19.86         19.04         8.00 o                         
  -6  13   8          1.52          7.56        10.80 o                         
  -5  13   8          3.18         10.68        11.83 o                         
  -4  13   8          9.13          1.57        13.40 o                         
  -3  13   8         28.77         23.15        11.11 o                         
  -2  13   8          0.72        -17.24        17.24 o                         
  -1  13   8          0.00          5.16        13.84 o                         
   0  13   8         16.36          9.58        18.13 o                         
  -6  14   8          3.17         10.86         9.15 o                         
  -5  14   8         10.80          9.22         7.99 o                         
  -4  14   8          4.97         16.42         9.34 o                         
  -3  14   8          2.45         -3.72         7.69 o                         
  -2  14   8          2.32         13.41        15.78 o                         
  -1  14   8          1.09        -17.33        17.33 o                         
 -13   1   9         61.43        111.13        39.16 o                         
 -12   1   9         53.08         83.83        21.42 o                         
 -11   1   9          6.39          7.30        21.41 o                         
 -10   1   9          0.06         16.49        17.66 o                         
  -9   1   9         61.50         83.90        20.09 o                         
  -8   1   9          6.03          3.17         4.06 o                         
  -7   1   9        215.88        184.94        12.53 o                         
  -6   1   9         79.46         68.93         5.26 o                         
  -5   1   9         24.94         22.17         5.39 o                         
  -4   1   9          0.04          0.21         7.63 o                         
  -3   1   9         14.14         15.58         8.21 o                         
  -2   1   9         33.71         40.08         7.15 o                         
  -1   1   9         31.63         23.23         7.29 o                         
   0   1   9          0.26          1.25         8.50 o                         
   1   1   9         10.71         16.78         8.42 o                         
   4   1   9         15.39         49.30        29.50 o                         
 -13   2   9          2.15         12.29        21.45 o                         
 -12   2   9         10.08         30.94        24.31 o                         
 -11   2   9          1.44         16.91        22.13 o                         
 -10   2   9         14.85         37.61        20.71 o                         
  -9   2   9         20.42         39.79        20.16 o                         
  -8   2   9          5.58          2.51         4.09 o                         
  -7   2   9        357.10        322.53        12.66 o                         
  -6   2   9         49.44         65.01         6.09 o                         
  -5   2   9        113.54        121.60         6.64 o                         
  -4   2   9          0.00          7.32         6.14 o                         
  -3   2   9         13.73         18.32         6.95 o                         
  -2   2   9          2.52         -4.17         5.63 o                         
  -1   2   9         66.32         69.87         8.38 o                         
   0   2   9         79.07         69.79        10.30 o                         
   1   2   9          0.76          7.03        13.72 o                         
 -12   3   9          2.85         27.19        24.19 o                         
 -11   3   9          9.10         23.95        22.16 o                         
 -10   3   9          0.01         12.22        39.91 o                         
  -9   3   9          0.55          8.81        14.15 o                         
  -8   3   9          5.98         -0.29         5.41 o                         
  -7   3   9         47.03         36.99         5.14 o                         
  -6   3   9        122.68        119.03         6.80 o                         
  -5   3   9         72.61         80.42         6.96 o                         
  -4   3   9          0.06          2.29         5.91 o                         
  -3   3   9          8.32          9.12         7.11 o                         
  -2   3   9          5.71         13.30         5.48 o                         
  -1   3   9          7.21         10.51         6.63 o                         
   0   3   9         18.56         12.37         8.51 o                         
   1   3   9         27.88         32.79        11.08 o                         
   2   3   9          2.48         17.45         9.19 o                         
   3   3   9          2.54         -6.45        27.64 o                         
 -12   4   9          7.61         -9.62        27.12 o                         
 -11   4   9          0.99         20.57        16.52 o                         
 -10   4   9         10.14         18.55        16.01 o                         
  -9   4   9         12.52         13.86         8.59 o                         
  -8   4   9         23.24         18.26         3.21 o                         
  -7   4   9         13.30         11.39         6.50 o                         
  -6   4   9          1.27         -4.56         7.45 o                         
  -5   4   9         95.39        108.77        11.74 o                         
  -4   4   9          0.12          0.23         7.43 o                         
  -3   4   9          1.16          6.70         6.75 o                         
  -2   4   9         14.63         13.70         8.56 o                         
  -1   4   9         64.80         77.18        13.19 o                         
   0   4   9          0.32         -0.16         8.55 o                         
   1   4   9         24.59         26.99         8.34 o                         
   2   4   9          0.05         -8.19        18.27 o                         
   3   4   9          1.03         10.94        21.83 o                         
   4   4   9          1.41         28.20        20.11 o                         
 -12   5   9          0.83         -3.14        27.53 o                         
 -11   5   9          1.22         19.97        30.19 o                         
 -10   5   9          0.33         -0.19        15.44 o                         
  -9   5   9          5.97         -6.74         9.33 o                         
  -8   5   9        124.02        105.37        16.93 o                         
  -7   5   9          4.11          2.40         5.26 o                         
  -6   5   9         68.13         60.23         6.53 o                         
  -5   5   9          8.09         18.91         7.61 o                         
  -4   5   9         18.85         37.50        11.98 o                         
  -3   5   9          0.74         -8.86        11.03 o                         
  -2   5   9          0.10        -13.30        13.30 o                         
  -1   5   9          1.17         -2.15         9.70 o                         
   0   5   9         60.88         62.74        16.78 o                         
   1   5   9          2.94          4.59        25.36 o                         
   2   5   9          2.57        -20.67        20.67 o                         
   3   5   9          0.38        -23.88        23.88 o                         
   4   5   9          1.78         12.77        31.19 o                         
 -12   6   9          2.19         66.48        25.83 o                         
 -11   6   9          1.02        -19.08        19.08 o                         
 -10   6   9          0.01         15.97        23.85 o                         
  -9   6   9         12.22          9.36         8.93 o                         
  -8   6   9          0.01          1.30        11.68 o                         
  -7   6   9          1.96         11.65         7.99 o                         
  -6   6   9          0.57         -5.00         7.91 o                         
  -5   6   9         15.68         17.45        12.57 o                         
  -4   6   9          1.54         25.40        13.05 o                         
  -3   6   9          9.48        -12.39        15.47 o                         
  -2   6   9          0.03         -0.13        11.90 o                         
  -1   6   9         19.47         15.33        38.99 o                         
   0   6   9         34.33         84.27        23.25 o                         
   1   6   9          1.51        -15.44        15.44 o                         
   2   6   9          1.31         36.11        20.10 o                         
   3   6   9          5.94          4.46        17.92 o                         
 -11   7   9          1.60         29.59        33.33 o                         
 -10   7   9          5.98          0.81        17.62 o                         
  -9   7   9          0.66         16.88        12.93 o                         
  -8   7   9          0.40         -3.74        14.35 o                         
  -7   7   9         12.40          3.92         9.34 o                         
  -6   7   9         14.45         20.51         9.45 o                         
  -5   7   9          1.12         -2.94        11.99 o                         
  -4   7   9          6.09         -4.47        12.93 o                         
  -3   7   9         15.28         29.27        14.13 o                         
  -2   7   9          0.86        -23.36        23.36 o                         
  -1   7   9          5.95          5.89        30.76 o                         
   0   7   9         16.42         30.44        20.51 o                         
   1   7   9          7.27         34.79        22.38 o                         
   2   7   9          0.17         21.00        19.62 o                         
   3   7   9          3.42         26.95        25.41 o                         
 -11   8   9         12.67         13.97        19.49 o                         
 -10   8   9          7.37         22.95        28.36 o                         
  -9   8   9          3.81         -4.85        14.24 o                         
  -8   8   9         14.04         14.10        13.28 o                         
  -7   8   9          0.13          6.83        11.29 o                         
  -6   8   9         17.76          8.39         8.75 o                         
  -5   8   9         17.63         29.36        10.56 o                         
  -4   8   9          1.27         41.40        17.58 o                         
  -3   8   9         46.32         28.07        29.73 o                         
  -2   8   9         27.25         53.12        26.04 o                         
  -1   8   9         15.91          5.22        19.77 o                         
   0   8   9          8.28          4.92        33.00 o                         
   1   8   9          0.42         -3.29        70.45 o                         
   2   8   9          1.00          2.57        32.09 o                         
 -10   9   9          9.02         -3.47        19.51 o                         
  -9   9   9         11.94         25.48        12.25 o                         
  -8   9   9          2.12         -4.88        13.58 o                         
  -7   9   9          6.31          8.29        10.08 o                         
  -6   9   9         84.27         79.31        16.71 o                         
  -5   9   9          0.10          3.09         9.53 o                         
  -4   9   9         32.31         36.54        14.02 o                         
  -3   9   9          0.71         -6.35        18.12 o                         
  -2   9   9        139.11        203.45        26.51 o                         
  -1   9   9         97.32        123.18        28.62 o                         
   0   9   9          6.54          6.92        45.25 o                         
   1   9   9          2.97         18.76        24.51 o                         
   2   9   9          0.11         14.93        26.22 o                         
  -9  10   9          1.02         -0.51        12.42 o                         
  -8  10   9          0.36         -8.00        14.28 o                         
  -7  10   9          0.98         -1.23         7.99 o                         
  -6  10   9          0.00         -4.37        10.40 o                         
  -5  10   9         13.24          4.01        13.89 o                         
  -4  10   9         14.01         21.18         9.59 o                         
  -3  10   9          1.03          4.01        11.90 o                         
  -2  10   9          1.50          1.96        12.38 o                         
  -1  10   9         78.26         91.70        42.31 o                         
   0  10   9         50.93         73.82        26.16 o                         
   1  10   9         18.72         13.17        26.41 o                         
  -8  11   9          2.57         -0.81         9.77 o                         
  -7  11   9          5.72         18.27        12.19 o                         
  -6  11   9          6.66         22.18         6.65 o                         
  -5  11   9         12.03          4.74         7.29 o                         
  -4  11   9          0.11          5.20         7.11 o                         
  -3  11   9         11.70          1.11        13.13 o                         
  -2  11   9         22.82         17.17        13.23 o                         
  -1  11   9         14.92         46.07        16.23 o                         
   0  11   9         47.27         46.57        16.49 o                         
  -7  12   9         10.67         15.74        15.60 o                         
  -6  12   9          0.18         -3.89         7.59 o                         
  -5  12   9         14.02         15.55         8.71 o                         
  -4  12   9          6.94         22.61        11.31 o                         
  -3  12   9          4.29        -16.98        16.98 o                         
  -2  12   9         18.16         23.61        21.01 o                         
 -11   0  10         61.25         97.14        27.98 o                         
 -10   0  10         32.56         23.11        24.23 o                         
  -9   0  10          2.74         -7.57        35.30 o                         
  -8   0  10          2.83          7.82        19.35 o                         
  -7   0  10         56.64         63.42        10.01 o                         
  -6   0  10         13.06         13.83         7.76 o                         
  -5   0  10        146.42        157.16        17.09 o                         
  -4   0  10         20.92         26.68         9.39 o                         
  -3   0  10         17.81         11.25        13.67 o                         
  -2   0  10          5.30          8.05         8.10 o                         
  -1   0  10         30.15         36.09        14.73 o                         
   0   0  10          1.27         -0.89        16.15 o                         
 -11   1  10          2.06         15.90        22.16 o                         
 -10   1  10          4.07          9.22        35.60 o                         
  -9   1  10          3.36          5.83        15.04 o                         
  -8   1  10         50.04         37.55         8.05 o                         
  -7   1  10          0.02          6.46         5.14 o                         
  -6   1  10         78.36         78.17         6.27 o                         
  -5   1  10         56.28         43.29         9.63 o                         
  -4   1  10         53.00         61.19         6.36 o                         
  -3   1  10          3.36         13.18         6.43 o                         
  -2   1  10          2.07         20.03        17.62 o                         
  -1   1  10          0.23         -2.38         7.85 o                         
   2   1  10          5.09        -20.07        27.26 o                         
 -11   2  10          0.12         26.10        24.88 o                         
 -10   2  10          0.04         16.31        19.78 o                         
  -9   2  10          3.05         13.79        15.48 o                         
  -8   2  10          9.91          5.25         5.23 o                         
  -7   2  10          5.26         10.47         5.72 o                         
  -6   2  10        162.12        165.89         7.39 o                         
  -5   2  10         83.61        100.65        10.16 o                         
  -4   2  10          0.06         -7.19         7.19 o                         
  -3   2  10          0.73          1.46         7.12 o                         
  -2   2  10         12.09          8.29         5.27 o                         
  -1   2  10          2.93          0.74         8.91 o                         
   0   2  10          1.25         11.04        11.49 o                         
   1   2  10          0.38          3.76        24.81 o                         
 -11   3  10          0.14        -12.27        22.01 o                         
 -10   3  10          1.57        -13.21        17.45 o                         
  -9   3  10          0.03          7.57        18.21 o                         
  -8   3  10          3.31          6.45         7.64 o                         
  -7   3  10         13.34         17.89         6.03 o                         
  -6   3  10         71.40         77.97         7.66 o                         
  -5   3  10         60.83         55.11         8.80 o                         
  -4   3  10          0.37         -8.39         8.39 o                         
  -3   3  10          3.34          3.56         7.28 o                         
  -2   3  10          2.45         15.12        15.66 o                         
  -1   3  10         17.99         18.25        10.22 o                         
   0   3  10         24.56         26.08        10.16 o                         
   1   3  10          0.01         32.71        25.38 o                         
 -11   4  10          0.43         14.36        19.39 o                         
 -10   4  10          4.32         53.42        29.79 o                         
  -9   4  10         17.53         26.33        20.45 o                         
  -8   4  10          4.07          5.81        13.75 o                         
  -7   4  10         21.34         18.45         5.09 o                         
  -6   4  10         64.56         62.85         7.90 o                         
  -5   4  10         27.76         31.87         6.54 o                         
  -4   4  10          0.00          2.68         5.52 o                         
  -3   4  10         12.96          3.44         9.01 o                         
  -2   4  10          4.39         10.33         8.50 o                         
  -1   4  10          2.82          5.08         8.38 o                         
   0   4  10          1.09          0.16        23.66 o                         
   1   4  10          0.23         -2.42        15.82 o                         
 -11   5  10         19.43         51.07        52.43 o                         
 -10   5  10          1.38         22.02        21.93 o                         
  -9   5  10          1.06          8.07        17.90 o                         
  -8   5  10          0.60          1.47        12.43 o                         
  -7   5  10         76.94         71.13         5.39 o                         
  -6   5  10          6.30         -1.72         7.22 o                         
  -5   5  10          6.90          5.31         7.37 o                         
  -4   5  10          0.67         16.04         8.48 o                         
  -3   5  10          0.87          8.18        10.08 o                         
  -2   5  10          4.48         11.40        12.26 o                         
  -1   5  10          6.50         25.37        14.74 o                         
   0   5  10          0.81        -15.50        15.50 o                         
   1   5  10          3.52        -15.78        19.68 o                         
 -10   6  10         18.71         17.70        22.83 o                         
  -9   6  10          0.69         -7.32        25.58 o                         
  -8   6  10          0.09        -10.43        22.16 o                         
  -7   6  10          7.35         20.23         5.49 o                         
  -6   6  10          9.34          7.27         8.79 o                         
  -5   6  10         11.97          1.09        14.40 o                         
  -4   6  10          1.78         15.42        13.11 o                         
  -3   6  10          6.88         -8.02         9.44 o                         
  -2   6  10          3.43          9.83        12.31 o                         
  -1   6  10          6.05         -2.92        16.55 o                         
   0   6  10          0.89          8.75        23.07 o                         
   1   6  10          2.40         -2.45        18.19 o                         
  -9   7  10         12.08         10.71        19.34 o                         
  -8   7  10          1.04          9.60        11.32 o                         
  -7   7  10          0.03         -2.85        26.36 o                         
  -6   7  10         18.67         13.23        13.11 o                         
  -5   7  10         15.08         37.69        16.77 o                         
  -4   7  10          8.99          9.96        15.47 o                         
  -3   7  10          0.63         13.56        24.68 o                         
  -2   7  10          3.83          5.76        27.63 o                         
  -1   7  10         12.52         38.10        27.38 o                         
   0   7  10         13.21         17.91        22.28 o                         
  -9   8  10         10.94         13.73        19.35 o                         
  -8   8  10          2.49          1.40        13.59 o                         
  -7   8  10         11.38         14.34        11.79 o                         
  -6   8  10          6.63         28.91        16.49 o                         
  -5   8  10         31.30         33.26        15.10 o                         
  -4   8  10          0.55        -22.37        22.37 o                         
  -3   8  10          0.35          3.63        20.39 o                         
  -2   8  10          0.49         -7.25        45.42 o                         
  -1   8  10          3.43        -25.28        25.28 o                         
  -8   9  10          1.87          1.70        14.12 o                         
  -7   9  10          1.46         -5.99        12.91 o                         
  -6   9  10          0.09          9.40        26.86 o                         
  -5   9  10         20.95         37.39        14.97 o                         
  -4   9  10         13.98         10.30        23.74 o                         
  -3   9  10         11.85          5.94        19.55 o                         
  -2   9  10         22.84         32.59        24.52 o                         
  -6  10  10          9.28          4.72         9.65 o                         
  -5  10  10         44.43         61.19        40.84 o                         
  -4  10  10          5.31         26.25        18.98 o                         
  -3  10  10          2.61         35.69        63.20 o                         
  -9   1  11          2.80          2.22        18.22 o                         
  -8   1  11          2.11         -6.50        13.46 o                         
  -7   1  11         10.12         12.57         5.13 o                         
  -6   1  11         18.10         12.36         6.82 o                         
  -5   1  11          8.99         14.85         5.73 o                         
  -4   1  11          3.53          1.30         6.25 o                         
  -3   1  11          3.53         17.36        10.29 o                         
  -2   1  11          2.32         15.04        18.13 o                         
  -1   1  11          3.47          0.50        22.22 o                         
  -9   2  11          0.88         -3.87        17.51 o                         
  -8   2  11          0.00          6.15        13.86 o                         
  -7   2  11          0.06          0.38         6.71 o                         
  -6   2  11         97.47         94.56         8.14 o                         
  -5   2  11         45.99         53.07         6.75 o                         
  -4   2  11          2.58         -6.51         6.51 o                         
  -3   2  11          1.94         20.16         7.36 o                         
  -2   2  11          1.35         48.93        13.68 o                         
  -1   2  11          3.03         11.04        16.28 o                         
  -9   3  11          9.32         17.64        15.78 o                         
  -8   3  11          2.45          3.34        16.28 o                         
  -7   3  11          8.91          6.68         7.06 o                         
  -6   3  11          0.95         10.48         6.01 o                         
  -5   3  11         19.64         16.58         7.23 o                         
  -4   3  11         13.57          9.04         9.31 o                         
  -3   3  11         10.91         19.05         8.42 o                         
  -2   3  11          4.51          2.26         7.95 o                         
  -8   4  11          5.92         23.05        13.76 o                         
  -7   4  11         10.16          5.11        12.10 o                         
  -6   4  11          5.90         -7.59         7.59 o                         
  -5   4  11          1.38         -2.39         9.27 o                         
  -4   4  11          9.73         20.94        11.13 o                         
  -3   4  11          3.83         -0.18         8.86 o                         
  -2   4  11          1.01         -5.41         9.05 o                         
  -8   5  11          0.22        -14.15        39.27 o                         
  -7   5  11         17.05         13.22         8.71 o                         
  -6   5  11          1.27         10.52         7.69 o                         
  -5   5  11         12.87         21.08         7.49 o                         
  -4   5  11          8.48         17.86         8.35 o                         
  -3   5  11          0.64         -8.80         8.80 o                         
  -7   6  11          2.43         -1.38        32.75 o                         
  -6   6  11          0.02          6.55        12.23 o                         
  -5   6  11         11.40         40.64        11.63 o                         
  -4   6  11          2.29          3.41        11.50 o                         
                                                                                
